# Supplementary material for: Transcriptomes of aging brain, heart, muscle, and spleen from female and male African turquoise killifish
Source: Sci Data. 2023 Oct 12;10:695. doi: 10.1038/s41597-023-02609-x (PMC10570339; doi:10.1038/s41597-023-02609-x)
Supplement: Supplementary file 1 — Supplemental Table S1 [file 41597_2023_2609_MOESM1_ESM.xlsx]

## Sheet: Table S1
Supplemental Table S1 Machine-Readable Sample Information
Tissue sample, SRA accession number, fish ID, sex, age, and RIN for each libraries
Tissue Sample	SRA Accession	Fish ID	Sex	Age (Wk)	RIN
Brain 1	SRR24062739	GRZ-AD_8221	M	6	9.2
Brain 2	SRR24062738	GRZ-AD_8227	M	6	8.7
Brain 3	SRR24062727	GRZ-AD_8250	M	6	9
Brain 4	SRR24062716	GRZ-AD_8218	M	6	9
Brain 5	SRR24062705	GRZ-AD_8248	M	6	8.9
Brain 6	SRR24062694	GRZ-AD_8240	F	6	8.6
Brain 7	SRR24062683	GRZ-AD_8233	F	6	8.9
Brain 8	SRR24062672	GRZ-AD_8236	F	6	8.5
Brain 9	SRR24062663	GRZ-AD_8235	F	6	9.1
Brain 10	SRR24062662	GRZ-AD_8239	F	6	9.2
Brain 11	SRR24062737	GRZ-AD_8229	M	16	8.2
Brain 12	SRR24062736	GRZ-AD_8226	M	16	8.8
Brain 13	SRR24062735	GRZ-AD_8222	M	16	8
Brain 14	SRR24062734	GRZ-AD_8245	M	16	8.4
Brain 15	SRR24062733	GRZ-AD_8244	M	16	8.5
Brain 16	SRR24062732	GRZ-AD_8225	F	16	8.6
Brain 17	SRR24062731	GRZ-AD_8249	F	16	7.8
Brain 18	SRR24062730	GRZ-AD_8273	F	16	8.6
Brain 19	SRR24062729	GRZ-AD_8232	F	16	8.5
Brain 20	SRR24062728	GRZ-AD_8241	F	16	8.5
Heart 1	SRR24062726	GRZ-AD_8221	M	6	8.3
Heart 2	SRR24062725	GRZ-AD_8227	M	6	9
Heart 3	SRR24062724	GRZ-AD_8250	M	6	8.2
Heart 4	SRR24062723	GRZ-AD_8218	M	6	9
Heart 5	SRR24062722	GRZ-AD_8248	M	6	9.1
Heart 6	SRR24062721	GRZ-AD_8240	F	6	8.3
Heart 7	SRR24062720	GRZ-AD_8233	F	6	8.2
Heart 8	SRR24062719	GRZ-AD_8236	F	6	8.9
Heart 9	SRR24062718	GRZ-AD_8235	F	6	9.1
Heart 10	SRR24062717	GRZ-AD_8239	F	6	9
Heart 11	SRR24062715	GRZ-AD_8229	M	16	8.3
Heart 12	SRR24062714	GRZ-AD_8226	M	16	8.9
Heart 13	SRR24062713	GRZ-AD_8222	M	16	7.7
Heart 14	SRR24062712	GRZ-AD_8245	M	16	8.9
Heart 15	SRR24062711	GRZ-AD_8244	M	16	9.1
Heart 16	SRR24062710	GRZ-AD_8225	F	16	8.9
Heart 17	SRR24062709	GRZ-AD_8249	F	16	8.8
Heart 18	SRR24062708	GRZ-AD_8273	F	16	9
Heart 19	SRR24062707	GRZ-AD_8232	F	16	8.7
Heart 20	SRR24062706	GRZ-AD_8241	F	16	9.4
Muscle 1	SRR24062704	GRZ-AD_8221	M	6	8.3
Muscle 2	SRR24062703	GRZ-AD_8227	M	6	9
Muscle 3	SRR24062702	GRZ-AD_8250	M	6	9
Muscle 4	SRR24062701	GRZ-AD_8218	M	6	8.2
Muscle 5	SRR24062700	GRZ-AD_8248	M	6	9.1
Muscle 6	SRR24062699	GRZ-AD_8240	F	6	8.3
Muscle 7	SRR24062698	GRZ-AD_8236	F	6	8.9
Muscle 8	SRR24062697	GRZ-AD_8235	F	6	9.1
Muscle 9	SRR24062696	GRZ-AD_8239	F	6	9
Muscle 10	SRR24062695	GRZ-AD_8229	M	16	8.3
Muscle 11	SRR24062693	GRZ-AD_8226	M	16	8.9
Muscle 12	SRR24062692	GRZ-AD_8222	M	16	7.7
Muscle 13	SRR24062691	GRZ-AD_8245	M	16	8.9
Muscle 14	SRR24062690	GRZ-AD_8244	M	16	9.1
Muscle 15	SRR24062689	GRZ-AD_8225	F	16	8.9
Muscle 16	SRR24062688	GRZ-AD_8249	F	16	8.8
Muscle 17	SRR24062687	GRZ-AD_8273	F	16	9
Muscle 18	SRR24062686	GRZ-AD_8232	F	16	8.7
Muscle 19	SRR24062685	GRZ-AD_8241	F	16	9.4
Spleen 1	SRR24062684	GRZ-AD_8221	M	6	8.3
Spleen 2	SRR24062682	GRZ-AD_8227	M	6	9
Spleen 3	SRR24062681	GRZ-AD_8250	M	6	9
Spleen 4	SRR24062680	GRZ-AD_8218	M	6	8.2
Spleen 5	SRR24062679	GRZ-AD_8248	M	6	9.1
Spleen 6	SRR24062678	GRZ-AD_8240	F	6	8.3
Spleen 7	SRR24062677	GRZ-AD_8233	F	6	8.2
Spleen 8	SRR24062676	GRZ-AD_8235	F	6	9.1
Spleen 9	SRR24062675	GRZ-AD_8239	F	6	9
Spleen 10	SRR24062674	GRZ-AD_8229	M	16	8.3
Spleen 11	SRR24062673	GRZ-AD_8226	M	16	8.9
Spleen 12	SRR24062671	GRZ-AD_8222	M	16	7.7
Spleen 13	SRR24062670	GRZ-AD_8245	M	16	8.9
Spleen 14	SRR24062669	GRZ-AD_8244	M	16	9.1
Spleen 15	SRR24062668	GRZ-AD_8225	F	16	8.9
Spleen 16	SRR24062667	GRZ-AD_8249	F	16	8.8
Spleen 17	SRR24062666	GRZ-AD_8273	F	16	9
Spleen 18	SRR24062665	GRZ-AD_8232	F	16	8.7
Spleen 19	SRR24062664	GRZ-AD_8241	F	16	9.4
