# Supplementary material for: Transcriptomes of aging brain, heart, muscle, and spleen from female and male African turquoise killifish
Source: Sci Data. 2023 Oct 12;10:695. doi: 10.1038/s41597-023-02609-x (PMC10570339; doi:10.1038/s41597-023-02609-x)
Supplement: Supplementary file 2 — Supplemental Table S2 [file 41597_2023_2609_MOESM2_ESM.xlsx]

## Sheet: Table S2 - DESeq2 results
Tissue	Variable	ID	DESeq2 baseMean	DESeq2 log2FoldChange	DESeq2 lfcSE	DESeq2 stat	DESeq2 pvalue	DESeq2 padj
Brain	Age	G4P62_000001	131.234	-0.134022	0.145135	-0.92343	0.355783	0.560494
Brain	Age	G4P62_000002	10.8093	0.281542	0.2263	1.24411	0.213458	0.409459
Brain	Age	G4P62_000003	17.7168	-0.0672028	0.266358	-0.252303	0.800807	0.89152
Brain	Age	G4P62_000004	8.52065	-0.511728	0.302701	-1.69054	0.0909245	0.233384
Brain	Age	G4P62_000005	176.236	-0.181555	0.0708556	-2.56232	0.0103975	0.0495348
Brain	Age	G4P62_000006	48.4702	0.00556458	0.14557	0.0382261	0.969507	0.984915
Brain	Age	G4P62_000007	887.19	0.158277	0.0508781	3.11091	0.00186513	0.0139025
Brain	Age	G4P62_000008	11.147	-0.0955088	0.263754	-0.362113	0.717267	0.842194
Brain	Age	G4P62_000009	20.891	-0.564925	0.279166	-2.02362	0.0430095	0.140147
Brain	Age	G4P62_000010	29.8405	0.166912	0.179035	0.932288	0.351188	0.556123
Brain	Age	G4P62_000011	281.304	0.120132	0.0802884	1.49625	0.134588	0.301802
Brain	Age	G4P62_000012	54.3979	-0.117382	0.136199	-0.86184	0.388775	0.592234
Brain	Age	G4P62_000013	191.25	0.192422	0.0703269	2.73611	0.00621709	0.0339121
Brain	Age	G4P62_000014	112.229	-0.302783	0.0954971	-3.1706	0.00152127	0.0119246
Brain	Age	G4P62_000015	2.25452	-0.296787	0.530395	-0.559558	0.575781	0.746796
Brain	Age	G4P62_000016	14.7166	0.447351	0.206034	2.17124	0.0299127	0.109091
Brain	Age	G4P62_000017	40.2238	-0.215361	0.132455	-1.62592	0.103966	0.25512
Brain	Age	G4P62_000018	875.55	-0.0574773	0.0863282	-0.6658	0.505539	0.693507
Brain	Age	G4P62_000019	94.0916	0.546202	0.158815	3.43924	0.000583349	0.00577778
Brain	Age	G4P62_000020	45.9429	0.701648	0.229539	3.05676	0.00223742	0.0159502
Brain	Age	G4P62_000021	728.61	0.336817	0.0711378	4.73471	2.19366e-06	6.858e-05
Brain	Age	G4P62_000022	3.97589	-0.020244	0.482801	-0.0419302	0.966554	0.983127
Brain	Age	G4P62_000023	18.6076	0.623267	0.317494	1.96308	0.0496366	0.154255
Brain	Age	G4P62_000024	31.3397	0.0809659	0.172512	0.469334	0.638831	0.790405
Brain	Age	G4P62_000025	4.72285	-0.391405	0.374109	-1.04623	0.295453	0.499576
Brain	Age	G4P62_000026	1.69454	0.801087	0.7087	1.13036	0.258324	0.460555
Brain	Age	G4P62_000027	7.9839	-0.378379	0.320127	-1.18196	0.23722	0.436352
Brain	Age	G4P62_000028	22.7976	0.314007	0.208697	1.5046	0.132426	0.29921
Brain	Age	G4P62_000029	55.7247	0.0542545	0.118273	0.458721	0.646435	0.795826
Brain	Age	G4P62_000030	78.7631	0.0300584	0.0977144	0.307615	0.758375	0.866952
Brain	Age	G4P62_000031	6.56282	-0.0678158	0.365363	-0.185612	0.852749	0.922706
Brain	Age	G4P62_000032	67.3515	-0.278971	0.170393	-1.63722	0.101585	0.251089
Brain	Age	G4P62_000033	26.8698	0.298274	0.174608	1.70825	0.0875904	0.227474
Brain	Age	G4P62_000034	49.6032	0.234087	0.141356	1.656	0.097721	0.244571
Brain	Age	G4P62_000035	68.0107	0.197333	0.120732	1.63447	0.10216	0.252133
Brain	Age	G4P62_000036	88.8626	0.487558	0.106553	4.57573	4.74572e-06	0.000128645
Brain	Age	G4P62_000037	7.98047	0.276012	0.35911	0.768602	0.442129	0.640723
Brain	Age	G4P62_000038	100.375	-0.318212	0.117091	-2.71766	0.0065746	0.0354469
Brain	Age	G4P62_000039	21.4626	-0.0859706	0.198502	-0.433098	0.664944	0.809372
Brain	Age	G4P62_000040	9.1727	0.892869	0.485033	1.84084	0.0656449	0.186929
Brain	Age	G4P62_000041	0.328747	0.905709	1.65418	0.547526	0.584018	NA
Brain	Age	G4P62_000042	20.1734	-0.212153	0.21305	-0.995793	0.319351	0.524375
Brain	Age	G4P62_000043	36.5829	-0.671156	0.166068	-4.04145	5.31221e-05	0.000905019
Brain	Age	G4P62_000044	21.9154	0.247508	0.199181	1.24263	0.214005	0.410141
Brain	Age	G4P62_000045	66.0331	0.00975273	0.133335	0.0731445	0.941691	0.971075
Brain	Age	G4P62_000046	44.9869	-0.785487	0.135084	-5.8148	6.07058e-09	5.41672e-07
Brain	Age	G4P62_000047	44.7399	-0.11517	0.120765	-0.95367	0.340251	0.546504
Brain	Age	G4P62_000048	25.5932	-0.0642821	0.233683	-0.275083	0.783253	0.881602
Brain	Age	G4P62_000049	87.5254	-0.155605	0.124757	-1.24727	0.212299	0.408298
Brain	Age	G4P62_000050	181.935	0.291095	0.144347	2.01664	0.0437335	0.141682
Brain	Age	G4P62_000051	80.8489	0.167823	0.11242	1.49283	0.135483	0.303168
Brain	Age	G4P62_000052	35.137	-0.26533	0.14685	-1.80681	0.0707923	0.196809
Brain	Age	G4P62_000053	28.2841	-0.0495537	0.142374	-0.348054	0.7278	0.848209
Brain	Age	G4P62_000054	86.2792	0.494871	0.147076	3.36472	0.000766213	0.00715277
Brain	Age	G4P62_000055	28.9317	-0.0359775	0.181907	-0.19778	0.843217	0.916392
Brain	Age	G4P62_000056	85.6525	-0.143892	0.120688	-1.19226	0.233159	0.431699
Brain	Age	G4P62_000057	75.5702	-0.132772	0.101536	-1.30763	0.190997	0.381371
Brain	Age	G4P62_000058	47.8343	-0.00742873	0.132015	-0.0562719	0.955125	0.977538
Brain	Age	G4P62_000059	98.683	0.0887713	0.14499	0.612257	0.540368	0.720726
Brain	Age	G4P62_000060	97.5173	-0.219447	0.132628	-1.65461	0.0980046	0.244954
Brain	Age	G4P62_000061	170.637	-0.324632	0.0739581	-4.38941	1.13657e-05	0.000263259
Brain	Age	G4P62_000062	12.1505	0.235555	0.24821	0.949016	0.342612	0.548694
Brain	Age	G4P62_000063	3.87287	0.682105	0.379127	1.79915	0.0719957	0.19912
Brain	Age	G4P62_000064	5.91719	0.619963	0.32562	1.90395	0.0569172	0.169059
Brain	Age	G4P62_000065	325.936	0.172149	0.108882	1.58106	0.113864	0.270964
Brain	Age	G4P62_000066	235.001	-0.27372	0.091604	-2.98808	0.00280737	0.0188996
Brain	Age	G4P62_000067	85.1208	-0.436689	0.121357	-3.59839	0.000320198	0.003661
Brain	Age	G4P62_000068	80.1845	-0.0114041	0.129598	-0.087996	0.92988	0.965544
Brain	Age	G4P62_000069	12.0018	-0.380748	0.286384	-1.3295	0.183682	0.371756
Brain	Age	G4P62_000070	96.6585	-0.520895	0.10658	-4.88735	1.02204e-06	3.7542e-05
Brain	Age	G4P62_000071	207.847	0.259317	0.0848067	3.05774	0.00223011	0.0159139
Brain	Age	G4P62_000072	1.42778	0.108184	0.789443	0.137039	0.891	0.943468
Brain	Age	G4P62_000073	27.7284	-0.227674	0.20775	-1.09591	0.27312	0.476259
Brain	Age	G4P62_000074	482.879	-0.104759	0.0756018	-1.38566	0.16585	0.347659
Brain	Age	G4P62_000075	51.4687	-0.0481139	0.137096	-0.35095	0.725626	0.846561
Brain	Age	G4P62_000076	66.4393	0.215794	0.115641	1.86606	0.062033	0.179349
Brain	Age	G4P62_000077	84.5335	-0.0845585	0.113851	-0.742713	0.457656	0.654091
Brain	Age	G4P62_000078	101.39	0.198709	0.100372	1.97973	0.0477341	0.150129
Brain	Age	G4P62_000079	39.5171	0.144024	0.133672	1.07745	0.281281	0.484995
Brain	Age	G4P62_000080	89.713	0.31136	0.100669	3.0929	0.00198212	0.0145523
Brain	Age	G4P62_000081	226.705	-0.298795	0.128158	-2.33146	0.019729	0.0801702
Brain	Age	G4P62_000082	44.6923	-0.682576	0.146921	-4.64586	3.38663e-06	9.81523e-05
Brain	Age	G4P62_000083	30.7752	-0.321416	0.226339	-1.42007	0.155588	0.333259
Brain	Age	G4P62_000084	223.201	-0.128628	0.0765547	-1.68021	0.0929169	0.236742
Brain	Age	G4P62_000085	102.643	-0.152245	0.0969405	-1.5705	0.116298	0.274862
Brain	Age	G4P62_000086	20.0053	0.48139	0.223039	2.15832	0.0309027	0.111693
Brain	Age	G4P62_000087	34.1427	0.127459	0.211486	0.602684	0.546719	0.725492
Brain	Age	G4P62_000088	105.841	0.179866	0.138191	1.30157	0.193063	0.383885
Brain	Age	G4P62_000089	25.025	-0.336758	0.167845	-2.00637	0.0448171	0.143821
Brain	Age	G4P62_000090	2.63934	0.374498	0.565786	0.661907	0.508031	0.694863
Brain	Age	G4P62_000091	516.149	-0.138682	0.0669594	-2.07114	0.0383455	0.129542
Brain	Age	G4P62_000092	17.1801	-1.04373	0.264357	-3.94819	7.87446e-05	0.00122909
Brain	Age	G4P62_000093	0.415442	-1.56463	1.99332	-0.784935	0.432492	NA
Brain	Age	G4P62_000094	809.517	0.16558	0.0733743	2.25665	0.02403	0.0928049
Brain	Age	G4P62_000095	93.3751	0.200537	0.0990847	2.0239	0.0429806	0.140117
Brain	Age	G4P62_000096	18.1618	0.0768009	0.229809	0.334194	0.738233	0.855255
Brain	Age	G4P62_000097	57.4924	-0.0245553	0.294039	-0.0835103	0.933446	0.967605
Brain	Age	G4P62_000098	201.753	-0.153072	0.137902	-1.11	0.266998	0.469747
Brain	Age	G4P62_000099	2.49587	-2.17382	0.895398	-2.42777	0.0151918	0.0660306
Brain	Age	G4P62_000100	115.999	0.506475	0.11937	4.2429	2.20654e-05	0.000448321
Brain	Age	G4P62_000101	0.453432	1.16873	1.4048	0.831955	0.405434	NA
Brain	Age	G4P62_000102	20.5948	0.357732	0.206081	1.73588	0.0825853	0.218126
Brain	Age	G4P62_000103	19.3662	0.134883	0.192621	0.700251	0.483771	0.674901
Brain	Age	G4P62_000104	121.947	-0.145398	0.0863083	-1.68463	0.0920592	0.23534
Brain	Age	G4P62_000105	25.6402	-0.261812	0.17398	-1.50484	0.132365	0.299197
Brain	Age	G4P62_000106	133.602	-0.216811	0.083606	-2.59324	0.00950752	0.0464212
Brain	Age	G4P62_000107	82.8049	0.234772	0.122403	1.91803	0.0551072	0.165233
Brain	Age	G4P62_000108	37.7235	0.0537304	0.159276	0.337341	0.73586	0.853653
Brain	Age	G4P62_000109	10.2047	0.394539	0.258307	1.5274	0.126662	0.291152
Brain	Age	G4P62_000110	40.549	0.00660276	0.136134	0.0485019	0.961316	0.980781
Brain	Age	G4P62_000111	84.1416	0.0411771	0.108101	0.380913	0.703268	0.833868
Brain	Age	G4P62_000112	29.0691	-0.546395	0.245134	-2.22897	0.0258161	0.0974016
Brain	Age	G4P62_000113	47.6895	0.0792236	0.147205	0.538184	0.59045	0.75655
Brain	Age	G4P62_000114	17.9917	-0.492664	0.216303	-2.27766	0.022747	0.0890382
Brain	Age	G4P62_000115	29.7668	-0.164392	0.184803	-0.889553	0.373706	0.577786
Brain	Age	G4P62_000116	315.316	-0.214796	0.0689276	-3.11626	0.00183163	0.0137436
Brain	Age	G4P62_000117	650.062	-0.00269407	0.0592446	-0.0454737	0.96373	0.981775
Brain	Age	G4P62_000118	1.58151	-0.279129	0.598888	-0.466079	0.641159	0.792109
Brain	Age	G4P62_000119	0.242967	1.62975	2.09175	0.779132	0.435902	NA
Brain	Age	G4P62_000120	143.263	-0.373238	0.0889555	-4.19579	2.71926e-05	0.000534739
Brain	Age	G4P62_000121	32.0644	-0.744604	0.205284	-3.62719	0.000286524	0.00337509
Brain	Age	G4P62_000122	31.4507	0.0946167	0.170019	0.556505	0.577866	0.748009
Brain	Age	G4P62_000123	86.0485	0.333971	0.196402	1.70044	0.0890476	0.229837
Brain	Age	G4P62_000124	156.415	-0.316651	0.080391	-3.93889	8.18599e-05	0.00127028
Brain	Age	G4P62_000125	39.9009	-0.355396	0.155268	-2.28892	0.022084	0.0869836
Brain	Age	G4P62_000126	259.72	0.170048	0.0991698	1.71471	0.0863976	0.225387
Brain	Age	G4P62_000127	99.0629	-0.291447	0.120879	-2.41107	0.0159059	0.068499
Brain	Age	G4P62_000128	1.16135	-0.519826	0.915973	-0.567513	0.570366	0.743122
Brain	Age	G4P62_000129	25.5489	-0.185104	0.198708	-0.931535	0.351577	0.556427
Brain	Age	G4P62_000130	7.57451	-0.190416	0.305597	-0.623095	0.533222	0.714667
Brain	Age	G4P62_000131	139.271	0.292342	0.138557	2.1099	0.034867	0.121273
Brain	Age	G4P62_000132	19.4789	-0.383587	0.256962	-1.49278	0.135495	0.303168
Brain	Age	G4P62_000133	24.274	-0.562087	0.278819	-2.01596	0.0438044	0.141831
Brain	Age	G4P62_000134	70.4685	-0.0602	0.157375	-0.382525	0.702072	0.833113
Brain	Age	G4P62_000135	20.8818	-0.477073	0.235876	-2.02256	0.043119	0.140364
Brain	Age	G4P62_000136	131.047	-0.230477	0.082263	-2.80172	0.00508317	0.0292546
Brain	Age	G4P62_000137	40.6932	-0.150427	0.188867	-0.796474	0.425757	0.62638
Brain	Age	G4P62_000138	264.96	0.114708	0.130189	0.881092	0.378268	0.582398
Brain	Age	G4P62_000139	23.0644	0.245069	0.264957	0.924939	0.354998	0.559814
Brain	Age	G4P62_000140	14.8088	-0.374217	0.248428	-1.50634	0.13198	0.298832
Brain	Age	G4P62_000141	48.2139	0.212404	0.146495	1.4499	0.147086	0.320824
Brain	Age	G4P62_000142	10.3802	0.306612	0.276713	1.10805	0.26784	0.470841
Brain	Age	G4P62_000143	19.2536	0.0818262	0.193193	0.423547	0.671896	0.813654
Brain	Age	G4P62_000144	17.299	-1.26496	0.408971	-3.09303	NA	NA
Brain	Age	G4P62_000145	20.0582	0.272303	0.368099	0.739754	0.459449	0.65548
Brain	Age	G4P62_000147	79.2689	-0.0289755	0.0954054	-0.303709	0.761349	0.868856
Brain	Age	G4P62_000148	110.414	0.316291	0.0982862	3.21806	0.0012906	0.0105894
Brain	Age	G4P62_000149	876.713	-0.216897	0.069056	-3.14089	0.00168436	0.0128962
Brain	Age	G4P62_000150	133.571	-0.330633	0.0876715	-3.77127	0.000162417	0.00216438
Brain	Age	G4P62_000151	159.975	0.42318	0.098745	4.28559	1.82258e-05	0.000382278
Brain	Age	G4P62_000152	14.0501	-0.100731	0.296382	-0.339869	0.733955	0.852275
Brain	Age	G4P62_000153	32.2036	0.44003	0.146431	3.00503	0.00265556	0.0181243
Brain	Age	G4P62_000154	2.00112	0.490742	0.58188	0.843374	0.399019	0.601633
Brain	Age	G4P62_000155	4.89039	-0.393182	0.457673	-0.85909	0.390291	0.593909
Brain	Age	G4P62_000156	67.9576	-0.315716	0.125547	-2.51472	0.0119126	0.054933
Brain	Age	G4P62_000157	24.234	-0.0641582	0.242379	-0.264702	0.791239	0.886676
Brain	Age	G4P62_000158	166.912	-0.087886	0.0796106	-1.10395	0.269616	0.472853
Brain	Age	G4P62_000159	16.2101	-0.136132	0.242275	-0.561893	0.574189	0.745799
Brain	Age	G4P62_000160	21.7315	0.173154	0.320593	0.540106	0.589124	0.755636
Brain	Age	G4P62_000161	2.9248	-0.182662	0.512459	-0.356443	0.721509	0.844317
Brain	Age	G4P62_000162	24.5231	0.264783	0.209134	1.2661	0.205478	0.39992
Brain	Age	G4P62_000163	18.9901	-0.337093	0.179316	-1.87988	0.0601245	0.175753
Brain	Age	G4P62_000164	39.9428	0.102729	0.171796	0.59797	0.54986	0.727766
Brain	Age	G4P62_000165	179.644	2.30577	0.214516	10.7487	6.00994e-27	2.57406e-23
Brain	Age	G4P62_000166	34.1678	0.364811	0.137105	2.66081	0.00779526	0.040095
Brain	Age	G4P62_000167	429.918	0.436698	0.075196	5.80746	6.34261e-09	5.63598e-07
Brain	Age	G4P62_000169	177.165	0.0429229	0.11362	0.377774	0.705598	0.835312
Brain	Age	G4P62_000170	66.69	0.275987	0.149273	1.84887	0.064476	0.184371
Brain	Age	G4P62_000171	98.1229	0.131237	0.156619	0.83794	0.402065	0.604225
Brain	Age	G4P62_000172	169.918	-0.741027	0.194055	-3.81865	0.000134184	0.00187324
Brain	Age	G4P62_000173	23.5738	-0.0823609	0.185592	-0.443775	0.657205	0.804278
Brain	Age	G4P62_000174	47.4611	0.0114125	0.117981	0.0967315	0.92294	0.961409
Brain	Age	G4P62_000175	4.28648	-0.35293	0.633111	-0.557453	0.577218	0.747528
Brain	Age	G4P62_000176	82.353	-0.312699	0.120996	-2.58438	0.00975543	0.0472332
Brain	Age	G4P62_000177	9.02399	-0.868739	0.326382	-2.66172	0.00777416	0.0400201
Brain	Age	G4P62_000178	955.849	0.123647	0.0735258	1.68168	0.0926299	0.23632
Brain	Age	G4P62_000179	18.8658	0.20652	0.23484	0.879407	0.379181	0.583177
Brain	Age	G4P62_000180	47.6152	-0.386842	0.186003	-2.07977	0.0375468	0.12767
Brain	Age	G4P62_000181	60.7585	0.216439	0.15618	1.38583	0.165799	0.347585
Brain	Age	G4P62_000182	217.516	0.0542524	0.0812043	0.668098	0.504071	0.692366
Brain	Age	G4P62_000183	131.383	0.0301036	0.0968415	0.310854	0.755911	0.865546
Brain	Age	G4P62_000184	37.4592	0.282336	0.244869	1.15301	0.248907	0.449552
Brain	Age	G4P62_000185	93.4718	-0.0200306	0.099686	-0.200937	0.840748	0.915265
Brain	Age	G4P62_000186	214.949	-0.0455946	0.125129	-0.36438	0.715574	0.84087
Brain	Age	G4P62_000187	2.17908	0.357924	0.575692	0.621728	0.534121	0.7152
Brain	Age	G4P62_000188	2.76766	0.851012	0.529863	1.6061	0.108252	0.261788
Brain	Age	G4P62_000189	175.438	0.158357	0.0708238	2.23593	0.0253564	0.0962088
Brain	Age	G4P62_000190	627.326	0.038844	0.09963	0.389883	0.696623	0.829064
Brain	Age	G4P62_000191	78.6256	-0.0290228	0.113776	-0.255088	0.798655	0.890623
Brain	Age	G4P62_000192	31.272	0.00401294	0.16329	0.0245755	0.980394	0.99071
Brain	Age	G4P62_000193	43.492	0.503846	0.151023	3.33621	0.000849276	0.00771955
Brain	Age	G4P62_000194	2.36207	0.730304	0.493397	1.48016	0.138831	0.308314
Brain	Age	G4P62_000195	1423.56	-0.295876	0.0901417	-3.28234	0.0010295	0.00890418
Brain	Age	G4P62_000196	379.556	-0.189082	0.109046	-1.73396	0.0829246	0.21878
Brain	Age	G4P62_000197	36.9666	0.33888	0.181242	1.86977	0.0615161	0.178578
Brain	Age	G4P62_000198	25.7873	0.266219	0.170899	1.55776	0.119291	0.279773
Brain	Age	G4P62_000199	225.598	0.0773182	0.104146	0.742405	0.457842	0.654091
Brain	Age	G4P62_000200	14.6128	-0.0539188	0.393492	-0.137026	0.89101	0.943468
Brain	Age	G4P62_000201	329.67	-0.00715877	0.0736481	-0.0972024	0.922566	0.961165
Brain	Age	G4P62_000202	6.19368	0.11577	0.320109	0.361659	0.717607	0.842326
Brain	Age	G4P62_000203	299.071	-0.648053	0.102502	-6.32235	2.57607e-10	3.49156e-08
Brain	Age	G4P62_000204	169.109	-0.267842	0.113281	-2.3644	0.0180593	0.0751826
Brain	Age	G4P62_000205	0.980784	-0.194709	0.964892	-0.201794	0.840078	0.914925
Brain	Age	G4P62_000206	22.6424	0.0958877	0.364795	0.262854	0.792663	0.887529
Brain	Age	G4P62_000207	129.77	0.250339	0.112134	2.2325	0.0255817	0.0968614
Brain	Age	G4P62_000208	1025.28	0.279929	0.0762043	3.67341	0.000239338	0.00293787
Brain	Age	G4P62_000209	23.4293	0.52088	0.28669	1.81688	0.0692362	0.193918
Brain	Age	G4P62_000210	3.37282	-0.234218	0.557952	-0.419781	0.674645	0.815139
Brain	Age	G4P62_000211	132.03	-0.0178155	0.111334	-0.160019	0.872866	0.934295
Brain	Age	G4P62_000212	13.9497	-0.257675	0.358417	-0.718926	0.472187	0.665824
Brain	Age	G4P62_000213	6.22275	-0.465157	0.405168	-1.14806	0.250944	0.452164
Brain	Age	G4P62_000214	135.186	0.0589263	0.082168	0.717145	0.473285	0.666712
Brain	Age	G4P62_000215	111.432	0.356785	0.110614	3.22548	0.00125761	0.0103671
Brain	Age	G4P62_000216	0.2835	0.477473	1.46016	0.327	0.743668	NA
Brain	Age	G4P62_000217	1.25623	-0.115056	0.732765	-0.157016	0.875232	0.93529
Brain	Age	G4P62_000218	135.269	-0.494587	0.1033	-4.78787	1.6856e-06	5.55342e-05
Brain	Age	G4P62_000219	244.66	-0.338482	0.0683521	-4.95203	7.34426e-07	2.90179e-05
Brain	Age	G4P62_000220	1238.56	0.437353	0.146016	2.99523	0.00274235	0.0185553
Brain	Age	G4P62_000221	33.7087	-0.293675	0.147719	-1.98807	0.0468044	0.148184
Brain	Age	G4P62_000222	773.644	-0.0737974	0.0908202	-0.812566	0.416467	0.617605
Brain	Age	G4P62_000223	12.352	0.134081	0.296225	0.452633	0.650813	0.79918
Brain	Age	G4P62_000224	455.739	-0.396333	0.102445	-3.86872	0.000109407	0.00159493
Brain	Age	G4P62_000225	48.9297	-0.401472	0.123986	-3.23805	0.00120349	0.0100322
Brain	Age	G4P62_000226	69.5805	0.0804412	0.102644	0.783692	0.433221	0.632989
Brain	Age	G4P62_000227	193.75	-0.26166	0.0748207	-3.49716	0.000470234	0.00491463
Brain	Age	G4P62_000228	2.56094	1.35175	1.04662	1.29153	0.196519	0.388559
Brain	Age	G4P62_000229	469.393	-0.125858	0.0576699	-2.18238	0.0290816	0.10668
Brain	Age	G4P62_000230	175.011	-0.00441971	0.0861391	-0.051309	0.959079	0.979478
Brain	Age	G4P62_000231	594.939	0.563905	0.176667	3.1919	0.0014134	0.0113151
Brain	Age	G4P62_000232	22.3712	-0.122823	0.205139	-0.598733	0.549351	0.727542
Brain	Age	G4P62_000233	4.55395	-0.251655	0.401477	-0.626822	0.530776	0.712816
Brain	Age	G4P62_000234	30.3099	0.0639836	0.20129	0.317868	0.750585	0.862143
Brain	Age	G4P62_000235	2.57474	-0.803795	0.743998	-1.08037	0.279976	0.483562
Brain	Age	G4P62_000236	34.5223	0.615806	0.387206	1.59038	0.111748	0.267355
Brain	Age	G4P62_000237	0.937076	0.384407	0.871891	0.440889	0.659294	0.805574
Brain	Age	G4P62_000238	141.114	0.144257	0.134442	1.073	0.28327	0.487029
Brain	Age	G4P62_000239	27.8356	0.286611	0.274303	1.04487	0.296084	0.5003
Brain	Age	G4P62_000240	36.6394	0.613211	0.149974	4.08879	4.33622e-05	0.000775774
Brain	Age	G4P62_000241	86.7143	-0.047924	0.115363	-0.415419	0.677835	0.816983
Brain	Age	G4P62_000242	145.971	-0.0474121	0.152808	-0.310273	0.756353	0.865732
Brain	Age	G4P62_000243	43.7948	0.0589344	0.248017	0.237622	0.812174	0.898477
Brain	Age	G4P62_000244	11.1861	0.0627778	0.313936	0.19997	0.841504	0.915599
Brain	Age	G4P62_000245	17.8971	-0.318904	0.238855	-1.33514	0.181832	0.369479
Brain	Age	G4P62_000246	1.57661	0.201103	1.04502	0.192439	0.847398	0.919303
Brain	Age	G4P62_000247	2.88113	2.30541	1.06365	2.16746	0.0302	0.109876
Brain	Age	G4P62_000248	0.598874	-1.23067	1.14567	-1.0742	0.282735	NA
Brain	Age	G4P62_000249	279.691	0.0851585	0.102626	0.829791	0.406657	0.608296
Brain	Age	G4P62_000250	21.4143	0.306434	0.226248	1.35441	0.175604	0.360794
Brain	Age	G4P62_000251	77.4985	0.167019	0.174454	0.95738	0.338376	0.544549
Brain	Age	G4P62_000252	11.8592	-0.0543848	0.271573	-0.200259	0.841278	0.915539
Brain	Age	G4P62_000253	13.3798	1.50888	0.572201	2.63697	0.00836496	0.0420013
Brain	Age	G4P62_000254	44.9443	0.342592	0.292254	1.17224	0.2411	0.44058
Brain	Age	G4P62_000255	89.87	-0.344911	0.102705	-3.35825	0.000784368	0.00727153
Brain	Age	G4P62_000256	14.2689	-1.73343	0.651485	-2.66073	NA	NA
Brain	Age	G4P62_000257	1.4582	1.75704	1.17263	1.49837	0.134038	0.301071
Brain	Age	G4P62_000258	2.52363	-0.138008	0.550619	-0.250643	0.802091	0.892207
Brain	Age	G4P62_000259	4.87429	-1.28121	0.701497	-1.82639	0.0677912	0.19107
Brain	Age	G4P62_000260	18.3017	0.469654	0.251311	1.86881	0.0616486	0.178674
Brain	Age	G4P62_000261	342.869	0.563801	0.0511654	11.0192	3.08892e-28	3.30746e-24
Brain	Age	G4P62_000262	274.689	0.114398	0.094596	1.20933	0.226536	0.424309
Brain	Age	G4P62_000263	116.495	-0.201073	0.116677	-1.72334	0.0848279	0.222322
Brain	Age	G4P62_000264	44.6366	0.0222635	0.184326	0.120783	0.903863	0.950282
Brain	Age	G4P62_000265	2.12192	-0.284399	0.705931	-0.402872	0.687043	0.822847
Brain	Age	G4P62_000266	252.358	-0.125606	0.0737996	-1.70199	0.0887579	0.229338
Brain	Age	G4P62_000267	14.1791	-0.498423	0.474194	-1.0511	NA	NA
Brain	Age	G4P62_000268	216.531	-0.0829747	0.0802777	-1.0336	0.301325	0.506509
Brain	Age	G4P62_000269	3.12861	-0.410085	0.582645	-0.703832	0.481537	0.672588
Brain	Age	G4P62_000270	137.054	0.0911844	0.0845584	1.07836	0.280873	0.484682
Brain	Age	G4P62_000271	9.2098	-0.783192	0.31141	-2.51499	0.0119036	0.054915
Brain	Age	G4P62_000272	49.5667	0.11085	0.134878	0.821855	0.411159	0.612393
Brain	Age	G4P62_000273	97.9816	-0.497199	0.10689	-4.65152	3.29504e-06	9.61353e-05
Brain	Age	G4P62_000274	47.8196	0.0627674	0.132705	0.472985	0.636224	0.789017
Brain	Age	G4P62_000275	16.0399	-0.261609	0.230859	-1.1332	0.257131	0.459447
Brain	Age	G4P62_000276	92.8076	-0.0873999	0.152573	-0.572839	0.566754	0.740831
Brain	Age	G4P62_000277	40.1513	-0.223667	0.147705	-1.51428	0.129955	0.295927
Brain	Age	G4P62_000278	66.2754	0.0574273	0.121611	0.472221	0.636769	0.789326
Brain	Age	G4P62_000279	31.6177	-0.213648	0.199459	-1.07114	0.284108	0.487787
Brain	Age	G4P62_000280	544.226	-0.25855	0.0635924	-4.06574	4.78812e-05	0.000833638
Brain	Age	G4P62_000281	26.4204	-0.0878127	0.223537	-0.392833	0.694443	0.827435
Brain	Age	G4P62_000282	49.813	-0.189276	0.113667	-1.66518	0.0958769	0.241667
Brain	Age	G4P62_000283	4.33093	0.109904	0.458925	0.239482	0.810732	0.897483
Brain	Age	G4P62_000284	1.15393	1.12261	0.850777	1.31952	0.186996	0.376107
Brain	Age	G4P62_000285	110.18	-0.135244	0.0934327	-1.4475	0.147758	0.321732
Brain	Age	G4P62_000286	206.781	0.0227867	0.0773883	0.294446	0.768417	0.873303
Brain	Age	G4P62_000287	59.5463	0.398342	0.11677	3.41134	0.000646441	0.00626404
Brain	Age	G4P62_000288	6.16775	-0.297179	0.374028	-0.794535	0.426884	0.627521
Brain	Age	G4P62_000289	71.4185	-0.213403	0.140479	-1.51911	0.128734	0.294251
Brain	Age	G4P62_000290	263.863	0.00806068	0.083596	0.0964242	0.923184	0.961441
Brain	Age	G4P62_000291	31.6882	-0.966351	0.247173	-3.90961	9.24452e-05	0.00139712
Brain	Age	G4P62_000292	199.398	-0.292804	0.0848776	-3.44972	0.000561171	0.00561302
Brain	Age	G4P62_000293	224.446	-0.0868307	0.0796063	-1.09075	0.275382	0.478871
Brain	Age	G4P62_000294	18.5094	0.00174732	0.273429	0.00639039	0.994901	0.997416
Brain	Age	G4P62_000295	3.71883	-0.264187	0.454278	-0.581554	0.560867	0.736122
Brain	Age	G4P62_000296	109.386	0.536497	0.160924	3.33385	0.000856529	0.00775585
Brain	Age	G4P62_000297	53.1209	-0.313619	0.119481	-2.62485	0.00866879	0.0432329
Brain	Age	G4P62_000298	49.2406	-0.26984	0.119616	-2.25588	0.0240784	0.0929724
Brain	Age	G4P62_000299	49.1915	-0.267471	0.119862	-2.2315	0.0256482	0.0970202
Brain	Age	G4P62_000300	97.0241	0.0321972	0.0981127	0.328165	0.742787	0.857416
Brain	Age	G4P62_000301	327.801	0.123471	0.0796584	1.55001	0.121139	0.282592
Brain	Age	G4P62_000302	38.0114	0.305018	0.188526	1.61791	0.105681	0.257608
Brain	Age	G4P62_000303	32.4283	0.0617115	0.16287	0.378901	0.704761	0.83476
Brain	Age	G4P62_000304	42.8642	0.111577	0.161057	0.692782	0.488447	0.67905
Brain	Age	G4P62_000305	33.4488	0.176508	0.141258	1.24954	0.211466	0.407264
Brain	Age	G4P62_000306	70.5476	0.152027	0.123914	1.22688	0.219869	0.417124
Brain	Age	G4P62_000307	54.2421	-0.0133109	0.156501	-0.0850531	0.932219	0.966759
Brain	Age	G4P62_000308	123.093	0.0543127	0.125568	0.432534	0.665353	0.80976
Brain	Age	G4P62_000309	118.345	0.244367	0.119978	2.03677	0.0416735	0.137256
Brain	Age	G4P62_000310	1730.59	-0.111128	0.0446423	-2.4893	0.0127994	0.0579736
Brain	Age	G4P62_000311	77.3147	-0.0571415	0.105844	-0.539866	0.589289	0.755666
Brain	Age	G4P62_000312	150.458	0.0653216	0.111738	0.584596	0.558819	0.734538
Brain	Age	G4P62_000313	117.85	0.0470896	0.123108	0.382505	0.702087	0.833113
Brain	Age	G4P62_000314	345.857	0.15974	0.0789244	2.02397	0.0429735	0.140115
Brain	Age	G4P62_000315	123.419	0.115562	0.121739	0.949264	0.342486	0.548608
Brain	Age	G4P62_000316	22.4375	-0.222758	0.217872	-1.02243	0.306579	0.511926
Brain	Age	G4P62_000317	13.2412	-0.164258	0.219475	-0.748415	0.45421	0.650934
Brain	Age	G4P62_000318	0.265836	-0.312226	2.06929	-0.150886	0.880066	NA
Brain	Age	G4P62_000319	28.4774	-0.41645	0.204313	-2.03829	0.0415208	0.136921
Brain	Age	G4P62_000320	3.88698	0.0470674	0.432125	0.108921	0.913265	0.955925
Brain	Age	G4P62_000321	33.8422	-0.512648	0.417119	-1.22902	0.219063	0.416149
Brain	Age	G4P62_000322	261.888	0.17557	0.0927936	1.89205	0.0584846	0.172153
Brain	Age	G4P62_000323	275.141	-0.222774	0.0793708	-2.80676	0.00500432	0.0289251
Brain	Age	G4P62_000324	50.8754	-0.0483115	0.154695	-0.312301	0.754812	0.86491
Brain	Age	G4P62_000325	285.138	-0.125005	0.0714222	-1.75023	0.0800782	0.213798
Brain	Age	G4P62_000326	58.3588	-0.0822849	0.107703	-0.764001	0.444867	0.64259
Brain	Age	G4P62_000327	53.018	0.327414	0.125703	2.60466	0.0091966	0.0453478
Brain	Age	G4P62_000328	2.55753	0.463657	0.521474	0.889127	0.373935	0.578015
Brain	Age	G4P62_000329	200.144	0.00716604	0.0781745	0.0916673	0.926962	0.963963
Brain	Age	G4P62_000330	206.162	-0.0554725	0.0818925	-0.677382	0.498163	0.687825
Brain	Age	G4P62_000331	19.2231	-0.0848407	0.212909	-0.398483	0.690274	0.824763
Brain	Age	G4P62_000332	374.092	0.0215935	0.0855443	0.252424	0.800713	0.891507
Brain	Age	G4P62_000333	72.302	-0.0370001	0.135389	-0.273288	0.784632	0.882597
Brain	Age	G4P62_000334	8.84257	0.169848	0.367824	0.461763	0.644251	0.794508
Brain	Age	G4P62_000335	4.68149	-0.500878	0.397765	-1.25923	0.207946	0.403036
Brain	Age	G4P62_000336	9.74386	0.406002	0.367015	1.10623	0.268629	0.471841
Brain	Age	G4P62_000337	1.1526	-2.17277	1.15993	-1.8732	0.0610411	0.177511
Brain	Age	G4P62_000338	185.044	-0.307285	0.122607	-2.50626	0.0122015	0.055964
Brain	Age	G4P62_000339	6.56368	0.623918	0.380342	1.64041	0.100919	0.249934
Brain	Age	G4P62_000340	21.3324	0.111027	0.292248	0.379906	0.704015	0.834326
Brain	Age	G4P62_000341	51.1357	-0.190331	0.121745	-1.56336	0.117968	0.277796
Brain	Age	G4P62_000342	3.56145	-0.0215048	0.57897	-0.0371432	0.970371	0.985418
Brain	Age	G4P62_000343	62.3255	-0.136523	0.140186	-0.973873	0.330119	0.535772
Brain	Age	G4P62_000344	238.037	0.52895	0.136464	3.87611	0.000106141	0.00155686
Brain	Age	G4P62_000345	36.2574	-0.0969755	0.14112	-0.687185	0.491966	0.682569
Brain	Age	G4P62_000346	17.3608	0.58132	0.431982	1.34571	0.178397	0.364636
Brain	Age	G4P62_000347	80.9245	0.14574	0.103926	1.40234	0.160814	0.340806
Brain	Age	G4P62_000349	18.587	-0.324755	0.379526	-0.855685	0.392172	0.595798
Brain	Age	G4P62_000350	2.76155	1.42198	0.610704	2.32843	0.0198895	0.080654
Brain	Age	G4P62_000351	16.9997	0.0940845	0.228685	0.411416	0.680768	0.818824
Brain	Age	G4P62_000352	334.6	-0.0125474	0.069469	-0.180619	0.856666	0.925019
Brain	Age	G4P62_000353	2.05303	0.597326	0.693265	0.861613	0.388901	0.592382
Brain	Age	G4P62_000354	0.390147	0.83287	1.36881	0.608465	0.542879	NA
Brain	Age	G4P62_000355	2.11054	0.668474	0.588205	1.13646	0.255763	0.457579
Brain	Age	G4P62_000356	14.8328	0.156875	0.299157	0.524389	0.600008	0.763604
Brain	Age	G4P62_000357	13.7895	0.100523	0.274109	0.366726	0.713823	0.840058
Brain	Age	G4P62_000358	1.56833	0.668977	0.623022	1.07376	0.28293	0.486741
Brain	Age	G4P62_000359	21.4024	-0.320559	0.20015	-1.60159	0.109246	0.263318
Brain	Age	G4P62_000360	130.368	-0.210843	0.095717	-2.20278	0.0276106	0.102412
Brain	Age	G4P62_000361	1.34425	-0.506625	0.766927	-0.66059	0.508875	0.695308
Brain	Age	G4P62_000362	0.372911	0.100861	1.3527	0.0745622	0.940563	NA
Brain	Age	G4P62_000363	1.96243	0.659299	0.531555	1.24032	0.214857	0.411185
Brain	Age	G4P62_000364	56.1309	0.701907	0.181548	3.86625	0.000110524	0.00160793
Brain	Age	G4P62_000365	10.3997	0.579505	0.292616	1.98043	0.0476554	0.149943
Brain	Age	G4P62_000366	18.0751	0.290479	0.183598	1.58215	0.113615	0.270581
Brain	Age	G4P62_000367	18.7372	0.577356	0.181168	3.18685	0.00143831	0.0114418
Brain	Age	G4P62_000368	17.5767	-0.0772777	0.222313	-0.347609	0.728134	0.848431
Brain	Age	G4P62_000369	740.631	-0.333639	0.0722702	-4.61655	3.90172e-06	0.000109797
Brain	Age	G4P62_000370	107.317	-0.384515	0.498689	-0.771052	0.440676	0.639152
Brain	Age	G4P62_000371	92.1391	-0.118936	0.106536	-1.11639	0.264255	0.466762
Brain	Age	G4P62_000372	636.974	0.198137	0.0780697	2.53794	0.0111506	0.0521943
Brain	Age	G4P62_000373	488.504	0.0238612	0.109679	0.217555	0.827776	0.908174
Brain	Age	G4P62_000374	55.8708	0.43987	0.141394	3.11094	0.0018649	0.0139025
Brain	Age	G4P62_000375	190.658	0.322133	0.102609	3.13941	0.00169288	0.0129389
Brain	Age	G4P62_000376	4.0261	0.0897683	0.520746	0.172384	0.863136	0.928666
Brain	Age	G4P62_000377	11.9388	0.699735	0.248481	2.81605	0.00486181	0.0283694
Brain	Age	G4P62_000378	7.8384	-0.569936	0.356254	-1.5998	0.109643	0.264023
Brain	Age	G4P62_000379	196.21	-0.16434	0.087581	-1.87643	0.0605959	0.176697
Brain	Age	G4P62_000380	29.5134	0.427915	0.153733	2.78349	0.00537768	0.0305391
Brain	Age	G4P62_000381	4.97987	1.4477	0.963295	1.50286	0.132874	0.299727
Brain	Age	G4P62_000382	0.288022	0.678623	1.3181	0.514851	0.606657	NA
Brain	Age	G4P62_000383	38.3117	0.990325	0.370536	2.67268	0.00752485	0.0390843
Brain	Age	G4P62_000384	6.42969	-0.0881504	0.358854	-0.245644	0.805958	0.894464
Brain	Age	G4P62_000385	7.23773	-0.0758462	0.378456	-0.200409	0.84116	0.915504
Brain	Age	G4P62_000386	5.72273	-0.13075	0.332473	-0.393264	0.694124	0.827217
Brain	Age	G4P62_000387	88.6716	0.159898	0.0992177	1.61158	0.107052	0.259924
Brain	Age	G4P62_000388	86.78	-0.412737	0.108147	-3.81645	0.000135384	0.00188508
Brain	Age	G4P62_000389	24.9833	0.00378946	0.191491	0.0197892	0.984212	0.992648
Brain	Age	G4P62_000390	300.399	0.749358	0.294375	2.54559	0.0109093	0.0513006
Brain	Age	G4P62_000391	1.50117	0.264816	0.684794	0.386709	0.698971	0.830428
Brain	Age	G4P62_000392	90.9594	-0.197965	0.146607	-1.35031	0.176916	0.362863
Brain	Age	G4P62_000393	54.6426	-0.145416	0.161135	-0.902447	0.366819	0.571014
Brain	Age	G4P62_000394	95.865	-0.210708	0.0868861	-2.42511	0.0153037	0.0663102
Brain	Age	G4P62_000395	360.116	-0.0291206	0.0655437	-0.444292	0.656831	0.804049
Brain	Age	G4P62_000396	31.0114	-0.0151453	0.163045	-0.0928902	0.925991	0.963311
Brain	Age	G4P62_000397	63.8913	0.609649	0.117076	5.20727	1.9164e-07	9.41278e-06
Brain	Age	G4P62_000398	134.862	-0.255193	0.0942983	-2.70624	0.00680506	0.0364235
Brain	Age	G4P62_000399	2.35459	0.107365	0.616327	0.174202	0.861707	0.927729
Brain	Age	G4P62_000400	1.90423	1.27842	0.775421	1.64868	0.0992139	0.247112
Brain	Age	G4P62_000401	22.1413	-0.55571	0.221095	-2.51344	0.0119559	0.0550614
Brain	Age	G4P62_000402	1.83259	-1.38674	0.718335	-1.93049	0.0535455	0.162208
Brain	Age	G4P62_000403	270.302	0.18127	0.090206	2.00951	0.0444828	0.143097
Brain	Age	G4P62_000404	20.3772	0.16446	0.332892	0.494035	0.621282	0.778738
Brain	Age	G4P62_000405	13.3477	-0.187811	0.237045	-0.792303	0.428184	0.628741
Brain	Age	G4P62_000406	51.528	0.0862322	0.116711	0.738855	0.459995	0.655904
Brain	Age	G4P62_000407	7.09041	0.127955	0.321526	0.397961	0.690659	0.825131
Brain	Age	G4P62_000408	1.56918	-0.1646	0.628468	-0.261907	0.793393	0.887836
Brain	Age	G4P62_000409	1.46327	-0.648096	0.875091	-0.740605	0.458933	0.655054
Brain	Age	G4P62_000410	115.473	-0.0575871	0.102384	-0.562464	0.5738	0.745446
Brain	Age	G4P62_000411	296.047	0.488513	0.0969991	5.03626	4.74709e-07	2.04464e-05
Brain	Age	G4P62_000412	65.6618	-0.0157306	0.122721	-0.128182	0.898005	0.94759
Brain	Age	G4P62_000413	35.379	1.4653	0.569586	2.57257	0.0100947	0.0483837
Brain	Age	G4P62_000414	6.12022	0.569314	0.349616	1.6284	0.103441	0.254356
Brain	Age	G4P62_000415	118.939	0.0605253	0.104276	0.580431	0.561624	0.736611
Brain	Age	G4P62_000416	8.36678	0.253662	0.642348	0.394899	0.692918	0.826307
Brain	Age	G4P62_000417	84.9542	-0.133555	0.131356	-1.01674	0.309276	0.514758
Brain	Age	G4P62_000418	32.9538	0.293175	0.1754	1.67147	0.0946292	0.239594
Brain	Age	G4P62_000419	59.2447	-0.094706	0.112856	-0.839176	0.401371	0.603509
Brain	Age	G4P62_000420	37.3248	0.321736	0.140261	2.29384	0.0217995	0.08618
Brain	Age	G4P62_000421	14.4577	0.685444	0.219608	3.12121	0.00180107	0.0135571
Brain	Age	G4P62_000422	10.259	-0.360627	0.26131	-1.38007	0.167564	0.349813
Brain	Age	G4P62_000423	3.84087	0.422648	0.44687	0.945796	0.344252	0.550203
Brain	Age	G4P62_000424	504.146	-0.0432916	0.194053	-0.223092	0.823464	0.905633
Brain	Age	G4P62_000425	13.855	-0.110085	0.265342	-0.414878	0.678232	0.817397
Brain	Age	G4P62_000426	25.2039	0.0872209	0.194826	0.447687	0.654379	0.802103
Brain	Age	G4P62_000427	594.233	0.278451	0.0969779	2.87129	0.00408804	0.0249701
Brain	Age	G4P62_000428	2.6582	-0.581438	0.537224	-1.0823	0.279119	0.482646
Brain	Age	G4P62_000429	55.4997	-0.161442	0.263873	-0.611817	0.540659	0.720755
Brain	Age	G4P62_000430	51.5058	-0.228419	0.116683	-1.95761	0.0502755	0.15563
Brain	Age	G4P62_000431	134.959	-0.199879	0.101393	-1.97132	0.0486868	0.152164
Brain	Age	G4P62_000432	345.897	-0.254283	0.0688796	-3.69171	0.000222755	0.0027799
Brain	Age	G4P62_000433	2.594	-1.28022	0.575737	-2.22362	0.026174	0.0984396
Brain	Age	G4P62_000434	5.99249	-0.922857	0.39898	-2.31304	0.0207203	0.0831259
Brain	Age	G4P62_000435	234.15	-0.324413	0.197317	-1.64412	0.100151	0.248665
Brain	Age	G4P62_000436	28.791	0.278953	0.272372	1.02416	0.305759	0.511389
Brain	Age	G4P62_000437	8.65513	0.0716498	0.423943	0.169008	0.86579	0.930441
Brain	Age	G4P62_000438	12.2859	-0.228965	0.240819	-0.950779	0.341717	0.547808
Brain	Age	G4P62_000439	5.63025	-0.994313	0.423454	-2.3481	0.0188695	0.0774368
Brain	Age	G4P62_000440	211.196	-0.187867	0.0864095	-2.17415	0.0296942	0.108534
Brain	Age	G4P62_000441	60.9022	-0.0729146	0.161987	-0.450125	0.65262	0.800863
Brain	Age	G4P62_000442	39.0856	-0.323734	0.201268	-1.60848	0.107731	0.260868
Brain	Age	G4P62_000443	34.3482	0.0168363	0.133587	0.126033	0.899706	0.948423
Brain	Age	G4P62_000444	42.9802	-0.117735	0.166115	-0.708756	0.478476	0.670675
Brain	Age	G4P62_000445	188.733	-0.0511875	0.0712823	-0.718096	0.472698	0.666238
Brain	Age	G4P62_000446	337.623	-0.123836	0.075861	-1.63241	0.102594	0.252795
Brain	Age	G4P62_000447	801.821	-0.654381	0.124279	-5.26541	1.39877e-07	7.16908e-06
Brain	Age	G4P62_000448	161.068	-0.236274	0.0988235	-2.39087	0.0168084	0.0713623
Brain	Age	G4P62_000449	54.6392	-0.459105	0.121619	-3.77493	0.000160054	0.00213821
Brain	Age	G4P62_000450	116.592	-0.0320601	0.121753	-0.263321	0.792303	0.887358
Brain	Age	G4P62_000451	44.7439	-0.1909	0.125177	-1.52504	0.12725	0.292076
Brain	Age	G4P62_000452	0.941304	1.57573	0.994817	1.58394	0.113208	0.269853
Brain	Age	G4P62_000453	4.52951	0.0481821	0.396355	0.121563	0.903245	0.950002
Brain	Age	G4P62_000454	97.1204	0.0187445	0.123683	0.151553	0.879539	0.937781
Brain	Age	G4P62_000455	202.658	-0.359046	0.102572	-3.50042	0.000464523	0.00487397
Brain	Age	G4P62_000456	323.787	0.196383	0.123828	1.58593	0.112754	0.2691
Brain	Age	G4P62_000457	109.866	-0.307163	0.179725	-1.70907	0.0874386	0.227217
Brain	Age	G4P62_000458	43.0503	0.0244935	0.170573	0.143595	0.88582	0.941291
Brain	Age	G4P62_000459	19.3596	-0.688733	0.226469	-3.04118	0.00235652	0.016584
Brain	Age	G4P62_000460	14.4101	0.478564	0.237309	2.01662	0.0437349	0.141682
Brain	Age	G4P62_000461	0.921617	0.895951	1.15809	0.773649	0.439139	0.637916
Brain	Age	G4P62_000462	115.193	0.11578	0.0966863	1.19748	0.231119	0.429823
Brain	Age	G4P62_000463	45.4376	0.06083	0.147619	0.412075	0.680284	0.81859
Brain	Age	G4P62_000464	178.136	0.0132208	0.0774988	0.170593	0.864544	0.929708
Brain	Age	G4P62_000465	142.882	-0.172931	0.0697784	-2.47829	0.0132014	0.0593549
Brain	Age	G4P62_000466	17.2271	0.320939	0.20947	1.53215	0.125486	0.289174
Brain	Age	G4P62_000467	158.843	0.249161	0.159085	1.56622	0.117298	0.27672
Brain	Age	G4P62_000468	150.096	0.376189	0.13171	2.85619	0.00428752	0.0258713
Brain	Age	G4P62_000469	308.118	-0.110525	0.0728438	-1.51729	0.129193	0.294879
Brain	Age	G4P62_000470	12.6198	0.211012	0.269731	0.782307	0.434034	0.633697
Brain	Age	G4P62_000471	1406.97	-0.213737	0.0693515	-3.08194	0.00205657	0.0149699
Brain	Age	G4P62_000472	82.599	-0.126015	0.137721	-0.914999	0.360192	0.564349
Brain	Age	G4P62_000473	6.88524	-0.431963	0.383737	-1.12567	0.260304	0.462808
Brain	Age	G4P62_000474	17.7383	0.227289	0.205992	1.10339	0.269858	0.472991
Brain	Age	G4P62_000475	2.71881	0.344114	0.544274	0.632244	0.527227	0.709779
Brain	Age	G4P62_000476	41.1166	-0.0812801	0.149814	-0.542539	0.587447	0.754433
Brain	Age	G4P62_000477	85.5937	0.30649	0.0935882	3.27488	0.00105706	0.00909467
Brain	Age	G4P62_000478	80.964	0.381288	0.106204	3.59016	0.000330476	0.00375845
Brain	Age	G4P62_000479	290.519	0.621577	0.200277	3.10359	0.00191188	0.0141524
Brain	Age	G4P62_000480	48.9758	-0.0870744	0.137802	-0.631878	0.527466	0.709804
Brain	Age	G4P62_000481	37.8087	0.0572541	0.157983	0.362407	0.717048	0.842094
Brain	Age	G4P62_000482	8.25486	0.479572	0.449346	1.06727	0.285851	0.489681
Brain	Age	G4P62_000483	344.274	-0.366475	0.0896395	-4.08831	4.3452e-05	0.000776732
Brain	Age	G4P62_000484	14.3723	-0.360138	0.225519	-1.59693	0.110281	0.265178
Brain	Age	G4P62_000485	22.0855	-0.696644	0.329526	-2.11408	0.0345087	0.120536
Brain	Age	G4P62_000486	28.5417	-0.0274745	0.174964	-0.157029	0.875222	0.93529
Brain	Age	G4P62_000487	0.309406	0.499069	1.45244	0.343607	0.731142	NA
Brain	Age	G4P62_000488	165.896	-0.0936914	0.143958	-0.650824	0.51516	0.700055
Brain	Age	G4P62_000489	19.3401	-0.583931	0.281846	-2.07181	0.0382835	0.129392
Brain	Age	G4P62_000490	1153.48	0.210055	0.0739218	2.84159	0.00448893	0.0267549
Brain	Age	G4P62_000491	33.4418	-0.186184	0.147591	-1.26148	0.207134	0.401937
Brain	Age	G4P62_000492	9.6435	-0.156827	0.400941	-0.391147	0.695689	0.828413
Brain	Age	G4P62_000493	362.768	-0.028345	0.0800844	-0.353939	0.723384	0.845559
Brain	Age	G4P62_000494	34.0734	0.26003	0.182386	1.42571	0.153951	0.330777
Brain	Age	G4P62_000495	8.50111	-0.129896	0.346418	-0.37497	0.707683	0.83653
Brain	Age	G4P62_000496	83.5096	-0.220825	0.140354	-1.57335	0.115638	0.273822
Brain	Age	G4P62_000497	254.64	-0.184505	0.0747378	-2.4687	0.0135604	0.0605751
Brain	Age	G4P62_000498	133.14	-0.391569	0.112122	-3.49233	0.000478825	0.00498253
Brain	Age	G4P62_000499	148.977	0.287275	0.105645	2.71926	0.00654291	0.0353294
Brain	Age	G4P62_000500	44.7772	0.262124	0.274537	0.954785	0.339686	0.545879
Brain	Age	G4P62_000501	67.6835	0.320498	0.268123	1.19534	0.231955	0.430307
Brain	Age	G4P62_000502	30.8451	0.252994	0.229027	1.10465	0.269313	0.472611
Brain	Age	G4P62_000503	233.435	-0.145133	0.0884276	-1.64127	0.100742	0.24964
Brain	Age	G4P62_000504	114.757	0.0575518	0.103647	0.555268	0.578712	0.748458
Brain	Age	G4P62_000505	99.9938	-0.0382032	0.118834	-0.321482	0.747845	0.860749
Brain	Age	G4P62_000506	3.83002	-0.324905	0.445572	-0.729185	0.465888	0.660641
Brain	Age	G4P62_000507	11.6638	-0.434303	0.286619	-1.51526	0.129706	0.295667
Brain	Age	G4P62_000508	1.34515	-1.73911	0.926979	-1.87611	0.0606408	0.176775
Brain	Age	G4P62_000509	2.06654	-0.180767	0.717871	-0.25181	0.801188	0.891757
Brain	Age	G4P62_000510	0.191102	0.119587	2.16558	0.0552217	0.955962	NA
Brain	Age	G4P62_000511	328.743	-0.304811	0.0895101	-3.40533	0.000660851	0.0063691
Brain	Age	G4P62_000512	31.651	-1.2562	0.544511	-2.30702	NA	NA
Brain	Age	G4P62_000513	159.238	0.0247496	0.0835994	0.29605	0.767192	0.87242
Brain	Age	G4P62_000514	112.463	0.0950885	0.115563	0.822829	0.410605	0.611752
Brain	Age	G4P62_000515	24.5046	-0.148582	0.213393	-0.696283	0.486252	0.67701
Brain	Age	G4P62_000516	174.977	0.179872	0.0801158	2.24515	0.0247585	0.0946793
Brain	Age	G4P62_000517	10.2165	0.560278	0.264288	2.11995	0.0340103	0.119281
Brain	Age	G4P62_000518	26.6886	0.0744288	0.161544	0.460735	0.644989	0.795039
Brain	Age	G4P62_000519	141.269	-0.247888	0.117352	-2.11234	0.0346574	0.120878
Brain	Age	G4P62_000520	12.0928	-0.229932	0.29557	-0.777928	0.436611	0.635827
Brain	Age	G4P62_000521	516.4	-0.23861	0.0634805	-3.75879	0.000170738	0.00225145
Brain	Age	G4P62_000522	50.8795	-1.37956	0.360317	-3.82874	0.000128803	0.00181782
Brain	Age	G4P62_000523	101.255	0.0576265	0.0978654	0.588834	0.555972	0.732416
Brain	Age	G4P62_000524	0.482508	-0.783832	1.39259	-0.562858	0.573531	NA
Brain	Age	G4P62_000525	39.939	0.0952343	0.141147	0.674715	0.499857	0.68916
Brain	Age	G4P62_000526	87.3585	0.275512	0.0879082	3.13408	0.00172391	0.0131006
Brain	Age	G4P62_000527	180.612	0.0584186	0.0898483	0.650192	0.515568	0.700286
Brain	Age	G4P62_000528	47.1951	-0.114303	0.163239	-0.700216	0.483792	0.674901
Brain	Age	G4P62_000529	20.9688	-0.216735	0.190278	-1.13904	0.254685	0.456446
Brain	Age	G4P62_000530	542.726	0.111789	0.0744555	1.50142	0.133247	0.300146
Brain	Age	G4P62_000531	10.6791	0.560379	0.267328	2.09622	0.0360626	0.124343
Brain	Age	G4P62_000532	96.9809	-0.0357553	0.082702	-0.432339	0.665495	0.809808
Brain	Age	G4P62_000533	32.4611	-0.251843	0.159882	-1.57518	0.115215	0.273178
Brain	Age	G4P62_000534	109.604	-0.251868	0.0984467	-2.55842	0.0105149	0.0499504
Brain	Age	G4P62_000535	38.8262	0.0603374	0.152892	0.394639	0.693109	0.826362
Brain	Age	G4P62_000536	89.5575	0.249646	0.0968503	2.57765	0.00994752	0.0478893
Brain	Age	G4P62_000537	1.73702	0.495494	0.592969	0.835614	0.403372	0.605468
Brain	Age	G4P62_000538	161.697	0.068621	0.185285	0.370354	0.711119	0.838626
Brain	Age	G4P62_000539	6.81816	-0.608565	0.377674	-1.61135	0.107104	0.260019
Brain	Age	G4P62_000540	19.4467	-0.187847	0.191114	-0.982903	0.325655	0.531265
Brain	Age	G4P62_000541	52.6866	-0.083112	0.13942	-0.596128	0.55109	0.728538
Brain	Age	G4P62_000542	1.09504	-0.523221	0.728708	-0.718011	0.472751	0.666269
Brain	Age	G4P62_000543	56.3081	-0.318037	0.162872	-1.95268	0.0508574	0.156842
Brain	Age	G4P62_000544	8.54408	0.879223	0.461108	1.90676	0.0565517	0.168321
Brain	Age	G4P62_000545	160.208	-0.021074	0.191787	-0.109882	0.912503	0.955422
Brain	Age	G4P62_000546	0.984198	-1.67828	1.09744	-1.52926	0.1262	0.29038
Brain	Age	G4P62_000548	0.296303	0.550114	1.9	0.289534	0.772173	NA
Brain	Age	G4P62_000549	0.24638	-0.371914	1.77556	-0.209463	0.834087	NA
Brain	Age	G4P62_000551	0.5137	1.25842	1.78507	0.704969	0.480829	NA
Brain	Age	G4P62_000552	0.640346	1.9666	1.76584	1.11369	0.265412	NA
Brain	Age	G4P62_000554	71.9696	-0.117532	0.162548	-0.72306	0.469643	0.663899
Brain	Age	G4P62_000555	23.2175	0.0666835	0.214661	0.310646	0.75607	0.865643
Brain	Age	G4P62_000556	1.08378	0.368288	1.0429	0.353136	0.723986	0.845743
Brain	Age	G4P62_000559	225.654	-0.356898	0.104289	-3.42219	0.000621185	0.00606874
Brain	Age	G4P62_000560	59.6088	-0.343346	0.11461	-2.99579	0.00273737	0.0185333
Brain	Age	G4P62_000561	1004.62	-0.305623	0.0677196	-4.51306	6.38978e-06	0.000163096
Brain	Age	G4P62_000562	259.043	-0.25765	0.132236	-1.94841	0.051366	0.158004
Brain	Age	G4P62_000563	60.9985	0.000692683	0.117479	0.00589625	0.995295	0.997586
Brain	Age	G4P62_000564	716.144	-0.129479	0.0748978	-1.72874	0.083856	0.22053
Brain	Age	G4P62_000565	19.376	0.264272	0.178501	1.48051	0.138738	0.308238
Brain	Age	G4P62_000566	58.8564	-0.418407	0.126479	-3.3081	0.000939316	0.00830188
Brain	Age	G4P62_000567	22.2678	0.0670794	0.190365	0.352372	0.724559	0.846043
Brain	Age	G4P62_000568	49.6207	-0.60739	0.221259	-2.74516	0.00604817	0.0332369
Brain	Age	G4P62_000569	92.4939	-0.101893	0.0963409	-1.05763	0.290226	0.494131
Brain	Age	G4P62_000570	8.10957	-0.620194	0.333206	-1.86129	0.0627031	0.180676
Brain	Age	G4P62_000571	753.712	-0.0619169	0.106481	-0.581483	0.560915	0.736122
Brain	Age	G4P62_000572	2.46681	-0.664965	0.561039	-1.18524	0.235923	0.434628
Brain	Age	G4P62_000573	8.95868	-0.547132	0.383331	-1.42731	0.15349	0.330086
Brain	Age	G4P62_000574	11.0641	0.502059	0.303617	1.65359	0.0982106	0.245326
Brain	Age	G4P62_000575	5.25279	0.134486	0.367172	0.366276	0.714159	0.840176
Brain	Age	G4P62_000576	699.237	0.0711079	0.0896459	0.793208	0.427657	0.628355
Brain	Age	G4P62_000577	23.4711	-0.114836	0.218099	-0.526533	0.598518	0.762569
Brain	Age	G4P62_000578	6.14504	0.162224	0.334493	0.484984	0.627688	0.782919
Brain	Age	G4P62_000579	147.43	0.304523	0.0906346	3.3599	0.000779703	0.00724082
Brain	Age	G4P62_000580	732.958	0.144117	0.0843971	1.70761	0.0877092	0.227614
Brain	Age	G4P62_000581	0.543577	0.571241	1.42608	0.400566	0.68874	NA
Brain	Age	G4P62_000582	6.77813	0.678676	0.449898	1.50851	0.131424	0.298076
Brain	Age	G4P62_000583	0.966724	1.21986	1.29561	0.941532	0.346432	0.552271
Brain	Age	G4P62_000584	63.2623	0.0440597	0.112818	0.390539	0.696138	0.828717
Brain	Age	G4P62_000585	108.643	-0.113197	0.0981302	-1.15354	0.248688	0.449377
Brain	Age	G4P62_000586	2.13084	0.637721	0.646552	0.98634	0.323966	0.529356
Brain	Age	G4P62_000587	0.787754	-1.28893	0.99999	-1.28894	0.197418	NA
Brain	Age	G4P62_000588	367.269	-0.0178041	0.073679	-0.241644	0.809056	0.896293
Brain	Age	G4P62_000589	201.371	0.00931232	0.112991	0.0824168	0.934315	0.967946
Brain	Age	G4P62_000590	51.2677	-0.148271	0.125547	-1.181	0.237604	0.436625
Brain	Age	G4P62_000591	188.872	-0.189559	0.0910178	-2.08265	0.0372828	0.127107
Brain	Age	G4P62_000592	72.7587	0.249809	0.107644	2.32068	0.0203039	0.0817659
Brain	Age	G4P62_000593	153.42	0.0455036	0.105423	0.43163	0.66601	0.810145
Brain	Age	G4P62_000595	0.893812	-1.19875	0.952005	-1.25919	0.207963	0.403036
Brain	Age	G4P62_000596	4.31235	-1.2897	0.574654	-2.24431	0.0248126	0.0948587
Brain	Age	G4P62_000597	41.8082	-0.202761	0.166351	-1.21887	0.222893	0.420587
Brain	Age	G4P62_000598	83.4698	-0.155953	0.146199	-1.06671	0.286102	0.489833
Brain	Age	G4P62_000599	23.7451	-1.18517	0.417896	-2.83604	0.00456773	0.0270988
Brain	Age	G4P62_000600	331.557	0.0710211	0.0621239	1.14322	0.252949	0.45459
Brain	Age	G4P62_000601	0.13827	-0.342651	2.25112	-0.152213	0.879019	NA
Brain	Age	G4P62_000602	37.5068	-0.353825	0.218048	-1.62269	0.104655	0.256194
Brain	Age	G4P62_000603	4.00375	-1.62668	0.703438	-2.31247	0.0207518	0.083221
Brain	Age	G4P62_000604	9.89967	-0.126475	0.261923	-0.482871	0.629188	0.783601
Brain	Age	G4P62_000605	7.51766	0.6791	0.298481	2.27519	0.0228947	0.089371
Brain	Age	G4P62_000606	98.6772	-0.255725	0.147843	-1.7297	0.0836833	0.220157
Brain	Age	G4P62_000607	1.81135	0.06618	0.628995	0.105216	0.916205	0.957706
Brain	Age	G4P62_000608	6.90336	-0.0474112	0.345942	-0.13705	0.890992	0.943468
Brain	Age	G4P62_000609	24.6959	-0.555353	0.199585	-2.78253	0.00539363	0.0306134
Brain	Age	G4P62_000610	10.0501	0.195325	0.265658	0.735251	0.462187	0.657439
Brain	Age	G4P62_000611	28.4758	0.307683	0.180275	1.70674	0.0878707	0.227874
Brain	Age	G4P62_000612	284.601	-0.260727	0.0823891	-3.16458	0.00155305	0.0121332
Brain	Age	G4P62_000613	1.50483	-1.80442	0.916158	-1.96955	0.0488896	0.15262
Brain	Age	G4P62_000614	42.2114	-0.0308612	0.138182	-0.223337	0.823273	0.90559
Brain	Age	G4P62_000615	179.139	-0.168797	0.0809741	-2.08458	0.0371075	0.126691
Brain	Age	G4P62_000616	1.53502	0.363704	0.658524	0.552302	0.580742	0.749915
Brain	Age	G4P62_000617	8.35323	-0.347792	0.286261	-1.21494	0.224387	0.422024
Brain	Age	G4P62_000618	34.1339	0.0717782	0.188489	0.380808	0.703346	0.833871
Brain	Age	G4P62_000619	195.651	-0.122388	0.075268	-1.62603	0.103944	0.25512
Brain	Age	G4P62_000620	17.7822	-0.275229	0.195583	-1.40723	0.15936	0.338897
Brain	Age	G4P62_000621	132.131	-0.141353	0.111643	-1.26612	0.205471	0.39992
Brain	Age	G4P62_000622	2.39645	-0.489828	0.535634	-0.914484	0.360463	0.56469
Brain	Age	G4P62_000623	1851.31	0.180711	0.0715544	2.52551	0.011553	0.0537393
Brain	Age	G4P62_000624	99.9681	-0.227873	0.104807	-2.17422	0.0296887	0.108534
Brain	Age	G4P62_000625	20.2985	-0.412123	0.205615	-2.00434	0.0450339	0.144328
Brain	Age	G4P62_000626	70.917	0.314676	0.124382	2.52992	0.0114089	0.0531946
Brain	Age	G4P62_000627	258.699	0.149605	0.0784604	1.90676	0.0565523	0.168321
Brain	Age	G4P62_000628	5.28172	-0.0181243	0.509173	-0.0355956	0.971605	0.986203
Brain	Age	G4P62_000629	9.8568	0.414683	0.344949	1.20216	0.229303	0.427672
Brain	Age	G4P62_000630	6.5341	-0.313601	0.591631	-0.530061	0.59607	0.76109
Brain	Age	G4P62_000631	24.2227	1.47483	0.323306	4.56173	5.07341e-06	0.000136149
Brain	Age	G4P62_000632	1.54313	0.21297	0.636996	0.334335	0.738127	0.855242
Brain	Age	G4P62_000633	1134.46	-0.181107	0.44873	-0.4036	0.686507	0.82251
Brain	Age	G4P62_000634	110.524	0.180182	0.101631	1.7729	0.0762449	0.207064
Brain	Age	G4P62_000635	90.513	-0.237551	0.113638	-2.09042	0.0365801	0.125438
Brain	Age	G4P62_000636	146.774	-0.959393	0.313528	-3.05999	0.00221343	0.015816
Brain	Age	G4P62_000637	232.148	-0.521841	0.0983819	-5.30424	1.13146e-07	6.04247e-06
Brain	Age	G4P62_000638	168.523	-0.504275	0.190296	-2.64995	0.00805039	0.0409694
Brain	Age	G4P62_000639	29.293	-0.341842	0.171393	-1.99449	0.0460982	0.146642
Brain	Age	G4P62_000640	141.922	-0.330895	0.122091	-2.71024	0.00672338	0.0360652
Brain	Age	G4P62_000641	13.9853	0.0126167	0.236715	0.0532994	0.957493	0.978652
Brain	Age	G4P62_000642	71.546	-0.127906	0.168428	-0.759413	0.447605	0.644779
Brain	Age	G4P62_000643	810.547	-0.0895011	0.0974685	-0.918256	0.358485	0.562909
Brain	Age	G4P62_000644	262.914	-0.151188	0.12681	-1.19224	0.233166	0.431699
Brain	Age	G4P62_000645	4.37167	1.03794	0.436691	2.37682	0.0174625	0.0732249
Brain	Age	G4P62_000646	79.6591	-0.150436	0.108338	-1.38858	0.16496	0.346471
Brain	Age	G4P62_000647	35.4238	-0.340808	0.170229	-2.00205	0.0452794	0.144876
Brain	Age	G4P62_000648	3.26319	0.737081	1.53618	0.479813	0.63136	0.785417
Brain	Age	G4P62_000649	7.87006	-0.533563	0.328535	-1.62407	0.104362	0.255622
Brain	Age	G4P62_000650	0.477633	0.775318	1.82528	0.424767	0.671007	NA
Brain	Age	G4P62_000651	76.3259	-0.238613	0.115494	-2.06602	0.0388266	0.130591
Brain	Age	G4P62_000652	849.168	-0.0308064	0.0624592	-0.493223	0.621855	0.779138
Brain	Age	G4P62_000653	211.392	-0.310186	0.0775783	-3.99836	6.37842e-05	0.00104032
Brain	Age	G4P62_000654	44.1972	-0.354707	0.178636	-1.98564	0.0470731	0.148639
Brain	Age	G4P62_000655	101.903	-0.0677513	0.0943144	-0.718355	0.472538	0.666178
Brain	Age	G4P62_000656	0.881063	-0.529826	0.931611	-0.56872	0.569546	0.742456
Brain	Age	G4P62_000657	125.112	0.126628	0.0961538	1.31693	0.187861	0.377255
Brain	Age	G4P62_000658	430.719	-0.193239	0.085553	-2.25871	0.0239017	0.0924427
Brain	Age	G4P62_000659	83.55	0.515839	0.112031	4.60442	4.1361e-06	0.000115032
Brain	Age	G4P62_000660	7.7296	-1.06148	0.331014	-3.20676	0.00134241	0.0109007
Brain	Age	G4P62_000661	92.6102	-0.0554468	0.152038	-0.36469	0.715343	0.840783
Brain	Age	G4P62_000662	306.728	-0.290222	0.0787885	-3.68356	0.000230001	0.00285039
Brain	Age	G4P62_000663	16.7515	-0.48743	0.205091	-2.37665	0.0174707	0.0732449
Brain	Age	G4P62_000664	42.2872	-0.155952	0.131855	-1.18275	0.236906	0.43608
Brain	Age	G4P62_000665	163.668	-0.0580319	0.157092	-0.369413	0.71182	0.839083
Brain	Age	G4P62_000667	3.18863	-1.57009	0.795211	-1.97443	0.0483332	0.151438
Brain	Age	G4P62_000668	33.9408	-0.258979	0.213445	-1.21332	0.225006	0.422618
Brain	Age	G4P62_000669	21.9291	-0.324373	0.184581	-1.75735	0.078859	0.211819
Brain	Age	G4P62_000670	53.8421	-0.0434068	0.165609	-0.262105	0.793241	0.887813
Brain	Age	G4P62_000671	3.32506	0.815682	0.522178	1.56208	0.11827	0.278233
Brain	Age	G4P62_000672	83.1366	-0.284079	0.131007	-2.16843	0.0301261	0.109663
Brain	Age	G4P62_000673	126.413	0.435965	0.111404	3.91338	9.10133e-05	0.00138133
Brain	Age	G4P62_000674	4.26551	-1.39786	0.45456	-3.07519	0.00210368	0.0152249
Brain	Age	G4P62_000675	55.6077	0.342049	0.123821	2.76244	0.00573708	0.0319531
Brain	Age	G4P62_000676	18.0884	-0.202597	0.206663	-0.980326	0.326925	0.532484
Brain	Age	G4P62_000677	78.0328	0.417975	0.127918	3.26752	0.00108494	0.00929357
Brain	Age	G4P62_000678	178.997	-0.216241	0.0761047	-2.84136	0.00449215	0.0267667
Brain	Age	G4P62_000680	27.6146	-0.160173	0.188992	-0.847512	0.39671	0.600054
Brain	Age	G4P62_000681	24.4288	1.16451	0.359882	3.23582	0.00121293	0.0100913
Brain	Age	G4P62_000682	29.1106	-0.0675202	0.221357	-0.305028	0.760345	0.86823
Brain	Age	G4P62_000683	233.127	0.13462	0.0752798	1.78826	0.073734	0.20236
Brain	Age	G4P62_000684	7.6728	0.11931	0.34597	0.344857	0.730202	0.849621
Brain	Age	G4P62_000685	59.3102	-0.42664	0.162359	-2.62776	0.00859495	0.0429764
Brain	Age	G4P62_000686	64.3335	-0.153969	0.133309	-1.15498	0.248099	0.44866
Brain	Age	G4P62_000687	3.04961	0.483686	0.497757	0.971732	0.331184	0.536849
Brain	Age	G4P62_000688	9.26376	-0.714387	0.330284	-2.16295	0.0305451	0.110831
Brain	Age	G4P62_000689	31.8707	-0.280296	0.165861	-1.68994	0.0910386	0.233568
Brain	Age	G4P62_000690	63.2633	-0.12973	0.110717	-1.17173	0.241306	0.440805
Brain	Age	G4P62_000691	8.07315	-0.817581	0.40522	-2.01762	0.0436304	0.14146
Brain	Age	G4P62_000692	137.756	-0.0222584	0.0850992	-0.261558	0.793662	0.887992
Brain	Age	G4P62_000693	28.0169	-0.52811	0.177408	-2.97681	0.00291263	0.0194432
Brain	Age	G4P62_000694	335.478	-0.275355	0.0817383	-3.36874	0.000755124	0.00707702
Brain	Age	G4P62_000695	94.8196	-0.153169	0.102709	-1.49129	0.135887	0.303695
Brain	Age	G4P62_000696	187.276	-0.154534	0.0706854	-2.18623	0.028799	0.106004
Brain	Age	G4P62_000697	42.5991	0.257448	0.171781	1.4987	0.133952	0.300969
Brain	Age	G4P62_000698	19.8146	-0.105881	0.210558	-0.502858	0.615064	0.774389
Brain	Age	G4P62_000699	4.05721	-0.619464	0.578173	-1.07142	0.283983	0.487721
Brain	Age	G4P62_000700	1.67716	-1.48981	0.765393	-1.94646	0.0515992	0.158434
Brain	Age	G4P62_000701	58.1939	0.0363171	0.12388	0.293164	0.769397	0.873906
Brain	Age	G4P62_000702	502.314	0.141983	0.073533	1.93087	0.0534988	0.162162
Brain	Age	G4P62_000703	0.937575	0.414585	0.831387	0.498667	0.618014	0.776962
Brain	Age	G4P62_000704	23.1033	0.309848	0.204441	1.51559	0.129624	0.29556
Brain	Age	G4P62_000705	62.9354	-0.390038	0.106583	-3.65947	0.00025274	0.00306857
Brain	Age	G4P62_000706	79.6614	0.184008	0.097562	1.88606	0.0592867	0.173945
Brain	Age	G4P62_000707	70.8068	-0.526137	0.183984	-2.85968	0.00424066	0.0256608
Brain	Age	G4P62_000708	42.8172	-0.382677	0.127098	-3.01089	0.00260483	0.0178618
Brain	Age	G4P62_000709	10.7739	-1.45919	0.293944	-4.96417	6.89956e-07	2.77733e-05
Brain	Age	G4P62_000710	328.149	0.147014	0.0794771	1.84977	0.0643466	0.184124
Brain	Age	G4P62_000711	274.876	0.573749	0.0828781	6.9228	4.42791e-12	1.08133e-09
Brain	Age	G4P62_000712	35.2727	0.216322	0.215025	1.00603	0.3144	0.519267
Brain	Age	G4P62_000713	62.8731	0.161371	0.173099	0.932244	0.35121	0.556123
Brain	Age	G4P62_000714	79.1922	0.0397959	0.0979069	0.406466	0.6844	0.820904
Brain	Age	G4P62_000715	89.9574	-0.262086	0.268894	-0.974679	0.329719	0.535423
Brain	Age	G4P62_000716	82.9311	-0.55771	0.166069	-3.35831	0.000784201	0.00727153
Brain	Age	G4P62_000717	300.922	0.0681442	0.0553267	1.23167	0.218073	0.415188
Brain	Age	G4P62_000718	17.3432	0.174838	0.229471	0.761918	0.446109	0.6436
Brain	Age	G4P62_000719	99.8319	-0.261785	0.0949303	-2.75766	0.00582176	0.0323154
Brain	Age	G4P62_000720	204.616	0.00852522	0.120437	0.0707854	0.943569	0.971712
Brain	Age	G4P62_000721	2.70306	-1.42882	0.997949	-1.43176	NA	NA
Brain	Age	G4P62_000722	79.9302	0.763218	0.187271	4.07547	4.59216e-05	0.000809392
Brain	Age	G4P62_000723	40.5123	-0.110951	0.137145	-0.809004	0.418513	0.619724
Brain	Age	G4P62_000724	50.1197	0.113893	0.135511	0.84047	0.400645	0.603181
Brain	Age	G4P62_000725	7.19793	-0.341688	0.362653	-0.94219	0.346095	0.552139
Brain	Age	G4P62_000726	73.9913	-0.328835	0.124461	-2.64206	0.00824023	0.0415706
Brain	Age	G4P62_000727	118.024	-0.362975	0.145605	-2.49288	0.0126713	0.0574907
Brain	Age	G4P62_000728	82.214	0.197734	0.151324	1.30669	0.191317	0.381688
Brain	Age	G4P62_000729	1.5004	0.393516	0.61736	0.637416	0.523854	0.707022
Brain	Age	G4P62_000730	26.1926	-0.0383238	0.317371	-0.120754	0.903886	0.950282
Brain	Age	G4P62_000731	258.4	0.279617	0.179086	1.56135	0.118441	0.278482
Brain	Age	G4P62_000732	59.1722	0.237413	0.141726	1.67515	0.0939049	0.23855
Brain	Age	G4P62_000733	53.7806	-0.026395	0.125921	-0.209615	0.833968	0.911102
Brain	Age	G4P62_000734	307.49	0.370443	0.10752	3.44535	0.000570311	0.00568056
Brain	Age	G4P62_000735	102.1	0.501327	0.12375	4.05112	5.09736e-05	0.000873979
Brain	Age	G4P62_000736	52.8983	0.100374	0.141732	0.708197	0.478823	0.670678
Brain	Age	G4P62_000737	25.2946	0.144107	0.239299	0.602205	0.547038	0.725735
Brain	Age	G4P62_000738	52.3566	0.102548	0.121092	0.846858	0.397074	0.600319
Brain	Age	G4P62_000739	36.2065	-0.280633	0.185127	-1.51589	0.129547	0.295415
Brain	Age	G4P62_000740	262.239	0.109426	0.0929826	1.17684	0.239259	0.438576
Brain	Age	G4P62_000741	62.5635	0.395435	0.190504	2.07573	0.0379193	0.128467
Brain	Age	G4P62_000742	0.871684	-0.745052	1.00445	-0.741752	0.458237	0.65444
Brain	Age	G4P62_000743	15.1459	-0.0783863	0.290585	-0.269753	0.78735	0.884215
Brain	Age	G4P62_000744	0.798975	-0.292819	0.821044	-0.356643	0.721359	NA
Brain	Age	G4P62_000745	44.6484	0.0367387	0.164134	0.223834	0.822886	0.905463
Brain	Age	G4P62_000746	3.185	-0.256546	0.553363	-0.463612	0.642926	0.793441
Brain	Age	G4P62_000747	99.7945	0.0818515	0.0902434	0.907007	0.364403	0.568161
Brain	Age	G4P62_000748	73.5517	-0.127836	0.102694	-1.24483	0.213193	0.409229
Brain	Age	G4P62_000749	13.2826	-0.49911	0.262331	-1.9026	0.0570928	0.169465
Brain	Age	G4P62_000750	50.7865	0.198628	0.132085	1.50379	0.132636	0.299493
Brain	Age	G4P62_000751	1.89814	0.564662	0.561688	1.00529	0.314755	0.519626
Brain	Age	G4P62_000752	70.8357	-0.248458	0.127377	-1.95058	0.0511068	0.157428
Brain	Age	G4P62_000753	91.2987	-0.145281	0.109062	-1.33209	0.18283	0.370732
Brain	Age	G4P62_000754	0.970194	-0.642904	0.839354	-0.765951	0.443706	0.641738
Brain	Age	G4P62_000755	195.529	0.00931989	0.157383	0.0592181	0.952778	0.976375
Brain	Age	G4P62_000756	2.18631	-0.0374745	0.561548	-0.0667343	0.946793	0.97329
Brain	Age	G4P62_000757	46.8531	-0.205158	0.148719	-1.3795	0.167741	0.350128
Brain	Age	G4P62_000758	22.9422	0.778514	0.252176	3.08719	0.00202057	0.0147832
Brain	Age	G4P62_000759	640.377	0.100292	0.0912792	1.09874	0.271883	0.475009
Brain	Age	G4P62_000760	11.5392	-0.237446	0.29455	-0.806129	0.420168	0.621231
Brain	Age	G4P62_000761	113.866	-0.115138	0.178263	-0.645889	0.518351	0.702963
Brain	Age	G4P62_000762	11.5407	-0.540514	0.380373	-1.42101	0.155314	0.332894
Brain	Age	G4P62_000763	123.3	0.117606	0.108698	1.08195	0.279273	0.482815
Brain	Age	G4P62_000764	31.4903	0.291938	0.175435	1.66408	0.0960956	0.241877
Brain	Age	G4P62_000765	210.889	-0.110699	0.0783146	-1.41352	0.157502	0.336115
Brain	Age	G4P62_000766	183.472	-0.121703	0.0814876	-1.49351	0.135303	0.302948
Brain	Age	G4P62_000767	6.26048	-0.0558886	0.325164	-0.171878	0.863533	0.928855
Brain	Age	G4P62_000768	468.976	-1.30239	0.197001	-6.6111	3.8147e-11	6.48348e-09
Brain	Age	G4P62_000769	300.56	-1.40136	0.215482	-6.50338	7.85333e-11	1.25279e-08
Brain	Age	G4P62_000770	18.7864	-1.68447	0.317145	-5.31136	1.08811e-07	5.85474e-06
Brain	Age	G4P62_000771	107.905	0.402761	0.118283	3.40506	0.000661497	0.00637245
Brain	Age	G4P62_000772	3.50216	0.325359	0.493901	0.658753	0.510054	0.696564
Brain	Age	G4P62_000773	0.176711	1.39834	2.17693	0.642344	0.52065	NA
Brain	Age	G4P62_000774	0.290456	0.899451	2.06051	0.436519	0.66246	NA
Brain	Age	G4P62_000775	1.20639	-2.15686	1.50754	-1.43071	0.152513	0.328644
Brain	Age	G4P62_000776	39.3192	0.324578	0.166615	1.94807	0.051406	0.158011
Brain	Age	G4P62_000777	170.534	0.0111427	0.0808861	0.137758	0.890432	0.94329
Brain	Age	G4P62_000778	113.753	-0.0628902	0.194102	-0.324005	0.745934	0.859613
Brain	Age	G4P62_000779	126.251	-0.136633	0.0921352	-1.48297	0.138083	0.307418
Brain	Age	G4P62_000780	58.5997	-0.27738	0.165761	-1.67338	0.0942533	0.239123
Brain	Age	G4P62_000781	2.7241	0.0189627	0.495038	0.0383056	0.969444	0.984915
Brain	Age	G4P62_000782	52.6339	-0.0270277	0.188456	-0.143416	0.885961	0.941355
Brain	Age	G4P62_000783	820.702	-0.176346	0.0815938	-2.16126	0.0306749	0.111132
Brain	Age	G4P62_000784	1.54552	-1.37064	0.927467	-1.47783	0.139453	0.309277
Brain	Age	G4P62_000785	672.137	0.267418	0.0909266	2.94103	0.00327119	0.0212345
Brain	Age	G4P62_000786	270.822	-0.212782	0.0610128	-3.4875	0.000487564	0.00504649
Brain	Age	G4P62_000787	16.798	-0.951044	0.240082	-3.96133	7.45334e-05	0.00117709
Brain	Age	G4P62_000788	17.3691	0.0794182	0.441753	0.17978	0.857325	0.925306
Brain	Age	G4P62_000789	0.415992	1.19781	1.26022	0.950475	0.341871	NA
Brain	Age	G4P62_000790	5.16749	-0.253756	0.38872	-0.6528	0.513886	0.698943
Brain	Age	G4P62_000791	0.392095	-0.574325	1.53545	-0.374045	0.708371	NA
Brain	Age	G4P62_000792	0.184501	1.27499	2.13148	0.598171	0.549726	NA
Brain	Age	G4P62_000793	0.12919	-0.226871	2.80302	-0.0809381	0.935491	NA
Brain	Age	G4P62_000794	654.395	-0.255927	0.0713973	-3.58454	0.000337672	0.00381596
Brain	Age	G4P62_000795	53.0658	-0.299795	0.135399	-2.21416	0.026818	0.100246
Brain	Age	G4P62_000796	40.9996	-0.373026	0.147105	-2.53578	0.0112197	0.0524836
Brain	Age	G4P62_000797	23.8096	0.184655	0.223111	0.827636	0.407877	0.609374
Brain	Age	G4P62_000798	83.2412	-0.556755	0.120189	-4.63234	3.61564e-06	0.000103278
Brain	Age	G4P62_000799	36.4279	-0.115361	0.165331	-0.69776	0.485327	0.67625
Brain	Age	G4P62_000800	160.41	-0.0834261	0.0847795	-0.984037	0.325097	0.530637
Brain	Age	G4P62_000801	34.8729	-0.19631	0.153936	-1.27527	0.202214	0.395941
Brain	Age	G4P62_000802	2.25129	-1.58464	0.679305	-2.33273	0.0196623	0.0800108
Brain	Age	G4P62_000803	5.03807	-0.471938	0.513477	-0.919104	0.358041	0.562526
Brain	Age	G4P62_000804	650.109	-0.166853	0.0615586	-2.71048	0.00671867	0.0360512
Brain	Age	G4P62_000805	9.03715	0.686499	0.42805	1.60378	0.108762	0.262645
Brain	Age	G4P62_000806	0.26816	-0.834138	2.45495	-0.339778	0.734023	NA
Brain	Age	G4P62_000807	9.18439	-0.595406	0.358281	-1.66184	0.0965448	0.242539
Brain	Age	G4P62_000808	5.27513	-0.205772	0.494295	-0.416294	0.677195	0.816653
Brain	Age	G4P62_000809	6.44714	0.217156	0.318358	0.682113	0.495168	0.68528
Brain	Age	G4P62_000810	316.192	-0.267085	0.0782825	-3.41181	0.000645332	0.00625896
Brain	Age	G4P62_000811	34.1928	0.661949	0.183404	3.60923	0.000307102	0.00355299
Brain	Age	G4P62_000812	8.86408	-0.544137	0.286034	-1.90235	0.0571256	0.169509
Brain	Age	G4P62_000813	108.442	-0.0502573	0.109098	-0.460661	0.645042	0.795039
Brain	Age	G4P62_000814	98.974	0.122763	0.104056	1.17978	0.238089	0.437091
Brain	Age	G4P62_000815	145.674	0.0329234	0.0772631	0.426121	0.67002	0.812806
Brain	Age	G4P62_000816	0.286478	0.127751	1.63611	0.0780824	0.937763	NA
Brain	Age	G4P62_000817	2.52027	-0.258949	0.579755	-0.446652	0.655126	0.802749
Brain	Age	G4P62_000818	11.2757	-0.0352587	0.244849	-0.144002	0.885499	0.94109
Brain	Age	G4P62_000819	12.3575	0.386051	0.260929	1.47953	0.139	0.308561
Brain	Age	G4P62_000820	228.575	0.59551	0.282267	2.10974	0.0348807	0.121281
Brain	Age	G4P62_000821	356.198	-0.133034	0.128386	-1.03621	0.300106	0.505051
Brain	Age	G4P62_000822	218.852	0.146488	0.075007	1.95299	0.0508209	0.156783
Brain	Age	G4P62_000823	62.8979	0.101244	0.109723	0.922728	0.356149	0.560886
Brain	Age	G4P62_000824	1.51438	-0.770953	0.645927	-1.19356	0.23265	0.430969
Brain	Age	G4P62_000825	53.6499	0.0724409	0.130516	0.555034	0.578871	0.748492
Brain	Age	G4P62_000826	88.3475	0.0585769	0.226055	0.259126	0.795538	0.888939
Brain	Age	G4P62_000827	29.8221	0.319214	0.177069	1.80276	0.0714253	0.198157
Brain	Age	G4P62_000828	195.517	-0.150594	0.0851626	-1.76831	0.077009	0.208568
Brain	Age	G4P62_000829	322.934	-0.129411	0.0646098	-2.00297	0.0451809	0.144648
Brain	Age	G4P62_000830	21.1479	0.275768	0.241965	1.1397	0.25441	0.456228
Brain	Age	G4P62_000831	24.1866	-0.0915971	0.224249	-0.408462	0.682934	0.820276
Brain	Age	G4P62_000832	18.4936	0.0701576	0.216942	0.323394	0.746397	0.859788
Brain	Age	G4P62_000833	6.0189	0.108437	0.326002	0.332626	0.739416	0.85611
Brain	Age	G4P62_000834	32.6592	-0.925053	0.286582	-3.22788	0.00124711	0.0102996
Brain	Age	G4P62_000835	27.8508	-1.11612	0.284732	-3.91989	8.85904e-05	0.00135318
Brain	Age	G4P62_000836	32.395	-0.675991	0.366261	-1.84565	0.0649424	0.185482
Brain	Age	G4P62_000837	39.5514	-1.35222	0.246653	-5.48229	4.19854e-08	2.64836e-06
Brain	Age	G4P62_000838	95.5048	0.0109843	0.398321	0.0275767	0.978	0.989754
Brain	Age	G4P62_000839	1.1724	-1.10635	0.840874	-1.31571	0.188271	0.377746
Brain	Age	G4P62_000840	10.4216	0.402699	0.248624	1.61971	0.105294	0.257258
Brain	Age	G4P62_000841	111.287	-0.490186	0.102273	-4.79292	1.64372e-06	5.44053e-05
Brain	Age	G4P62_000842	56.7459	0.345689	0.139436	2.4792	0.0131678	0.0592541
Brain	Age	G4P62_000843	210.012	0.0476864	0.0799122	0.596734	0.550685	0.728432
Brain	Age	G4P62_000844	5.5958	-0.0740592	0.445226	-0.166341	0.867889	0.931347
Brain	Age	G4P62_000845	140.325	-0.0790263	0.0896961	-0.881045	0.378293	0.582398
Brain	Age	G4P62_000846	162.892	-0.0916927	0.0871026	-1.0527	0.29248	0.496666
Brain	Age	G4P62_000847	107.287	-0.113401	0.0956041	-1.18615	0.235564	0.434395
Brain	Age	G4P62_000848	36.287	-0.347277	0.299021	-1.16138	0.245488	0.445482
Brain	Age	G4P62_000849	26.9759	-0.325821	0.198203	-1.64388	0.100202	0.248755
Brain	Age	G4P62_000850	174.721	0.0615395	0.1175	0.52374	0.60046	0.763919
Brain	Age	G4P62_000851	2.58977	-1.40575	0.57812	-2.43159	0.0150329	0.0655659
Brain	Age	G4P62_000852	140.117	-0.0310663	0.116929	-0.265686	0.790481	0.886362
Brain	Age	G4P62_000853	204.671	-0.504574	0.110322	-4.57363	4.79346e-06	0.000129611
Brain	Age	G4P62_000854	76.0496	0.0593249	0.128205	0.462734	0.643555	0.793833
Brain	Age	G4P62_000855	326.594	0.0671591	0.0551753	1.21719	0.22353	0.421085
Brain	Age	G4P62_000856	0.354381	0.311051	1.6957	0.183435	0.854456	NA
Brain	Age	G4P62_000857	184.184	-0.219005	0.0942402	-2.3239	0.020131	0.0812924
Brain	Age	G4P62_000858	22.1042	0.190497	0.25766	0.739334	0.459704	0.655656
Brain	Age	G4P62_000859	141.096	-0.311926	0.0751468	-4.15088	3.31194e-05	0.000631006
Brain	Age	G4P62_000860	6.78285	0.829049	0.350801	2.3633	0.0181128	0.075303
Brain	Age	G4P62_000861	280.371	0.221853	0.099706	2.22507	0.0260764	0.0981363
Brain	Age	G4P62_000862	7.53672	-0.298504	0.303086	-0.984883	0.324682	0.530282
Brain	Age	G4P62_000863	56.2478	0.327724	0.166371	1.96985	0.048856	0.152581
Brain	Age	G4P62_000864	37.3782	-0.308995	0.165332	-1.86894	0.0616317	0.178674
Brain	Age	G4P62_000865	84.7355	-0.188363	0.100374	-1.87661	0.0605716	0.176684
Brain	Age	G4P62_000866	71.6388	0.805198	0.294688	2.73238	0.00628792	0.0342374
Brain	Age	G4P62_000867	1.91695	-0.898129	0.584612	-1.53628	0.124469	0.287759
Brain	Age	G4P62_000868	1.06384	2.0964	1.26297	1.6599	0.0969352	0.243133
Brain	Age	G4P62_000869	76.9387	-0.26575	0.129076	-2.05887	0.0395064	0.132007
Brain	Age	G4P62_000870	55.1295	-0.407924	0.108731	-3.75167	0.000175659	0.00230781
Brain	Age	G4P62_000871	379.781	-0.103381	0.0607953	-1.70048	0.0890413	0.229837
Brain	Age	G4P62_000872	164.142	-0.196615	0.0843691	-2.33041	0.0197845	0.0803652
Brain	Age	G4P62_000873	127.356	-0.239003	0.133139	-1.79514	0.072632	0.200414
Brain	Age	G4P62_000874	25.5433	-0.320865	0.169773	-1.88996	0.0587629	0.172713
Brain	Age	G4P62_000875	131.77	-0.0691623	0.0816829	-0.846717	0.397153	0.600383
Brain	Age	G4P62_000876	406.347	0.0965287	0.108449	0.89008	0.373423	0.577509
Brain	Age	G4P62_000877	620.907	-0.133499	0.0604032	-2.21013	0.0270964	0.10104
Brain	Age	G4P62_000878	156.351	-0.0587109	0.133921	-0.438399	0.661097	0.806808
Brain	Age	G4P62_000879	24.3508	-0.0937977	0.1725	-0.543755	0.58661	0.753997
Brain	Age	G4P62_000880	56.695	-0.0350027	0.12899	-0.271359	0.786115	0.883343
Brain	Age	G4P62_000881	40.0358	-0.398829	0.317936	-1.25443	0.209685	0.405197
Brain	Age	G4P62_000882	191.949	0.199027	0.0870711	2.2858	0.0222662	0.0875238
Brain	Age	G4P62_000883	19.8681	-0.18411	0.231603	-0.79494	0.426649	0.627304
Brain	Age	G4P62_000884	0.305348	-0.111661	1.67983	-0.0664712	0.947003	NA
Brain	Age	G4P62_000885	21.8428	-0.420058	0.454026	-0.925185	0.35487	0.559654
Brain	Age	G4P62_000886	75.6535	-0.33965	0.114203	-2.97409	0.00293858	0.0195738
Brain	Age	G4P62_000887	0.795181	-0.563439	1.0242	-0.550127	0.582232	NA
Brain	Age	G4P62_000888	18.2574	0.144593	0.217886	0.663616	0.506936	0.694209
Brain	Age	G4P62_000889	11.2118	-0.051429	0.295954	-0.173774	0.862043	0.927904
Brain	Age	G4P62_000890	12.1238	0.609623	0.301105	2.02462	0.0429064	0.140046
Brain	Age	G4P62_000891	81.1312	0.324661	0.113136	2.86967	0.00410903	0.0250341
Brain	Age	G4P62_000892	3.1027	0.331528	0.51382	0.645221	0.518784	0.703245
Brain	Age	G4P62_000893	463.276	-0.117418	0.0665077	-1.76548	0.0774828	0.209344
Brain	Age	G4P62_000894	656.969	0.0652885	0.105335	0.619818	0.535378	0.716285
Brain	Age	G4P62_000895	74.2088	-0.277606	0.139299	-1.99287	0.0462758	0.147076
Brain	Age	G4P62_000896	44.8439	-0.0750985	0.138584	-0.5419	0.587887	0.754682
Brain	Age	G4P62_000897	115.423	-0.122206	0.107815	-1.13348	0.257015	0.459357
Brain	Age	G4P62_000898	33.4965	-0.0236354	0.166084	-0.14231	0.886835	0.94185
Brain	Age	G4P62_000899	69.3074	0.0741996	0.131775	0.563076	0.573383	0.745174
Brain	Age	G4P62_000900	37.2672	0.0162837	0.218148	0.0746453	0.940497	0.970568
Brain	Age	G4P62_000901	37.2883	0.644597	0.163105	3.95204	7.74891e-05	0.00121392
Brain	Age	G4P62_000902	15.3524	-0.726876	0.421246	-1.72554	0.0844301	0.221605
Brain	Age	G4P62_000903	35.277	0.161632	0.138593	1.16623	0.24352	0.443451
Brain	Age	G4P62_000904	2.17558	-0.0767561	0.81516	-0.0941608	0.924981	0.962651
Brain	Age	G4P62_000905	10.9201	-0.585157	0.414729	-1.41094	0.158263	0.337268
Brain	Age	G4P62_000906	71.2449	0.105389	0.101063	1.0428	0.297042	0.501273
Brain	Age	G4P62_000907	33.931	-0.170108	0.178131	-0.954964	0.339596	0.545775
Brain	Age	G4P62_000908	183.399	-0.131968	0.075094	-1.75737	0.0788545	0.211819
Brain	Age	G4P62_000909	6.6238	-0.463483	0.403884	-1.14756	0.251149	0.452425
Brain	Age	G4P62_000910	84.0446	0.474235	0.111311	4.26046	2.04009e-05	0.000420083
Brain	Age	G4P62_000911	116.368	1.47192	0.262297	5.61166	2.00399e-08	1.47984e-06
Brain	Age	G4P62_000912	189.894	0.374046	0.131892	2.83601	0.00456813	0.0270988
Brain	Age	G4P62_000913	214.206	-0.161871	0.120249	-1.34612	0.178263	0.364578
Brain	Age	G4P62_000914	24.8697	-0.0323882	0.194994	-0.166099	0.868079	0.931405
Brain	Age	G4P62_000915	6.09955	-0.801931	0.355583	-2.25526	0.0241172	0.0930575
Brain	Age	G4P62_000916	68.6285	-0.302468	0.145639	-2.07684	0.0378167	0.128363
Brain	Age	G4P62_000917	4.41433	-1.48834	0.775117	-1.92015	0.0548391	0.164775
Brain	Age	G4P62_000918	1.97002	0.905916	1.12677	0.803995	0.4214	0.62238
Brain	Age	G4P62_000919	7.88701	-0.23149	0.410591	-0.563798	0.572892	0.744808
Brain	Age	G4P62_000920	51.6878	-0.40627	0.144307	-2.81531	0.00487299	0.0284159
Brain	Age	G4P62_000921	35.0068	-0.103868	0.15196	-0.683519	0.494279	0.684713
Brain	Age	G4P62_000922	11.8394	0.512649	0.236023	2.17203	0.0298534	0.108916
Brain	Age	G4P62_000923	36.2156	-0.0556458	0.167776	-0.331668	0.74014	0.856392
Brain	Age	G4P62_000924	93.3057	0.0436317	0.0964173	0.45253	0.650887	0.799194
Brain	Age	G4P62_000925	26.8454	0.0184364	0.287996	0.0640163	0.948957	0.974532
Brain	Age	G4P62_000926	32.2081	-0.222823	0.178716	-1.2468	0.212472	0.40853
Brain	Age	G4P62_000927	16.5954	-0.288944	0.194928	-1.48231	0.138258	0.307615
Brain	Age	G4P62_000928	191.326	-0.262635	0.0992622	-2.64588	0.00814798	0.0412796
Brain	Age	G4P62_000929	72.1478	0.246787	0.115751	2.13205	0.0330031	0.116781
Brain	Age	G4P62_000930	6.14868	-0.235292	0.332141	-0.70841	0.478691	0.670678
Brain	Age	G4P62_000931	80.3517	0.0933628	0.146093	0.639065	0.522781	0.706254
Brain	Age	G4P62_000932	153.88	0.0229028	0.113105	0.202491	0.839533	0.914706
Brain	Age	G4P62_000933	160.764	-0.218887	0.0758096	-2.88733	0.00388531	0.0241381
Brain	Age	G4P62_000934	265.212	-0.0788269	0.130172	-0.605558	0.544808	0.723943
Brain	Age	G4P62_000935	4.48832	-0.00234201	0.39455	-0.00593589	0.995264	0.997586
Brain	Age	G4P62_000936	190.672	-0.128041	0.0792279	-1.61611	0.10607	0.258169
Brain	Age	G4P62_000937	96.0486	-0.3112	0.129497	-2.40314	0.0162551	0.0695096
Brain	Age	G4P62_000938	7.54156	-0.311169	0.343821	-0.905032	0.365449	0.569464
Brain	Age	G4P62_000939	115.195	0.198882	0.110466	1.8004	0.0717976	0.19888
Brain	Age	G4P62_000940	435.986	0.00520281	0.0750287	0.0693443	0.944716	0.972466
Brain	Age	G4P62_000941	4.28384	-1.67746	0.600647	-2.79276	0.00522611	0.0298924
Brain	Age	G4P62_000942	166.199	-0.27923	0.160038	-1.74477	0.081025	0.21552
Brain	Age	G4P62_000943	517.695	0.0668215	0.0548682	1.21786	0.223279	0.42091
Brain	Age	G4P62_000944	11.5662	0.022798	0.279323	0.081619	0.93495	0.968271
Brain	Age	G4P62_000945	0.747279	-0.195921	0.929772	-0.210719	0.833107	NA
Brain	Age	G4P62_000946	67.7378	-0.0168814	0.114966	-0.146837	0.88326	0.940064
Brain	Age	G4P62_000947	37.8143	-0.370279	0.153614	-2.41046	0.0159325	0.0685542
Brain	Age	G4P62_000948	477.834	0.133688	0.0719379	1.85837	0.0631158	0.181616
Brain	Age	G4P62_000949	164.008	-0.240403	0.408967	-0.58783	0.556646	0.732853
Brain	Age	G4P62_000950	351.431	0.548793	0.199119	2.75611	0.00584931	0.0324264
Brain	Age	G4P62_000951	49.6906	0.178007	0.1317	1.35161	0.1765	0.362425
Brain	Age	G4P62_000952	904.311	0.159133	0.0706068	2.25379	0.0242092	0.0932951
Brain	Age	G4P62_000953	48.2862	-0.059978	0.151314	-0.396381	0.691824	0.825825
Brain	Age	G4P62_000954	3.34019	-0.256321	0.580273	-0.441724	0.658689	0.805429
Brain	Age	G4P62_000955	40.556	-0.0208579	0.169109	-0.12334	0.901838	0.949361
Brain	Age	G4P62_000956	1.23065	0.669545	0.951105	0.703965	0.481455	0.672517
Brain	Age	G4P62_000957	37.8706	-0.099641	0.129738	-0.76802	0.442476	0.64098
Brain	Age	G4P62_000958	48.1317	-0.144595	0.156586	-0.923421	0.355788	0.560494
Brain	Age	G4P62_000959	326.864	-0.0749549	0.0745977	-1.00479	0.314998	0.51981
Brain	Age	G4P62_000960	74.3476	0.510842	0.166724	3.06399	0.00218403	0.0156477
Brain	Age	G4P62_000961	500.547	-0.273211	0.0887529	-3.07833	0.00208164	0.015096
Brain	Age	G4P62_000962	37.0438	0.0813566	0.148459	0.548007	0.583687	0.751769
Brain	Age	G4P62_000963	258.262	-0.0929383	0.0699362	-1.3289	0.18388	0.371982
Brain	Age	G4P62_000964	21.4733	0.241988	0.18416	1.31401	0.188844	0.378364
Brain	Age	G4P62_000965	16.7627	0.796372	0.334723	2.3792	0.0173505	0.0729144
Brain	Age	G4P62_000966	246.568	-0.13363	0.075176	-1.77756	0.0754755	0.205637
Brain	Age	G4P62_000967	24.1394	-0.0155902	0.189861	-0.0821138	0.934556	0.968146
Brain	Age	G4P62_000968	758.829	0.00986078	0.073439	0.134272	0.893188	0.94462
Brain	Age	G4P62_000969	481.383	0.00583447	0.0712109	0.0819323	0.934701	0.968202
Brain	Age	G4P62_000970	26.7738	-0.580148	0.258119	-2.2476	0.0246018	0.0942821
Brain	Age	G4P62_000971	4.19694	-1.73504	0.794468	-2.1839	0.0289697	0.10638
Brain	Age	G4P62_000972	17.8077	-0.0803033	0.21788	-0.368566	0.712451	0.839267
Brain	Age	G4P62_000973	162.341	-0.316589	0.104903	-3.01791	0.00254521	0.0175485
Brain	Age	G4P62_000974	13.8158	-0.00254682	0.226935	-0.0112227	0.991046	0.995678
Brain	Age	G4P62_000975	15.3246	-0.518441	0.253109	-2.0483	0.040531	0.134339
Brain	Age	G4P62_000976	21.028	-0.110062	0.264232	-0.416535	0.677019	0.81654
Brain	Age	G4P62_000977	65.6759	-0.0208349	0.169029	-0.123263	0.901899	0.949379
Brain	Age	G4P62_000978	73.907	0.0286944	0.143097	0.200524	0.841071	0.915453
Brain	Age	G4P62_000979	197.527	-0.169858	0.137457	-1.23572	0.216563	0.413379
Brain	Age	G4P62_000980	2299.2	0.14645	0.0687845	2.12911	0.0332448	0.117404
Brain	Age	G4P62_000981	3.91456	-0.308931	0.440045	-0.702044	0.482652	0.673661
Brain	Age	G4P62_000982	0.360875	0.171195	1.24557	0.137443	0.890681	NA
Brain	Age	G4P62_000983	374.275	-0.0785129	0.0546777	-1.43592	0.151025	0.326488
Brain	Age	G4P62_000984	419.786	0.101344	0.0797957	1.27004	0.204071	0.398227
Brain	Age	G4P62_000985	152.81	0.349895	0.0908555	3.85111	0.000117583	0.00169224
Brain	Age	G4P62_000986	1.0379	0.425097	0.767706	0.553724	0.579768	0.749109
Brain	Age	G4P62_000987	9.03447	-0.29121	0.249991	-1.16488	0.244067	0.444107
Brain	Age	G4P62_000988	201.852	-0.0409469	0.145579	-0.281269	0.778504	0.878999
Brain	Age	G4P62_000989	134.445	-0.12915	0.0997448	-1.2948	0.195389	0.387281
Brain	Age	G4P62_000990	0.759122	0.561618	1.01304	0.554387	0.579314	NA
Brain	Age	G4P62_000991	970.013	-0.151396	0.095996	-1.5771	0.114772	0.272508
Brain	Age	G4P62_000992	0.639754	-0.591386	1.28275	-0.461028	0.644778	NA
Brain	Age	G4P62_000993	204.987	-0.696217	0.149361	-4.66131	3.14198e-06	9.20838e-05
Brain	Age	G4P62_000994	22.0663	-2.60736	0.697139	-3.74009	NA	NA
Brain	Age	G4P62_000995	11.5447	0.954743	0.900798	1.05989	0.289197	0.493124
Brain	Age	G4P62_000996	10.9573	-1.09846	0.290157	-3.78576	0.000153242	0.00207308
Brain	Age	G4P62_000997	13.071	-0.512068	0.258329	-1.98223	0.0474532	0.149551
Brain	Age	G4P62_000998	1.7771	1.42142	0.615914	2.30782	0.0210093	0.0840174
Brain	Age	G4P62_000999	4.71315	-0.473758	0.453132	-1.04552	0.295784	0.500016
Brain	Age	G4P62_001000	97.0219	-0.156639	0.0932548	-1.67969	0.0930186	0.236867
Brain	Age	G4P62_001001	12.1783	0.747462	0.226328	3.30256	0.000958071	0.00842591
Brain	Age	G4P62_001002	106.077	-0.705732	0.15615	-4.51957	6.19666e-06	0.000159306
Brain	Age	G4P62_001003	9.32493	-0.0798837	0.270583	-0.295228	0.767819	0.872902
Brain	Age	G4P62_001004	799.89	0.0348736	0.0853371	0.408656	0.682792	0.82017
Brain	Age	G4P62_001005	174.54	-0.184491	0.0708004	-2.60579	0.00916639	0.0452508
Brain	Age	G4P62_001006	12.9844	-0.983959	0.342727	-2.87097	0.00409219	0.0249884
Brain	Age	G4P62_001007	27.1916	0.285643	0.19416	1.47117	0.141244	0.312119
Brain	Age	G4P62_001008	0.154658	-0.245735	2.18979	-0.112219	0.91065	NA
Brain	Age	G4P62_001009	159.548	-0.461274	0.104712	-4.40517	1.05699e-05	0.000246843
Brain	Age	G4P62_001010	50.1996	-0.117854	0.120611	-0.977146	0.328497	0.534475
Brain	Age	G4P62_001011	35.2756	-0.295185	0.162954	-1.81146	0.0700692	0.195356
Brain	Age	G4P62_001012	8.40925	-0.460964	0.296117	-1.55669	0.119543	0.280109
Brain	Age	G4P62_001013	1.20545	-0.151373	0.707824	-0.213857	0.830659	0.909668
Brain	Age	G4P62_001014	36.1207	0.135558	0.184463	0.734879	0.462413	0.657672
Brain	Age	G4P62_001015	24.8947	0.0622757	0.168177	0.370299	0.71116	0.838628
Brain	Age	G4P62_001016	9.90386	0.0815867	0.302952	0.269306	0.787694	0.884396
Brain	Age	G4P62_001017	15.0339	0.82578	0.233872	3.53091	0.000414131	0.00446557
Brain	Age	G4P62_001018	78.3057	0.127665	0.0931753	1.37016	0.170638	0.353987
Brain	Age	G4P62_001019	31.9591	-0.205539	0.152618	-1.34676	0.178057	0.364367
Brain	Age	G4P62_001020	62.2807	-1.60404	0.564218	-2.84295	NA	NA
Brain	Age	G4P62_001021	91.2305	-0.911353	0.190018	-4.79614	1.61756e-06	5.38725e-05
Brain	Age	G4P62_001022	0.384283	0.350634	1.58144	0.221718	0.824533	NA
Brain	Age	G4P62_001023	1.08323	0.267238	0.787568	0.33932	0.734369	0.85257
Brain	Age	G4P62_001024	326.199	-0.0640309	0.097885	-0.654144	0.513019	0.698427
Brain	Age	G4P62_001025	4.97968	-0.1334	0.475951	-0.280281	0.779262	0.879329
Brain	Age	G4P62_001026	2.95559	-1.23513	0.649855	-1.90062	0.0573515	0.169967
Brain	Age	G4P62_001027	3.33714	-2.39871	0.609032	-3.93856	8.19708e-05	0.00127028
Brain	Age	G4P62_001028	26.7155	-0.747177	0.245117	-3.04824	0.00230183	0.0162898
Brain	Age	G4P62_001029	5.32923	0.21996	0.378485	0.581158	0.561134	0.736267
Brain	Age	G4P62_001030	29.1247	-0.134187	0.181039	-0.741204	0.45857	0.654816
Brain	Age	G4P62_001031	76.1791	-0.521261	0.128005	-4.07221	4.65694e-05	0.000816776
Brain	Age	G4P62_001032	31.4067	1.46642	0.29057	5.0467	4.49503e-07	1.96051e-05
Brain	Age	G4P62_001033	25.4091	-0.0144023	0.178368	-0.0807452	0.935645	0.968319
Brain	Age	G4P62_001034	19.5926	-0.421284	0.219414	-1.92004	0.0548528	0.164775
Brain	Age	G4P62_001035	12.0336	-0.531873	0.35463	-1.4998	0.133667	0.30065
Brain	Age	G4P62_001036	386.185	0.0704201	0.209343	0.336387	0.736579	0.854071
Brain	Age	G4P62_001037	2.07776	0.110105	0.535525	0.205601	0.837102	0.913147
Brain	Age	G4P62_001038	12.0879	0.491418	0.276896	1.77474	0.0759412	0.206534
Brain	Age	G4P62_001039	116.293	0.130383	0.112015	1.16397	0.244436	0.444457
Brain	Age	G4P62_001040	450.578	-0.246686	0.0948309	-2.60133	0.00928638	0.045591
Brain	Age	G4P62_001041	74.2487	-0.270958	0.175057	-1.54783	0.121664	0.2836
Brain	Age	G4P62_001042	190.04	-0.135506	0.0883013	-1.53459	0.124884	0.288348
Brain	Age	G4P62_001043	74.122	0.3405	0.112483	3.02712	0.00246898	0.0171443
Brain	Age	G4P62_001044	208.583	-0.364244	0.108899	-3.3448	0.000823416	0.00752923
Brain	Age	G4P62_001045	347.381	0.150721	0.0776733	1.94045	0.0523246	0.159665
Brain	Age	G4P62_001047	201.143	-0.0649098	0.0648921	-1.00027	0.317178	0.522104
Brain	Age	G4P62_001048	14.3553	0.192224	0.213479	0.900433	0.36789	0.571973
Brain	Age	G4P62_001049	0.189033	0.0315004	1.81118	0.0173922	0.986124	NA
Brain	Age	G4P62_001050	154.788	-0.262206	0.0991593	-2.64429	0.00818618	0.0414046
Brain	Age	G4P62_001051	273.506	0.0781903	0.126015	0.620485	0.534939	0.715848
Brain	Age	G4P62_001052	14.8108	-0.145611	0.250099	-0.582213	0.560423	0.735925
Brain	Age	G4P62_001053	702.116	-0.368691	0.138922	-2.65393	0.00795595	0.0406336
Brain	Age	G4P62_001054	20.7686	0.199124	0.225813	0.881809	0.37788	0.581971
Brain	Age	G4P62_001055	67.0304	0.224024	0.1599	1.40103	0.161205	0.341363
Brain	Age	G4P62_001056	8.94895	0.222167	0.306323	0.725271	0.468286	0.662671
Brain	Age	G4P62_001057	8.75571	-0.729278	0.29361	-2.48383	0.0129977	0.0586482
Brain	Age	G4P62_001058	35.9643	-0.36318	0.18098	-2.00674	0.0447769	0.143806
Brain	Age	G4P62_001059	322.727	0.0634697	0.0906977	0.699794	0.484056	0.674966
Brain	Age	G4P62_001060	75.9543	0.202179	0.114306	1.76875	0.0769362	0.20845
Brain	Age	G4P62_001061	64.1985	-0.00793646	0.137459	-0.0577368	0.953958	0.976943
Brain	Age	G4P62_001062	0.752558	-1.10976	0.980343	-1.13202	0.257628	NA
Brain	Age	G4P62_001063	0.966186	-2.22412	1.23473	-1.80131	0.0716546	0.198639
Brain	Age	G4P62_001064	249.982	-0.0954704	0.114774	-0.831811	0.405516	0.607416
Brain	Age	G4P62_001065	309.558	0.115794	0.0915297	1.2651	0.205837	0.400326
Brain	Age	G4P62_001066	48.4151	-0.0986862	0.211365	-0.466899	0.640572	0.791509
Brain	Age	G4P62_001067	1539.75	0.252683	0.126482	1.99778	0.0457402	0.14585
Brain	Age	G4P62_001068	67.687	-0.317254	0.148654	-2.13418	0.0328283	0.116336
Brain	Age	G4P62_001069	77.8588	0.0532019	0.108399	0.490798	0.62357	0.780054
Brain	Age	G4P62_001070	64.0401	0.639748	0.148295	4.31403	1.60306e-05	0.000344896
Brain	Age	G4P62_001071	318.988	0.444512	0.0774085	5.74242	9.33355e-09	7.77135e-07
Brain	Age	G4P62_001072	339.485	0.0936225	0.094028	0.995687	0.319402	0.524419
Brain	Age	G4P62_001073	65.6366	-0.622275	0.212816	-2.924	0.00345564	0.0221101
Brain	Age	G4P62_001074	114.533	0.792936	0.422567	1.87647	0.0605905	0.176697
Brain	Age	G4P62_001075	38.1607	-0.731344	0.212523	-3.44124	0.000579049	0.00574089
Brain	Age	G4P62_001076	6.23458	0.496888	0.523961	0.948331	0.342961	0.54904
Brain	Age	G4P62_001077	5.72134	0.117336	0.315596	0.371793	0.710047	0.837556
Brain	Age	G4P62_001078	12.6016	0.0778996	0.318087	0.244901	0.806533	0.894888
Brain	Age	G4P62_001079	8.62352	0.267474	0.420766	0.635684	0.524982	0.708144
Brain	Age	G4P62_001080	1.61093	-0.259681	0.689822	-0.376446	0.706585	0.836128
Brain	Age	G4P62_001081	18.87	1.34675	0.384374	3.50376	0.000458742	0.00482513
Brain	Age	G4P62_001082	20.5693	0.832663	0.241297	3.45079	0.000558956	0.00560154
Brain	Age	G4P62_001083	222.817	0.275414	0.0787184	3.49873	0.000467488	0.00490027
Brain	Age	G4P62_001084	14.9364	-0.269965	0.325235	-0.830062	0.406504	0.608262
Brain	Age	G4P62_001085	46.041	-0.32179	0.116096	-2.77175	0.00557558	0.031378
Brain	Age	G4P62_001086	56.9843	-0.206602	0.116019	-1.78075	0.0749526	0.204589
Brain	Age	G4P62_001087	106.883	0.038834	0.0824019	0.471275	0.637444	0.789662
Brain	Age	G4P62_001088	39.7086	-0.496569	0.133071	-3.73159	0.000190272	0.00245758
Brain	Age	G4P62_001089	175.999	-0.828904	0.191607	-4.32606	1.518e-05	0.000332054
Brain	Age	G4P62_001090	66.6499	2.59656	0.875732	2.96502	0.00302664	0.0200234
Brain	Age	G4P62_001091	4.90739	-0.340891	0.464106	-0.73451	0.462638	0.657818
Brain	Age	G4P62_001092	229.129	-0.523144	0.124705	-4.19507	2.7279e-05	0.000535454
Brain	Age	G4P62_001093	35.465	-0.190442	0.15934	-1.19519	0.232011	0.430307
Brain	Age	G4P62_001094	22.7658	-0.291423	0.176721	-1.64906	0.0991362	0.247004
Brain	Age	G4P62_001095	183.814	0.103112	0.0741559	1.39048	0.164384	0.34576
Brain	Age	G4P62_001096	8.49664	-0.623955	0.641545	-0.972582	0.330761	0.536411
Brain	Age	G4P62_001097	267.491	0.0314767	0.080993	0.388635	0.697546	0.829674
Brain	Age	G4P62_001098	16.2894	-0.259477	0.251044	-1.03359	0.301327	0.506509
Brain	Age	G4P62_001099	128.065	-0.21436	0.114481	-1.87244	0.0611459	0.177792
Brain	Age	G4P62_001100	73.5586	0.0726329	0.108822	0.667445	0.504488	0.692725
Brain	Age	G4P62_001101	335.82	-0.199638	0.108401	-1.84166	0.0655256	0.186674
Brain	Age	G4P62_001102	24.2924	-0.027175	0.191449	-0.141944	0.887124	0.94185
Brain	Age	G4P62_001103	16.1522	0.722116	0.237419	3.04153	0.00235383	0.0165742
Brain	Age	G4P62_001104	12.4711	-0.306414	0.259266	-1.18185	0.237265	0.436352
Brain	Age	G4P62_001105	1026.6	0.110114	0.120063	0.917137	0.359071	0.563499
Brain	Age	G4P62_001106	1.54191	-1.08803	0.846585	-1.2852	0.198721	0.391291
Brain	Age	G4P62_001107	16.6808	-0.0154647	0.27447	-0.0563439	0.955068	0.977538
Brain	Age	G4P62_001108	124.615	-0.362648	0.11536	-3.14362	0.00166873	0.012804
Brain	Age	G4P62_001109	268.081	0.218521	0.143621	1.52151	0.128133	0.293378
Brain	Age	G4P62_001110	227.427	-0.27732	0.0680645	-4.07437	4.61385e-05	0.000811878
Brain	Age	G4P62_001111	35.4463	-0.198683	0.159863	-1.24283	0.213929	0.410032
Brain	Age	G4P62_001112	114.734	0.999713	0.391627	2.55272	0.0106885	0.0505622
Brain	Age	G4P62_001113	123.378	-1.75048	0.160516	-10.9054	1.08658e-27	5.81728e-24
Brain	Age	G4P62_001114	61.1388	0.115471	0.112116	1.02993	0.303043	0.50836
Brain	Age	G4P62_001115	171.967	0.123312	0.0777478	1.58605	0.112729	0.269069
Brain	Age	G4P62_001116	18.3742	-0.0584029	0.254969	-0.229059	0.818823	0.902894
Brain	Age	G4P62_001117	203.428	-0.0406301	0.098032	-0.414457	0.678539	0.817676
Brain	Age	G4P62_001118	31.6984	0.240414	0.14107	1.70422	0.08834	0.228589
Brain	Age	G4P62_001119	35.3308	0.269278	0.15482	1.7393	0.0819823	0.217149
Brain	Age	G4P62_001120	28.5391	-0.276853	0.225706	-1.22661	0.21997	0.417172
Brain	Age	G4P62_001121	9.73702	-0.361387	0.273615	-1.32078	0.186573	0.375565
Brain	Age	G4P62_001122	273.909	0.294424	0.101996	2.88661	0.0038942	0.0241653
Brain	Age	G4P62_001123	51.8456	-0.383391	0.195713	-1.95894	0.0501196	0.15535
Brain	Age	G4P62_001124	9.41464	-0.479425	0.271342	-1.76687	0.0772508	0.209004
Brain	Age	G4P62_001125	298.179	-0.194897	0.130688	-1.49131	0.13588	0.303695
Brain	Age	G4P62_001126	77.7028	0.107879	0.105034	1.02709	0.30438	0.509854
Brain	Age	G4P62_001127	95.5188	0.0299092	0.0957148	0.312482	0.754674	0.864891
Brain	Age	G4P62_001128	112.058	-0.23321	0.115929	-2.01166	0.0442558	0.14271
Brain	Age	G4P62_001129	153.375	-0.164765	0.0966326	-1.70506	0.0881826	0.228426
Brain	Age	G4P62_001130	87.6764	0.234781	0.0987019	2.37868	0.0173746	0.0729848
Brain	Age	G4P62_001131	429.338	0.191875	0.138632	1.38406	0.166341	0.34823
Brain	Age	G4P62_001132	71.9663	-0.113591	0.105534	-1.07635	0.281771	0.485566
Brain	Age	G4P62_001133	53.9931	0.340013	0.135595	2.50756	0.0121568	0.0558426
Brain	Age	G4P62_001134	37.3627	-0.399748	0.156708	-2.55091	0.0107442	0.0507137
Brain	Age	G4P62_001135	27.2528	-0.00589194	0.188809	-0.0312059	0.975105	0.988103
Brain	Age	G4P62_001136	42.6711	-0.351297	0.136552	-2.57261	0.0100934	0.0483837
Brain	Age	G4P62_001137	2.27763	0.244699	0.571252	0.428355	0.668393	0.811799
Brain	Age	G4P62_001138	4.47063	-2.33184	0.537512	-4.33821	1.43649e-05	0.000316812
Brain	Age	G4P62_001139	220.244	-0.500689	0.0852792	-5.87118	4.327e-09	4.04641e-07
Brain	Age	G4P62_001140	334.686	-0.31862	0.0607843	-5.24182	1.59002e-07	8.05883e-06
Brain	Age	G4P62_001141	358.64	-0.0632647	0.0992859	-0.637197	0.523997	0.707119
Brain	Age	G4P62_001142	37.0934	0.217099	0.183899	1.18053	0.237789	0.436765
Brain	Age	G4P62_001143	2.76528	0.447525	0.516152	0.867041	0.385919	0.589477
Brain	Age	G4P62_001144	10.4613	-0.155839	0.265999	-0.585862	0.557968	0.733871
Brain	Age	G4P62_001145	11.5956	0.0276236	0.311492	0.0886815	0.929335	0.965209
Brain	Age	G4P62_001146	560.217	-0.413829	0.0601503	-6.87991	5.98902e-12	1.40939e-09
Brain	Age	G4P62_001147	3.74835	0.788869	0.633783	1.2447	0.213243	0.409229
Brain	Age	G4P62_001148	15.2279	-0.21089	0.234007	-0.901213	0.367475	0.571536
Brain	Age	G4P62_001149	147.135	0.179442	0.0909048	1.97395	0.0483872	0.151515
Brain	Age	G4P62_001150	39.7827	0.303989	0.166785	1.82265	0.068357	0.192106
Brain	Age	G4P62_001151	123.758	-0.0932657	0.119309	-0.781715	0.434382	0.633844
Brain	Age	G4P62_001152	217.335	-0.230317	0.087978	-2.6179	0.00884738	0.0439392
Brain	Age	G4P62_001153	21.2097	0.381719	0.199472	1.91365	0.0556652	0.166514
Brain	Age	G4P62_001154	145.805	-0.0569756	0.076302	-0.746712	0.455238	0.651927
Brain	Age	G4P62_001155	103.808	-0.326966	0.0963135	-3.39481	0.000686755	0.00656849
Brain	Age	G4P62_001156	93.1827	-0.392492	0.113532	-3.4571	0.000546031	0.0055053
Brain	Age	G4P62_001157	1030.23	0.0868248	0.089167	0.973732	0.330189	0.535845
Brain	Age	G4P62_001158	13.5609	0.357556	0.221922	1.61117	0.107142	0.260082
Brain	Age	G4P62_001159	31.4845	-0.00475874	0.171713	-0.0277134	0.977891	0.989722
Brain	Age	G4P62_001160	159.919	-0.257317	0.140908	-1.82613	0.0678301	0.191129
Brain	Age	G4P62_001161	379.284	0.133442	0.145146	0.919363	0.357906	0.562412
Brain	Age	G4P62_001162	226.057	-0.0559187	0.0579573	-0.964826	0.334632	0.540841
Brain	Age	G4P62_001163	36.2539	0.0088687	0.144448	0.0613971	0.951043	0.975691
Brain	Age	G4P62_001164	43.0513	-0.0728144	0.171121	-0.425513	0.670463	0.812998
Brain	Age	G4P62_001165	55.8031	0.114789	0.127996	0.896821	0.369814	0.574257
Brain	Age	G4P62_001166	62.4233	-0.162356	0.133851	-1.21296	0.225144	0.42275
Brain	Age	G4P62_001167	28.568	-0.157338	0.147505	-1.06667	0.286123	0.489833
Brain	Age	G4P62_001168	40.5059	-0.207129	0.151198	-1.36992	0.170713	0.354108
Brain	Age	G4P62_001169	439.361	0.0679427	0.144168	0.471274	0.637445	0.789662
Brain	Age	G4P62_001170	2.87038	-0.186199	0.506794	-0.367405	0.713317	0.839702
Brain	Age	G4P62_001171	65.4753	0.10572	0.115129	0.918276	0.358474	0.562909
Brain	Age	G4P62_001172	43.0047	-0.162449	0.14814	-1.09659	0.272822	0.476138
Brain	Age	G4P62_001173	110.576	-0.32821	0.0897969	-3.65502	0.00025716	0.0031026
Brain	Age	G4P62_001174	29.3838	-0.0197457	0.14831	-0.133138	0.894084	0.945015
Brain	Age	G4P62_001175	42.5708	-0.17203	0.124309	-1.38389	0.166393	0.34823
Brain	Age	G4P62_001176	81.543	0.55532	0.160827	3.4529	0.000554593	0.00557
Brain	Age	G4P62_001177	11.5732	0.362439	0.322216	1.12483	0.26066	0.46312
Brain	Age	G4P62_001178	198.355	-0.0624706	0.0985689	-0.633777	0.526227	0.709019
Brain	Age	G4P62_001179	97.7158	0.166891	0.0981655	1.70009	0.0891132	0.229978
Brain	Age	G4P62_001180	39.0309	-0.116965	0.154735	-0.755904	0.449707	0.646537
Brain	Age	G4P62_001181	726.28	0.00911622	0.0395259	0.230639	0.817595	0.902097
Brain	Age	G4P62_001182	54.0054	0.3996	0.133615	2.99068	0.00278353	0.0187687
Brain	Age	G4P62_001183	72.8152	0.193092	0.116021	1.66428	0.096056	0.241848
Brain	Age	G4P62_001184	42.069	0.551745	0.261469	2.11017	0.0348433	0.121249
Brain	Age	G4P62_001185	538.114	-0.0529646	0.0512914	-1.03262	0.301781	0.507112
Brain	Age	G4P62_001186	1949.7	0.0753466	0.159499	0.472397	0.636644	0.789217
Brain	Age	G4P62_001187	8.76827	0.368886	0.340581	1.08311	0.278761	0.482358
Brain	Age	G4P62_001188	3.71099	-0.644631	0.514114	-1.25387	0.20989	0.405342
Brain	Age	G4P62_001189	3.53746	-1.87662	0.745548	-2.5171	0.0118325	0.0546929
Brain	Age	G4P62_001190	0.787544	-1.42883	1.07094	-1.33418	0.182145	NA
Brain	Age	G4P62_001191	61.8795	-0.00823722	0.14292	-0.0576352	0.954039	0.976943
Brain	Age	G4P62_001192	160.928	-0.0865564	0.169559	-0.510479	0.609716	0.770692
Brain	Age	G4P62_001193	83.2994	-0.153031	0.135348	-1.13064	0.258205	0.46048
Brain	Age	G4P62_001194	1.42495	-1.9819	0.806184	-2.45837	0.0139568	0.0620461
Brain	Age	G4P62_001195	152.011	0.0548008	0.0808778	0.677576	0.498041	0.687745
Brain	Age	G4P62_001196	5.56074	0.409019	0.571093	0.716204	0.473866	0.667049
Brain	Age	G4P62_001197	0.36026	-0.341512	1.23225	-0.277146	0.781668	NA
Brain	Age	G4P62_001198	0.603127	-0.194778	1.06224	-0.183365	0.854512	NA
Brain	Age	G4P62_001199	69.9049	-0.0505444	0.120276	-0.420237	0.674312	0.815013
Brain	Age	G4P62_001200	163.729	0.371012	0.104037	3.56615	0.000362267	0.00402163
Brain	Age	G4P62_001201	461.904	-0.0984708	0.148882	-0.661403	0.508354	0.695055
Brain	Age	G4P62_001202	5.25504	0.527031	0.352213	1.49634	0.134565	0.301782
Brain	Age	G4P62_001203	332.782	0.053916	0.0814124	0.662258	0.507806	0.694689
Brain	Age	G4P62_001204	9.15636	-0.695854	0.679818	-1.02359	NA	NA
Brain	Age	G4P62_001205	12.6591	0.309189	0.268865	1.14998	0.250153	0.451308
Brain	Age	G4P62_001206	279.544	-0.1222	0.0764864	-1.59767	0.110116	0.264899
Brain	Age	G4P62_001207	42.1469	0.0854825	0.151371	0.564723	0.572262	0.744442
Brain	Age	G4P62_001208	52.0474	-0.172713	0.191567	-0.901576	0.367282	0.571402
Brain	Age	G4P62_001209	74.7296	-0.192439	0.115905	-1.66032	0.0968506	0.242977
Brain	Age	G4P62_001210	44.1373	-0.442917	0.18759	-2.36109	0.0182211	0.0755809
Brain	Age	G4P62_001211	10.1918	-0.554419	0.45239	-1.22553	0.220375	0.417787
Brain	Age	G4P62_001212	36.4441	-0.750529	0.307134	-2.44366	0.0145393	0.0639997
Brain	Age	G4P62_001213	6.11372	-0.287349	0.395423	-0.726688	0.467417	0.661888
Brain	Age	G4P62_001214	39.3729	-0.221385	0.151677	-1.45958	0.144405	0.316751
Brain	Age	G4P62_001215	384.313	-0.62715	0.0915725	-6.84867	7.4538e-12	1.6275e-09
Brain	Age	G4P62_001216	32.5006	-0.16735	0.174454	-0.959279	0.337418	0.543662
Brain	Age	G4P62_001217	52.8644	0.877438	0.142686	6.14945	7.77524e-10	9.19927e-08
Brain	Age	G4P62_001218	121.194	-0.292161	0.137577	-2.12362	0.0337019	0.118471
Brain	Age	G4P62_001219	246.735	0.0305962	0.0865799	0.353387	0.723799	0.845663
Brain	Age	G4P62_001220	131.811	-0.0264743	0.0942404	-0.280923	0.778769	0.878999
Brain	Age	G4P62_001221	47.3555	-0.146542	0.124182	-1.18006	0.237976	0.436998
Brain	Age	G4P62_001222	29.2153	-0.260148	0.225987	-1.15117	0.249664	0.45054
Brain	Age	G4P62_001223	111.572	0.202887	0.096138	2.11037	0.0348263	0.121241
Brain	Age	G4P62_001224	197.347	-0.0585856	0.127573	-0.459232	0.646068	0.795742
Brain	Age	G4P62_001225	109.935	0.109355	0.136247	0.802624	0.422192	0.623258
Brain	Age	G4P62_001226	36.686	-0.209	0.246799	-0.846844	0.397082	0.600319
Brain	Age	G4P62_001227	236.503	-0.462417	0.0825386	-5.60243	2.11368e-08	1.53842e-06
Brain	Age	G4P62_001229	2.15862	0.577736	0.661989	0.872728	0.382812	0.586907
Brain	Age	G4P62_001230	85.9943	-0.195514	0.101098	-1.93391	0.053124	0.161346
Brain	Age	G4P62_001231	618.132	0.398659	0.144066	2.7672	0.00565408	0.0316407
Brain	Age	G4P62_001232	1.97424	-0.607295	0.582687	-1.04223	0.297304	0.501557
Brain	Age	G4P62_001233	1.36082	0.448131	0.788429	0.568385	0.569774	0.742648
Brain	Age	G4P62_001234	17.8478	0.248189	0.204995	1.21071	0.226008	0.423741
Brain	Age	G4P62_001235	72.9276	-0.296754	0.107251	-2.76692	0.00565883	0.0316407
Brain	Age	G4P62_001236	35.5547	-0.311449	0.140693	-2.21368	0.0268511	0.100334
Brain	Age	G4P62_001237	23.9017	0.0840734	0.19406	0.433234	0.664845	0.809325
Brain	Age	G4P62_001238	16.8596	0.405043	0.220478	1.83712	0.0661926	0.187875
Brain	Age	G4P62_001239	57.3846	-0.0540399	0.137522	-0.392955	0.694353	0.827374
Brain	Age	G4P62_001240	31.6902	0.232288	0.182096	1.27564	0.202083	0.395758
Brain	Age	G4P62_001241	0.848526	-0.708945	1.07808	-0.657603	0.510794	0.697041
Brain	Age	G4P62_001242	13.1105	0.718748	0.22338	3.2176	0.00129268	0.0106024
Brain	Age	G4P62_001243	1.84683	0.336726	0.688793	0.488863	0.624939	0.7809
Brain	Age	G4P62_001244	58.852	-0.214473	0.214334	-1.00065	0.316997	0.521946
Brain	Age	G4P62_001245	43.6208	-0.261276	0.166746	-1.56691	0.117137	0.276477
Brain	Age	G4P62_001246	72.9118	0.518978	0.114321	4.53966	5.63451e-06	0.00014769
Brain	Age	G4P62_001247	182.056	-0.171513	0.0723355	-2.37108	0.0177362	0.0741115
Brain	Age	G4P62_001248	36.0911	-0.0622365	0.139414	-0.446415	0.655297	0.80286
Brain	Age	G4P62_001249	33.641	0.103506	0.196574	0.526549	0.598507	0.762569
Brain	Age	G4P62_001250	23.2382	-2.90185	0.852366	-3.40447	NA	NA
Brain	Age	G4P62_001251	21.8505	0.0309946	0.177688	0.174433	0.861525	0.927707
Brain	Age	G4P62_001252	12.7973	-0.249587	0.300621	-0.83024	0.406403	0.608227
Brain	Age	G4P62_001253	288.282	0.0300881	0.0879685	0.342033	0.732326	0.851144
Brain	Age	G4P62_001254	19.5689	-0.043368	0.193576	-0.224036	0.82273	0.905388
Brain	Age	G4P62_001255	147.499	-0.0901348	0.118174	-0.762731	0.445624	0.643148
Brain	Age	G4P62_001256	1.64951	0.127397	0.639937	0.199077	0.842202	0.916033
Brain	Age	G4P62_001257	30.6782	0.00687483	0.176547	0.0389404	0.968938	0.984601
Brain	Age	G4P62_001258	82.9097	-0.0550529	0.165271	-0.333106	0.739054	0.855832
Brain	Age	G4P62_001259	566.138	-0.194007	0.175392	-1.10613	0.26867	0.471874
Brain	Age	G4P62_001260	15.9802	-0.139562	0.272402	-0.512336	0.608416	0.769732
Brain	Age	G4P62_001261	806.159	-0.0116982	0.0642377	-0.182107	0.855498	0.924158
Brain	Age	G4P62_001262	2.35969	-2.17877	1.83516	-1.18724	NA	NA
Brain	Age	G4P62_001263	15.401	-1.53152	0.279851	-5.47261	4.43446e-08	2.75258e-06
Brain	Age	G4P62_001264	5.96432	-0.195113	0.345333	-0.564998	0.572075	0.744243
Brain	Age	G4P62_001265	6.97201	-0.203735	0.482491	-0.422256	0.672838	0.8142
Brain	Age	G4P62_001266	228.201	0.0187035	0.149013	0.125516	0.900115	0.948667
Brain	Age	G4P62_001267	27.0483	0.0756892	0.267989	0.282434	0.777611	0.878344
Brain	Age	G4P62_001268	199.361	-0.153515	0.0747334	-2.05417	0.0399589	0.133103
Brain	Age	G4P62_001269	506.953	0.0598945	0.0557566	1.07421	0.282727	0.486586
Brain	Age	G4P62_001270	183.469	-0.343011	0.153115	-2.24022	0.0250767	0.0954699
Brain	Age	G4P62_001271	180.93	0.0622047	0.0768714	0.809205	0.418397	0.619596
Brain	Age	G4P62_001272	3.77643	0.755942	0.511426	1.47811	0.139379	0.309178
Brain	Age	G4P62_001273	0.589564	0.13161	1.20194	0.109498	0.912808	NA
Brain	Age	G4P62_001274	80.0765	-0.0479055	0.147852	-0.324009	0.745931	0.859613
Brain	Age	G4P62_001275	34.2762	0.319401	0.16047	1.99041	0.0465461	0.147672
Brain	Age	G4P62_001276	7.26718	0.439295	0.327963	1.33947	0.180419	0.367304
Brain	Age	G4P62_001277	333.902	-0.00872411	0.0668366	-0.130529	0.896148	0.946406
Brain	Age	G4P62_001278	39.2219	0.309895	0.132464	2.33946	0.0193118	0.0788788
Brain	Age	G4P62_001279	39.9306	-0.28131	0.144918	-1.94116	0.0522383	0.159539
Brain	Age	G4P62_001280	218.793	0.300978	0.0816526	3.68608	0.000227737	0.00283053
Brain	Age	G4P62_001281	203.458	0.222967	0.163382	1.36469	0.172349	0.356552
Brain	Age	G4P62_001282	79.6782	0.0124856	0.117766	0.10602	0.915566	0.957319
Brain	Age	G4P62_001283	288.009	-0.436461	0.0715048	-6.10395	1.03479e-09	1.15417e-07
Brain	Age	G4P62_001284	15.9918	-0.959517	0.432644	-2.2178	0.0265686	0.0994872
Brain	Age	G4P62_001285	13.6931	-0.42665	0.325716	-1.30988	0.190235	0.380535
Brain	Age	G4P62_001286	119.479	0.0732085	0.268954	0.272197	0.785471	0.882985
Brain	Age	G4P62_001287	27.4541	-0.31026	0.2209	-1.40453	0.160162	0.339961
Brain	Age	G4P62_001288	20.9231	0.073167	0.184674	0.396195	0.691961	0.825825
Brain	Age	G4P62_001289	504.023	0.0671206	0.0992235	0.676459	0.498749	0.688324
Brain	Age	G4P62_001290	26.9727	0.110078	0.25902	0.424977	0.670853	0.813081
Brain	Age	G4P62_001291	262.915	0.509352	0.140016	3.63783	0.000274949	0.00326884
Brain	Age	G4P62_001292	196.461	-0.0566062	0.153993	-0.367588	0.71318	0.83967
Brain	Age	G4P62_001293	3.77821	0.335002	0.637956	0.525118	0.599501	0.763399
Brain	Age	G4P62_001295	1.0266	-0.736742	1.20683	-0.610479	0.541545	0.721491
Brain	Age	G4P62_001296	34.3725	0.123337	0.214083	0.57612	0.564534	0.738922
Brain	Age	G4P62_001297	2.64306	-0.168669	0.639043	-0.263939	0.791827	0.88708
Brain	Age	G4P62_001298	384.341	0.00868263	0.121662	0.071367	0.943106	0.971573
Brain	Age	G4P62_001299	378.636	-0.0996395	0.0795148	-1.25309	0.210171	0.405772
Brain	Age	G4P62_001300	6.68498	0.0813574	0.418595	0.194358	0.845895	0.918231
Brain	Age	G4P62_001301	531.266	-0.192168	0.0959821	-2.00213	0.0452712	0.144872
Brain	Age	G4P62_001302	526.562	-0.407463	0.170321	-2.39233	0.0167418	0.0712166
Brain	Age	G4P62_001303	120.3	-0.0648858	0.087424	-0.742197	0.457968	0.654218
Brain	Age	G4P62_001304	334.478	0.138675	0.14216	0.975485	0.32932	0.535245
Brain	Age	G4P62_001305	55.5978	-0.718346	0.20509	-3.5026	0.000460744	0.00484381
Brain	Age	G4P62_001306	2.10057	0.142448	0.620508	0.229567	0.818429	0.902598
Brain	Age	G4P62_001307	60.4875	0.0335533	0.111149	0.301877	0.762746	0.869723
Brain	Age	G4P62_001308	55.8978	-0.0119249	0.131873	-0.0904269	0.927948	0.96452
Brain	Age	G4P62_001309	31.0854	0.0411942	0.216779	0.190029	0.849286	0.920465
Brain	Age	G4P62_001310	31.4356	1.47599	0.865676	1.70501	0.0881918	0.228426
Brain	Age	G4P62_001311	23.4331	-0.580944	0.257888	-2.2527	0.0242784	0.0934745
Brain	Age	G4P62_001312	91.3251	0.156163	0.130569	1.19602	0.231687	0.430185
Brain	Age	G4P62_001313	1.20795	-0.594097	0.748353	-0.793873	0.427269	0.627914
Brain	Age	G4P62_001314	15.2632	0.724365	0.30161	2.40166	0.0163207	0.0697064
Brain	Age	G4P62_001315	20.4454	-0.88116	0.227543	-3.8725	0.000107723	0.0015736
Brain	Age	G4P62_001316	251.897	-0.307785	0.0705196	-4.36453	1.27396e-05	0.000287177
Brain	Age	G4P62_001317	100.369	0.064887	0.125254	0.518043	0.604428	0.767088
Brain	Age	G4P62_001318	1435.48	-0.12795	0.0544951	-2.34791	0.0188792	0.0774368
Brain	Age	G4P62_001319	48.6067	0.0359284	0.182291	0.197093	0.843754	0.916789
Brain	Age	G4P62_001320	2.53967	-0.695325	0.600058	-1.15876	0.246553	0.446837
Brain	Age	G4P62_001321	140.386	0.0133368	0.109655	0.121626	0.903196	0.950002
Brain	Age	G4P62_001322	227.55	0.0393643	0.103237	0.381301	0.70298	0.833664
Brain	Age	G4P62_001323	215.831	-0.0609039	0.0787946	-0.772946	0.439554	0.638202
Brain	Age	G4P62_001324	19.58	0.204787	0.202032	1.01364	0.310756	0.516001
Brain	Age	G4P62_001325	17.4532	-0.0819098	0.216583	-0.378191	0.705288	0.835139
Brain	Age	G4P62_001326	79.1632	-0.156606	0.118674	-1.31963	0.186959	0.376107
Brain	Age	G4P62_001327	56.0798	0.924774	0.171569	5.3901	7.04192e-08	4.04998e-06
Brain	Age	G4P62_001328	86.9126	0.16861	0.167342	1.00758	0.313656	0.518603
Brain	Age	G4P62_001329	34.3985	0.0157802	0.200847	0.0785682	0.937376	0.969005
Brain	Age	G4P62_001330	337.918	0.0702391	0.110783	0.634026	0.526064	0.709001
Brain	Age	G4P62_001331	2.93799	-0.714676	0.526036	-1.35861	0.174271	0.359005
Brain	Age	G4P62_001332	0.196676	1.09154	1.79559	0.607901	0.543253	NA
Brain	Age	G4P62_001333	43.084	0.318184	0.142305	2.23593	0.0253563	0.0962088
Brain	Age	G4P62_001334	18.5425	-0.131076	0.335706	-0.390448	0.696205	0.828751
Brain	Age	G4P62_001335	4.97077	-0.10863	0.37446	-0.290098	0.771741	0.87513
Brain	Age	G4P62_001337	357.967	0.151778	0.127049	1.19465	0.232225	0.430436
Brain	Age	G4P62_001338	288.634	-0.0181505	0.066671	-0.27224	0.785437	0.882985
Brain	Age	G4P62_001339	54.6224	0.136054	0.141594	0.960876	0.336614	0.542939
Brain	Age	G4P62_001340	382.981	-0.303699	0.0847712	-3.58258	0.000340222	0.00384072
Brain	Age	G4P62_001341	0.444832	0.471622	1.25351	0.376241	0.706738	NA
Brain	Age	G4P62_001342	4.6644	0.316118	0.488127	0.647615	0.517234	0.701892
Brain	Age	G4P62_001343	506.494	0.0565031	0.115409	0.489592	0.624423	0.780742
Brain	Age	G4P62_001344	286.822	0.0608324	0.077972	0.780184	0.435283	0.634639
Brain	Age	G4P62_001345	14.1646	0.280745	0.218205	1.28661	0.19823	0.390713
Brain	Age	G4P62_001346	6.55982	0.663313	0.329939	2.01041	0.0443877	0.142963
Brain	Age	G4P62_001347	22.9167	-0.13383	0.491138	-0.27249	0.785246	0.882832
Brain	Age	G4P62_001348	47.6975	-0.196846	0.137349	-1.43319	0.151804	0.327619
Brain	Age	G4P62_001349	70.2612	-1.10871	0.22401	-4.94937	7.44557e-07	2.93101e-05
Brain	Age	G4P62_001350	4.26546	-0.373723	0.450578	-0.829429	0.406862	0.608382
Brain	Age	G4P62_001351	6.35973	-0.00502927	0.420418	-0.0119625	0.990456	0.9956
Brain	Age	G4P62_001352	0.993464	-1.19722	1.06282	-1.12646	0.259972	0.462444
Brain	Age	G4P62_001353	183.371	-0.327909	0.114182	-2.87183	0.00408109	0.0249562
Brain	Age	G4P62_001354	14.4567	-0.120139	0.232138	-0.517533	0.604784	0.767311
Brain	Age	G4P62_001355	1.00708	0.115555	0.827092	0.139713	0.888887	0.942539
Brain	Age	G4P62_001356	2.76917	0.283962	0.693515	0.409454	0.682207	0.819927
Brain	Age	G4P62_001357	56.3826	-0.0575683	0.13321	-0.432163	0.665623	0.809858
Brain	Age	G4P62_001358	870.679	0.100843	0.0561495	1.79598	0.0724979	0.200173
Brain	Age	G4P62_001359	0.566281	-1.12627	1.0957	-1.02791	0.303994	NA
Brain	Age	G4P62_001360	3.8785	-0.27006	0.511697	-0.527772	0.597658	0.761926
Brain	Age	G4P62_001361	96.853	0.236549	0.157217	1.5046	0.132426	0.29921
Brain	Age	G4P62_001362	2.60382	-0.72137	0.57651	-1.25127	0.210835	0.406431
Brain	Age	G4P62_001363	42.5348	-0.765845	0.186733	-4.10129	4.10848e-05	0.000744569
Brain	Age	G4P62_001364	3.64532	-0.702517	0.61645	-1.13962	0.254446	0.456228
Brain	Age	G4P62_001365	84.3454	0.131821	0.118281	1.11447	0.265076	0.467776
Brain	Age	G4P62_001366	34.7833	-2.45186	0.930362	-2.63538	NA	NA
Brain	Age	G4P62_001367	294.044	0.119831	0.0662053	1.80999	0.0702967	0.195736
Brain	Age	G4P62_001368	720.403	-0.216057	0.0819723	-2.63573	0.00839565	0.0421258
Brain	Age	G4P62_001369	30.2532	-0.0368713	0.180023	-0.204815	0.837717	0.913441
Brain	Age	G4P62_001370	37.2067	0.066495	0.156865	0.423899	0.67164	0.813527
Brain	Age	G4P62_001371	34.3135	-0.241691	0.154431	-1.56505	0.117572	0.277139
Brain	Age	G4P62_001372	15.0812	-0.3866	0.213277	-1.81267	0.0698832	0.195078
Brain	Age	G4P62_001373	48.2929	0.270594	0.167222	1.61817	0.105625	0.257568
Brain	Age	G4P62_001374	77.2156	0.261532	0.173298	1.50915	0.131261	0.297927
Brain	Age	G4P62_001375	5.9311	0.780472	0.328067	2.379	0.0173597	0.0729365
Brain	Age	G4P62_001376	5.23356	-0.71468	0.444796	-1.60676	0.108107	0.261566
Brain	Age	G4P62_001377	465.338	-0.179918	0.0933182	-1.928	0.0538549	0.162808
Brain	Age	G4P62_001378	157.886	0.00656831	0.141068	0.0465614	0.962863	0.981388
Brain	Age	G4P62_001379	61.1437	0.471396	0.252703	1.86542	0.0621231	0.179585
Brain	Age	G4P62_001380	554.092	-0.0526282	0.0953377	-0.552019	0.580936	0.750029
Brain	Age	G4P62_001381	5.46734	0.365229	0.431793	0.845843	0.39764	0.60075
Brain	Age	G4P62_001382	161.43	0.132745	0.101716	1.30506	0.191873	0.382422
Brain	Age	G4P62_001383	260.891	-0.175705	0.0747734	-2.34983	0.0187818	0.0772298
Brain	Age	G4P62_001384	14.3159	-0.262293	0.264557	-0.991443	0.321469	0.526491
Brain	Age	G4P62_001385	341.674	-0.0890366	0.0664928	-1.33904	0.180557	0.367481
Brain	Age	G4P62_001386	184.304	-0.432955	0.134832	-3.21107	0.00132243	0.0107852
Brain	Age	G4P62_001387	7.04101	-0.0901138	0.37163	-0.242483	0.808406	0.896067
Brain	Age	G4P62_001388	94.5571	0.219271	0.22577	0.971217	0.33144	0.537094
Brain	Age	G4P62_001389	16.327	0.0634929	0.198165	0.320404	0.748662	0.861035
Brain	Age	G4P62_001390	87.8821	-0.0649596	0.108903	-0.596492	0.550847	0.728442
Brain	Age	G4P62_001391	19.5795	-0.414054	0.247287	-1.67438	0.0940552	0.238762
Brain	Age	G4P62_001392	0.443808	1.11767	1.39615	0.800533	0.423402	NA
Brain	Age	G4P62_001393	0.510064	0.249892	1.15409	0.216527	0.828577	NA
Brain	Age	G4P62_001394	35.1046	-0.271196	0.145603	-1.86257	0.0625222	0.180229
Brain	Age	G4P62_001395	4.41192	0.130643	0.430868	0.303208	0.761731	0.869111
Brain	Age	G4P62_001396	38.717	-0.524643	0.150364	-3.48915	0.000484559	0.005028
Brain	Age	G4P62_001397	16.4376	-2.63336	0.957683	-2.74972	NA	NA
Brain	Age	G4P62_001398	355.751	-0.0634534	0.0604804	-1.04916	0.294106	0.498151
Brain	Age	G4P62_001399	74.618	-0.144878	0.120044	-1.20687	0.227482	0.425423
Brain	Age	G4P62_001400	480.249	-0.284974	0.211595	-1.34679	0.178048	0.364367
Brain	Age	G4P62_001401	18.1602	-0.397735	0.414102	-0.960476	0.336816	0.543057
Brain	Age	G4P62_001402	1.27143	0.894272	0.973381	0.918727	0.358238	0.562646
Brain	Age	G4P62_001403	1.49603	0.831489	0.808452	1.0285	0.303717	0.509047
Brain	Age	G4P62_001404	0.712006	2.12799	1.06624	1.99578	0.0459578	NA
Brain	Age	G4P62_001405	1022.37	0.448129	0.0882737	5.07658	3.84284e-07	1.7109e-05
Brain	Age	G4P62_001406	102.656	0.104794	0.119948	0.873664	0.382302	0.586334
Brain	Age	G4P62_001407	174.047	-0.643788	0.165591	-3.88783	0.000101146	0.00150211
Brain	Age	G4P62_001408	0.517891	-0.794344	1.10201	-0.720817	0.471022	NA
Brain	Age	G4P62_001409	0.221347	-0.537152	1.539	-0.349027	0.727069	NA
Brain	Age	G4P62_001410	0.210524	0.428249	2.58286	0.165804	0.868311	NA
Brain	Age	G4P62_001411	0.254254	0.812889	1.52568	0.532805	0.594169	NA
Brain	Age	G4P62_001412	30.01	-1.07283	0.280205	-3.82873	0.000128807	0.00181782
Brain	Age	G4P62_001413	36.9879	-0.932738	0.299655	-3.1127	0.00185383	0.0138621
Brain	Age	G4P62_001414	109.024	-0.00753066	0.118853	-0.0633612	0.949479	0.974928
Brain	Age	G4P62_001415	108.887	-0.486378	0.0878267	-5.53793	3.0607e-08	2.06612e-06
Brain	Age	G4P62_001416	546.221	-0.112375	0.0644345	-1.74401	0.0811566	0.215709
Brain	Age	G4P62_001417	16.8507	-0.863797	0.427393	-2.02108	NA	NA
Brain	Age	G4P62_001418	34.5115	-0.357876	0.15186	-2.35662	0.0184423	0.0762287
Brain	Age	G4P62_001419	6.70076	0.626337	0.405669	1.54396	0.122598	0.285002
Brain	Age	G4P62_001420	199.597	-0.174801	0.088048	-1.98529	0.0471121	0.148719
Brain	Age	G4P62_001421	0.338483	-0.855106	1.48574	-0.575544	0.564924	NA
Brain	Age	G4P62_001423	81.4596	-0.00832487	0.106649	-0.0780586	0.937781	0.96919
Brain	Age	G4P62_001424	18.6802	-0.48441	0.202129	-2.39654	0.0165509	0.0705508
Brain	Age	G4P62_001425	686.18	-0.0400973	0.0576097	-0.696016	0.486419	0.677154
Brain	Age	G4P62_001426	10.6529	-0.0910149	0.314546	-0.289354	0.772311	0.875314
Brain	Age	G4P62_001427	6.67637	0.272094	0.301731	0.901775	0.367176	0.571362
Brain	Age	G4P62_001428	208.422	0.192694	0.0807377	2.38667	0.0170019	0.0719469
Brain	Age	G4P62_001429	78.0996	0.082736	0.0987892	0.837501	0.402311	0.604346
Brain	Age	G4P62_001430	8.19714	-0.0112443	0.425425	-0.0264307	0.978914	0.990205
Brain	Age	G4P62_001431	1.05466	-1.22668	0.885085	-1.38595	0.165762	0.347543
Brain	Age	G4P62_001432	14.5444	-0.771927	0.360145	-2.14338	0.0320827	0.114604
Brain	Age	G4P62_001433	1.25126	0.409576	0.863372	0.474391	0.635221	0.78846
Brain	Age	G4P62_001434	180.362	0.444033	0.315968	1.40531	0.159929	0.339727
Brain	Age	G4P62_001435	59.389	-1.24056	0.259587	-4.77896	1.76201e-06	5.76886e-05
Brain	Age	G4P62_001436	12.3968	0.569293	0.871887	0.652944	0.513793	0.698861
Brain	Age	G4P62_001437	25.9579	-0.214797	0.191571	-1.12124	0.262185	0.464562
Brain	Age	G4P62_001438	28.9858	0.226349	0.215619	1.04976	0.293827	0.497967
Brain	Age	G4P62_001439	5.71957	0.651829	0.468896	1.39013	0.164488	0.345921
Brain	Age	G4P62_001440	30.2275	-0.261638	0.152552	-1.71508	0.0863313	0.225324
Brain	Age	G4P62_001441	45.6971	-0.292025	0.155099	-1.88283	0.0597235	0.175026
Brain	Age	G4P62_001442	104.797	0.010893	0.141559	0.0769505	0.938663	0.969493
Brain	Age	G4P62_001443	2424.39	-0.124757	0.0778288	-1.60297	0.108941	0.262869
Brain	Age	G4P62_001444	76.4969	0.945427	0.206439	4.57969	4.65675e-06	0.000126715
Brain	Age	G4P62_001445	77.548	-0.299901	0.0927079	-3.2349	0.00121686	0.0101122
Brain	Age	G4P62_001446	183.46	-0.286726	0.0707008	-4.05548	5.00314e-05	0.000861272
Brain	Age	G4P62_001447	62.1572	0.0594215	0.11216	0.529792	0.596256	0.761091
Brain	Age	G4P62_001448	59.9066	-0.437609	0.140678	-3.11073	0.00186627	0.0139061
Brain	Age	G4P62_001449	3.91061	-1.39121	0.539666	-2.57792	0.00993981	0.0478691
Brain	Age	G4P62_001450	7.46787	-0.363742	0.387462	-0.938779	0.347844	0.553292
Brain	Age	G4P62_001451	425.692	-0.235344	0.0965324	-2.43798	0.0147696	0.0646019
Brain	Age	G4P62_001452	180.607	0.212983	0.118064	1.80396	0.0712378	0.197739
Brain	Age	G4P62_001453	3.49705	0.534891	0.487227	1.09783	0.272281	0.475486
Brain	Age	G4P62_001454	7.97758	-0.230524	0.333673	-0.690868	0.489649	0.680147
Brain	Age	G4P62_001455	10.1675	0.344055	0.315188	1.09159	0.275015	0.478583
Brain	Age	G4P62_001456	18.683	0.242901	0.432558	0.561546	0.574426	0.745851
Brain	Age	G4P62_001457	15.3109	0.339856	0.223944	1.51759	0.129117	0.294843
Brain	Age	G4P62_001458	33.857	1.29152	0.333081	3.87751	0.000105532	0.00155218
Brain	Age	G4P62_001459	9.76543	-0.395737	0.27472	-1.44051	0.149723	0.324568
Brain	Age	G4P62_001460	4.00399	0.111696	0.435087	0.25672	0.797395	0.889942
Brain	Age	G4P62_001461	2.92462	0.749368	0.70966	1.05595	0.290989	0.495038
Brain	Age	G4P62_001462	4.67017	-0.041596	0.523106	-0.0795173	0.936621	0.968696
Brain	Age	G4P62_001463	27.7312	-0.332477	0.174546	-1.90481	0.0568051	0.168884
Brain	Age	G4P62_001464	20.0424	-0.116659	0.185487	-0.628933	0.529393	0.711584
Brain	Age	G4P62_001465	1500.7	-0.505245	0.0741912	-6.81004	9.75724e-12	2.06883e-09
Brain	Age	G4P62_001466	7.46069	-0.452402	0.464003	-0.974999	0.329561	0.535311
Brain	Age	G4P62_001467	8.04062	-0.132109	0.458011	-0.288441	0.773009	0.875687
Brain	Age	G4P62_001468	158.796	-0.0442202	0.069178	-0.639223	0.522678	0.706254
Brain	Age	G4P62_001469	52.5554	0.766924	0.165225	4.6417	3.45549e-06	9.98641e-05
Brain	Age	G4P62_001471	17.0711	0.459593	0.241178	1.90562	0.0566999	0.168643
Brain	Age	G4P62_001472	2.58464	-0.353952	0.534967	-0.661633	0.508207	0.694974
Brain	Age	G4P62_001473	21.8325	0.0724165	0.218573	0.331315	0.740407	0.856428
Brain	Age	G4P62_001474	108.854	-0.145758	0.0830945	-1.75412	0.0794099	0.212703
Brain	Age	G4P62_001475	156.518	0.0830216	0.0769299	1.07918	0.280505	0.48421
Brain	Age	G4P62_001476	7.76806	0.854329	0.281457	3.03538	0.00240233	0.0168272
Brain	Age	G4P62_001477	54.8571	0.226396	0.114984	1.96894	0.0489599	0.15275
Brain	Age	G4P62_001478	14.7328	0.371487	0.253427	1.46585	0.142689	0.314274
Brain	Age	G4P62_001479	189.008	-0.635173	0.09086	-6.99068	2.73556e-12	6.97405e-10
Brain	Age	G4P62_001480	46.8613	-0.097251	0.150252	-0.647254	0.517468	0.702032
Brain	Age	G4P62_001481	118.325	-0.226876	0.106784	-2.12462	0.0336182	0.118274
Brain	Age	G4P62_001482	218.091	-0.0387711	0.0952811	-0.406913	0.684072	0.820755
Brain	Age	G4P62_001483	35.2827	0.414366	0.176818	2.34346	0.0191059	0.0782039
Brain	Age	G4P62_001484	5.10202	0.793295	0.431692	1.83764	0.0661156	0.187731
Brain	Age	G4P62_001485	104.04	0.0913719	0.0917226	0.996177	0.319164	0.524189
Brain	Age	G4P62_001486	23.6231	-0.204812	0.175771	-1.16522	0.24393	0.444034
Brain	Age	G4P62_001487	26.3397	-0.200921	0.226145	-0.888457	0.374295	0.578321
Brain	Age	G4P62_001488	6.79732	0.330487	0.329753	1.00223	0.316234	0.520935
Brain	Age	G4P62_001489	14.3449	0.921539	0.244745	3.7653	0.000166347	0.00220713
Brain	Age	G4P62_001490	17.5002	0.801778	0.215635	3.71821	0.000200639	0.00256978
Brain	Age	G4P62_001491	16.422	-0.821274	0.27151	-3.02484	0.00248766	0.0172405
Brain	Age	G4P62_001492	11.6209	-1.4097	0.309851	-4.54961	5.37445e-06	0.000142091
Brain	Age	G4P62_001493	22.4571	-0.317512	0.214187	-1.48241	0.138232	0.30761
Brain	Age	G4P62_001494	120.623	0.0624585	0.107812	0.579327	0.562369	0.737123
Brain	Age	G4P62_001495	63.1091	-0.0966891	0.128452	-0.752726	0.451614	0.648473
Brain	Age	G4P62_001496	54.18	-0.37068	0.127669	-2.90345	0.0036908	0.0232178
Brain	Age	G4P62_001497	424.257	-0.0275517	0.0612493	-0.449829	0.652834	0.800987
Brain	Age	G4P62_001498	131.051	0.106512	0.0762939	1.39607	0.162692	0.343395
Brain	Age	G4P62_001499	7.80722	-0.108801	0.382303	-0.284594	0.775956	0.877725
Brain	Age	G4P62_001500	120.222	-0.293979	0.271516	-1.08273	0.278927	0.482494
Brain	Age	G4P62_001501	60.2704	0.35437	0.134001	2.64453	0.00818035	0.0413849
Brain	Age	G4P62_001502	1.03602	0.53716	0.80193	0.669834	0.502963	0.691865
Brain	Age	G4P62_001503	100.506	-3.66405	1.01545	-3.60831	NA	NA
Brain	Age	G4P62_001504	0.300455	0.654543	1.61206	0.406029	0.684721	NA
Brain	Age	G4P62_001505	0.559237	0.376632	1.35094	0.278793	0.780404	NA
Brain	Age	G4P62_001506	340.141	-1.095	0.589752	-1.85671	NA	NA
Brain	Age	G4P62_001507	94.8478	-0.141433	0.108918	-1.29852	0.194107	0.385519
Brain	Age	G4P62_001508	5.75861	-2.40906	0.455123	-5.2932	1.20194e-07	6.33979e-06
Brain	Age	G4P62_001509	6.14247	-1.02635	0.494819	-2.0742	0.0380608	0.128804
Brain	Age	G4P62_001510	125.452	0.15558	0.136523	1.13959	0.254457	0.456228
Brain	Age	G4P62_001511	468.163	-0.698233	0.1423	-4.90676	9.25931e-07	3.49714e-05
Brain	Age	G4P62_001512	37.4148	0.0951357	0.170495	0.557996	0.576847	0.747318
Brain	Age	G4P62_001513	162.775	-0.393738	0.119483	-3.29535	0.000982981	0.00858155
Brain	Age	G4P62_001514	216.421	0.173498	0.0835571	2.0764	0.0378572	0.128399
Brain	Age	G4P62_001515	179.156	0.17931	0.0749592	2.3921	0.0167525	0.0712379
Brain	Age	G4P62_001516	0.913394	0.240993	1.00159	0.240609	0.809858	0.896841
Brain	Age	G4P62_001517	1.2071	-0.405747	0.726743	-0.558309	0.576634	0.74714
Brain	Age	G4P62_001518	2.6826	-0.524144	0.526626	-0.995287	0.319597	0.524515
Brain	Age	G4P62_001519	34.3245	-0.213779	0.145884	-1.4654	0.142811	0.314443
Brain	Age	G4P62_001520	12.0049	-0.174388	0.266228	-0.655033	0.512447	0.697982
Brain	Age	G4P62_001521	22.5771	-0.180828	0.190486	-0.949296	0.34247	0.548608
Brain	Age	G4P62_001522	41.1143	0.0921077	0.157615	0.584384	0.558962	0.734551
Brain	Age	G4P62_001523	29.1563	-0.170011	0.251565	-0.675815	0.499158	0.688606
Brain	Age	G4P62_001524	226.038	-0.24479	0.0856988	-2.8564	0.00428474	0.0258698
Brain	Age	G4P62_001525	94.066	0.0606702	0.159437	0.380527	0.703554	0.83393
Brain	Age	G4P62_001526	44.4588	0.0873038	0.139117	0.627556	0.530295	0.712329
Brain	Age	G4P62_001527	137.319	-0.171861	0.115272	-1.49091	0.135985	0.303811
Brain	Age	G4P62_001528	2.02923	-0.214594	0.59298	-0.36189	0.717434	0.842253
Brain	Age	G4P62_001529	15.3824	0.839015	0.275149	3.04931	0.00229367	0.0162538
Brain	Age	G4P62_001530	56.0229	0.197364	0.119512	1.65142	0.0986534	0.246145
Brain	Age	G4P62_001531	220.396	-0.119208	0.0783948	-1.52062	0.128356	0.293701
Brain	Age	G4P62_001532	100.048	0.0960251	0.105269	0.912192	0.361668	0.566039
Brain	Age	G4P62_001533	35.6584	-0.230988	0.168643	-1.36969	0.170785	0.354129
Brain	Age	G4P62_001534	40.4293	0.0894767	0.136815	0.653999	0.513113	0.698469
Brain	Age	G4P62_001535	165.129	0.00082554	0.202834	0.00407003	0.996753	0.998291
Brain	Age	G4P62_001536	6.15031	-0.139106	0.398232	-0.349309	0.726857	0.847341
Brain	Age	G4P62_001537	28.2629	-0.131349	0.331629	-0.396072	0.692052	0.825827
Brain	Age	G4P62_001538	23.4686	-0.0450922	0.177466	-0.25409	0.799426	0.890872
Brain	Age	G4P62_001539	0.721441	-0.982155	0.952639	-1.03098	0.302549	NA
Brain	Age	G4P62_001540	300.27	-0.235186	0.189141	-1.24344	0.213705	0.409749
Brain	Age	G4P62_001541	4.27049	-0.226464	0.383271	-0.590873	0.554606	0.731352
Brain	Age	G4P62_001542	242.547	0.314714	0.0659909	4.76905	1.85097e-06	5.95059e-05
Brain	Age	G4P62_001543	210.773	0.108323	0.087535	1.23748	0.215909	0.412558
Brain	Age	G4P62_001544	19.8353	-0.723745	0.264078	-2.74065	0.00613186	0.0335669
Brain	Age	G4P62_001545	20.1333	0.212142	0.258837	0.819597	0.412446	0.613583
Brain	Age	G4P62_001546	375.239	0.211212	0.09939	2.12508	0.0335796	0.118159
Brain	Age	G4P62_001547	77.5967	0.295988	0.105865	2.7959	0.00517554	0.0296838
Brain	Age	G4P62_001548	181.08	-0.0646008	0.077053	-0.838395	0.401809	0.604004
Brain	Age	G4P62_001549	8.48037	0.552662	0.290852	1.90015	0.0574136	0.170081
Brain	Age	G4P62_001550	23.7533	0.304513	0.235813	1.29133	0.196589	0.388559
Brain	Age	G4P62_001551	10.5815	1.06402	0.278131	3.8256	0.000130456	0.00183315
Brain	Age	G4P62_001552	251.684	0.0302556	0.180502	0.167619	0.866883	0.930961
Brain	Age	G4P62_001553	6.47047	0.691725	0.386013	1.79197	0.0731374	0.201264
Brain	Age	G4P62_001554	16.9074	0.630895	0.2961	2.13068	0.0331157	0.117006
Brain	Age	G4P62_001555	8.6103	0.0244613	0.300432	0.0814206	0.935107	0.968271
Brain	Age	G4P62_001556	332.752	-0.372227	0.102649	-3.6262	0.000287626	0.0033862
Brain	Age	G4P62_001557	2.46012	-0.0569906	0.611345	-0.0932216	0.925727	0.963147
Brain	Age	G4P62_001558	7.14907	-1.39329	0.516317	-2.69851	0.00696513	0.0370948
Brain	Age	G4P62_001559	191.367	-0.0944882	0.0825824	-1.14417	0.252554	0.453995
Brain	Age	G4P62_001560	2.28178	-0.619564	0.692162	-0.895113	0.370727	0.575048
Brain	Age	G4P62_001561	46.89	-0.282491	0.128855	-2.19232	0.0283564	0.10459
Brain	Age	G4P62_001562	207.495	-0.238306	0.0970719	-2.45495	0.0140906	0.0624871
Brain	Age	G4P62_001563	23.0288	0.154891	0.202513	0.764843	0.444365	0.642241
Brain	Age	G4P62_001564	6.45708	-0.212288	0.360635	-0.588651	0.556095	0.732487
Brain	Age	G4P62_001565	88.561	0.0368692	0.0996386	0.370029	0.711361	0.838726
Brain	Age	G4P62_001566	1.06238	0.298527	0.944356	0.316117	0.751914	0.862928
Brain	Age	G4P62_001567	30.8598	-0.141269	0.160052	-0.882644	0.377428	0.58161
Brain	Age	G4P62_001568	339.153	0.0837793	0.0835272	1.00302	0.315852	0.520385
Brain	Age	G4P62_001569	691.448	-0.00125072	0.0596447	-0.0209696	0.98327	0.992212
Brain	Age	G4P62_001570	81.9203	-0.246436	0.125426	-1.96479	0.0494388	0.15387
Brain	Age	G4P62_001571	136.6	0.19886	0.0786143	2.52956	0.0114205	0.0532252
Brain	Age	G4P62_001572	18.9221	0.362708	0.22465	1.61455	0.106409	0.258713
Brain	Age	G4P62_001573	3.26096	1.5713	0.525749	2.98868	0.00280182	0.0188683
Brain	Age	G4P62_001574	0.852518	1.22213	1.01399	1.20526	0.228103	0.426287
Brain	Age	G4P62_001575	17.2314	-0.677287	0.27563	-2.45723	0.0140014	0.0621686
Brain	Age	G4P62_001576	4.9353	0.442143	0.447024	0.98908	0.322624	0.527848
Brain	Age	G4P62_001577	13.8897	0.917586	0.300859	3.04989	0.00228927	0.0162333
Brain	Age	G4P62_001578	74.6959	0.258467	0.140092	1.84497	0.0650417	0.185666
Brain	Age	G4P62_001579	2.66845	0.213609	0.662741	0.322312	0.747216	0.860397
Brain	Age	G4P62_001580	97.7147	0.192063	0.157428	1.22001	0.222463	0.420177
Brain	Age	G4P62_001581	11.1076	-0.994405	0.485362	-2.04879	0.0404827	0.134201
Brain	Age	G4P62_001582	16.412	0.226511	0.235374	0.962346	0.335876	0.542026
Brain	Age	G4P62_001583	141.089	-0.0174436	0.115026	-0.151649	0.879464	0.937747
Brain	Age	G4P62_001584	26.5742	-0.185712	0.25174	-0.737715	0.460688	0.656178
Brain	Age	G4P62_001585	13.296	0.611031	0.23499	2.60024	0.00931584	0.0456937
Brain	Age	G4P62_001586	197.392	-0.25413	0.100542	-2.52761	0.0114842	0.0534755
Brain	Age	G4P62_001587	89.6785	0.263213	0.117931	2.23193	0.0256197	0.0969509
Brain	Age	G4P62_001588	155.011	-0.0612718	0.087101	-0.703457	0.481771	0.672699
Brain	Age	G4P62_001589	262.165	0.108597	0.0940467	1.15472	0.248207	0.448817
Brain	Age	G4P62_001590	257.805	0.101296	0.0816074	1.24126	0.214508	0.410749
Brain	Age	G4P62_001591	14.1946	-0.325975	0.334451	-0.974658	0.32973	0.535423
Brain	Age	G4P62_001592	326.317	0.0588713	0.075013	0.784814	0.432562	0.632266
Brain	Age	G4P62_001593	5.99857	0.299929	0.354328	0.846472	0.397289	0.600462
Brain	Age	G4P62_001594	50.2767	0.273316	0.173623	1.57419	0.115444	0.273446
Brain	Age	G4P62_001595	0.234239	-0.727603	1.47355	-0.493776	0.621464	NA
Brain	Age	G4P62_001596	2.73052	-0.220091	0.540285	-0.407361	0.683743	0.820622
Brain	Age	G4P62_001597	212.69	0.316652	0.29652	1.06789	0.285569	0.489354
Brain	Age	G4P62_001598	9.24266	-1.10681	0.438416	-2.52455	0.0115846	0.0538143
Brain	Age	G4P62_001599	3.80672	0.902818	0.475102	1.90026	0.057399	0.170081
Brain	Age	G4P62_001600	18.1908	-0.309249	0.245963	-1.2573	0.208645	0.403845
Brain	Age	G4P62_001601	1.58493	-0.481346	0.788682	-0.610317	0.541652	0.721585
Brain	Age	G4P62_001602	3.52991	-0.543797	0.47058	-1.15559	0.24785	0.4484
Brain	Age	G4P62_001603	8.59712	1.07143	0.35027	3.05886	0.0022218	0.0158653
Brain	Age	G4P62_001604	47.6772	0.140872	0.126905	1.11006	0.266973	0.469742
Brain	Age	G4P62_001605	77.8788	-0.131522	0.114135	-1.15235	0.249179	0.449855
Brain	Age	G4P62_001606	187.393	0.102062	0.0838653	1.21697	0.223616	0.421135
Brain	Age	G4P62_001607	486.376	0.226921	0.0995326	2.27987	0.0226154	0.0885876
Brain	Age	G4P62_001608	3.02757	0.0257546	0.481781	0.053457	0.957368	0.978616
Brain	Age	G4P62_001609	196.462	0.376262	0.0938032	4.01118	6.04153e-05	0.000994037
Brain	Age	G4P62_001610	9.88709	0.712311	0.398531	1.78734	0.0738822	0.202533
Brain	Age	G4P62_001611	22.0351	0.212484	0.228098	0.931549	0.35157	0.556427
Brain	Age	G4P62_001612	4.56409	0.155017	0.461672	0.335773	0.737042	0.854331
Brain	Age	G4P62_001613	28.9398	0.509272	0.241768	2.10645	0.035165	0.121973
Brain	Age	G4P62_001614	3.47373	1.17579	0.394172	2.98292	0.00285509	0.0191427
Brain	Age	G4P62_001615	13.5514	0.0196218	0.242329	0.0809714	0.935465	0.968271
Brain	Age	G4P62_001616	39.467	-0.0687239	0.130173	-0.527944	0.597538	0.761865
Brain	Age	G4P62_001617	124.925	-0.0825914	0.0915864	-0.901787	0.36717	0.571362
Brain	Age	G4P62_001618	104.538	-0.115729	0.122804	-0.942385	0.345996	0.552092
Brain	Age	G4P62_001619	2.95888	-0.35966	0.488651	-0.736026	0.461715	0.657203
Brain	Age	G4P62_001620	318.346	0.397979	0.133916	2.97185	0.00296014	0.0196684
Brain	Age	G4P62_001621	28.0614	0.221698	0.162938	1.36063	0.173631	0.358254
Brain	Age	G4P62_001622	5.15514	-0.58683	0.365829	-1.60411	0.10869	0.26256
Brain	Age	G4P62_001623	61.7682	-0.0975634	0.134489	-0.725437	0.468184	0.662624
Brain	Age	G4P62_001624	94.4651	-0.373814	0.199894	-1.87006	0.0614751	0.178507
Brain	Age	G4P62_001625	26.7015	-0.0402728	0.189572	-0.212441	0.831763	0.910272
Brain	Age	G4P62_001626	84.054	-0.225404	0.11871	-1.89879	0.0575925	0.170414
Brain	Age	G4P62_001627	74.0965	-0.16105	0.124394	-1.29467	0.195434	0.387305
Brain	Age	G4P62_001628	286.514	-0.0130952	0.0934885	-0.140072	0.888603	0.942513
Brain	Age	G4P62_001629	1558.66	-0.195642	0.0915531	-2.13692	0.0326046	0.115792
Brain	Age	G4P62_001630	17.8229	-0.134656	0.219622	-0.613125	0.539794	0.720195
Brain	Age	G4P62_001631	3.8227	-0.830035	0.415444	-1.99795	0.0457224	0.145828
Brain	Age	G4P62_001632	51.1566	0.0238277	0.119517	0.199367	0.841976	0.915861
Brain	Age	G4P62_001633	23.0306	-0.0431131	0.203929	-0.211413	0.832565	0.910638
Brain	Age	G4P62_001634	4.25848	-0.0245838	0.490551	-0.0501148	0.960031	0.980076
Brain	Age	G4P62_001635	636.761	-0.107046	0.0518058	-2.06629	0.0388013	0.130547
Brain	Age	G4P62_001636	11.4842	-0.74116	0.250201	-2.96226	0.00305393	0.0201789
Brain	Age	G4P62_001637	61.75	-0.354294	0.1496	-2.36828	0.0178712	0.0745589
Brain	Age	G4P62_001638	11.7668	-0.639032	0.321761	-1.98604	0.0470287	0.148608
Brain	Age	G4P62_001639	11.8365	-0.272655	0.410831	-0.663668	0.506903	0.694209
Brain	Age	G4P62_001640	109.532	-0.256274	0.108739	-2.35678	0.018434	0.0762093
Brain	Age	G4P62_001641	128.852	-0.235261	0.110576	-2.12761	0.0333695	0.117632
Brain	Age	G4P62_001642	43.0977	0.132042	0.131028	1.00774	0.313581	0.518603
Brain	Age	G4P62_001643	38.5629	0.428022	0.143011	2.99294	0.00276308	0.0186484
Brain	Age	G4P62_001644	113.953	-0.191312	0.14069	-1.35982	0.173888	0.358472
Brain	Age	G4P62_001645	5.96754	-0.10095	0.325473	-0.310163	0.756437	0.865732
Brain	Age	G4P62_001646	38.9125	0.0716045	0.145739	0.491321	0.6232	0.77994
Brain	Age	G4P62_001647	2.89811	0.0670865	0.567196	0.118277	0.905848	0.951245
Brain	Age	G4P62_001648	25.7711	-0.73354	0.179077	-4.09623	4.19935e-05	0.000758895
Brain	Age	G4P62_001649	161.214	-0.130238	0.0964806	-1.34989	0.177051	0.363035
Brain	Age	G4P62_001650	76.5722	0.117302	0.132286	0.886726	0.375226	0.579414
Brain	Age	G4P62_001651	9.73172	0.345178	0.324429	1.06396	0.287348	0.491067
Brain	Age	G4P62_001652	111.707	-0.00789376	0.198116	-0.0398441	0.968217	0.984071
Brain	Age	G4P62_001653	43.8315	0.320723	0.149812	2.14083	0.0322878	0.11502
Brain	Age	G4P62_001654	32.001	-0.474781	0.16851	-2.81752	0.00483963	0.0282939
Brain	Age	G4P62_001655	1.89055	-0.101997	0.575751	-0.177155	0.859386	0.926654
Brain	Age	G4P62_001656	1418.49	-0.181172	0.0825665	-2.19425	0.0282172	0.104302
Brain	Age	G4P62_001657	12.4778	-1.18297	0.435252	-2.7179	0.00656971	0.0354294
Brain	Age	G4P62_001658	19.0075	0.579722	0.18597	3.11729	0.00182519	0.0137049
Brain	Age	G4P62_001659	129.269	0.260602	0.0991943	2.62718	0.00860947	0.0430172
Brain	Age	G4P62_001660	249.286	-0.017013	0.196704	-0.0864904	0.931077	0.966318
Brain	Age	G4P62_001661	23.5128	0.468105	0.179963	2.60112	0.00929206	0.0456084
Brain	Age	G4P62_001662	374.903	-0.126149	0.0756328	-1.66791	0.0953327	0.240777
Brain	Age	G4P62_001663	11.5628	0.0894928	0.236619	0.378214	0.705272	0.835139
Brain	Age	G4P62_001664	171.555	0.235894	0.111726	2.11137	0.0347409	0.12107
Brain	Age	G4P62_001665	36.4268	-0.518712	0.152042	-3.41163	0.000645752	0.0062602
Brain	Age	G4P62_001666	3.82863	-0.254283	0.511345	-0.497283	0.618989	0.777476
Brain	Age	G4P62_001667	76.6348	-0.121142	0.15711	-0.771066	0.440668	0.639152
Brain	Age	G4P62_001668	48.6652	-0.180934	0.129983	-1.39199	0.163926	0.344975
Brain	Age	G4P62_001669	30.937	-0.605587	0.190653	-3.17639	0.00149123	0.0117324
Brain	Age	G4P62_001670	13.1392	0.502173	0.466288	1.07696	0.281498	0.485205
Brain	Age	G4P62_001671	224.895	-0.320531	0.0874725	-3.66436	0.000247961	0.00302087
Brain	Age	G4P62_001672	15.1226	-0.0804276	0.198227	-0.405735	0.684937	0.821192
Brain	Age	G4P62_001673	477.012	-0.233172	0.0656916	-3.54949	0.000385979	0.00422801
Brain	Age	G4P62_001674	154.921	-0.00387258	0.147637	-0.0262303	0.979074	0.990311
Brain	Age	G4P62_001675	276.98	0.120496	0.0887577	1.35759	0.174595	0.359479
Brain	Age	G4P62_001676	139.338	0.044264	0.0927561	0.477209	0.633213	0.787152
Brain	Age	G4P62_001677	0.259459	-0.404626	1.50324	-0.269169	0.7878	NA
Brain	Age	G4P62_001678	1.14359	1.36336	0.874169	1.55961	0.118852	0.279069
Brain	Age	G4P62_001679	30.7413	-0.0775892	0.174731	-0.444048	0.657008	0.804219
Brain	Age	G4P62_001680	4.41218	0.129559	0.455591	0.284376	0.776122	0.877821
Brain	Age	G4P62_001681	57.7277	0.23499	0.137198	1.71278	0.0867523	0.226041
Brain	Age	G4P62_001682	47.8855	2.18667	0.352976	6.19495	5.83022e-10	7.217e-08
Brain	Age	G4P62_001683	19.0108	-0.797322	0.433789	-1.83804	NA	NA
Brain	Age	G4P62_001684	1.42912	-0.579229	0.686399	-0.843866	0.398744	0.601535
Brain	Age	G4P62_001685	42.0679	-0.344952	0.159267	-2.16588	0.0303207	0.110187
Brain	Age	G4P62_001686	0.720608	-1.69847	1.3374	-1.26998	0.204092	NA
Brain	Age	G4P62_001687	2.60406	-0.158779	0.502548	-0.315947	0.752043	0.862983
Brain	Age	G4P62_001688	48.7146	0.608027	0.161835	3.75707	0.000171914	0.00226417
Brain	Age	G4P62_001689	28.0551	0.120462	0.274219	0.439292	0.66045	0.806313
Brain	Age	G4P62_001690	0.136659	1.00624	2.27306	0.442679	0.657998	NA
Brain	Age	G4P62_001691	21.082	-0.174873	0.187551	-0.932403	0.351128	0.556123
Brain	Age	G4P62_001692	24.7058	0.209415	0.188884	1.1087	0.267562	0.470429
Brain	Age	G4P62_001693	230.363	-0.898522	0.33356	-2.69373	0.00706572	0.0374389
Brain	Age	G4P62_001694	8.60552	-0.869622	0.343813	-2.52934	0.0114276	0.0532352
Brain	Age	G4P62_001695	0.671326	-0.0137174	0.974908	-0.0140704	0.988774	NA
Brain	Age	G4P62_001696	44.7568	0.113504	0.138885	0.817251	0.413785	0.614977
Brain	Age	G4P62_001697	15.7645	0.117967	0.251205	0.469604	0.638638	0.7903
Brain	Age	G4P62_001698	176.396	-0.101616	0.0798574	-1.27247	0.203207	0.397123
Brain	Age	G4P62_001699	5.96025	0.294816	0.442994	0.665508	0.505726	0.693569
Brain	Age	G4P62_001700	1.73702	-0.0564589	0.677327	-0.0833554	0.933569	0.967614
Brain	Age	G4P62_001701	6.37885	2.42497	0.86463	2.80463	0.00503742	0.029085
Brain	Age	G4P62_001702	54.6651	-0.127339	0.123707	-1.02936	0.303311	0.508606
Brain	Age	G4P62_001703	16.7512	0.426477	0.196299	2.17259	0.0298112	0.10885
Brain	Age	G4P62_001704	173.862	0.242731	0.0906783	2.67683	0.00743218	0.0387345
Brain	Age	G4P62_001705	161.457	-2.92993	0.81749	-3.58405	NA	NA
Brain	Age	G4P62_001706	205.914	-0.283321	0.16813	-1.68513	0.0919627	0.23515
Brain	Age	G4P62_001707	30.817	-0.80937	0.194022	-4.17153	3.02556e-05	0.000584768
Brain	Age	G4P62_001708	64.3665	-0.0388136	0.125048	-0.310389	0.756265	0.865732
Brain	Age	G4P62_001709	53.3437	-0.25885	0.122477	-2.11347	0.0345607	0.120638
Brain	Age	G4P62_001710	0.998692	-0.552779	0.832261	-0.66419	0.506569	0.69415
Brain	Age	G4P62_001711	236.216	0.050596	0.101708	0.497464	0.618862	0.777476
Brain	Age	G4P62_001712	180.466	-1.41657	0.12972	-10.9203	9.22285e-28	5.81728e-24
Brain	Age	G4P62_001713	42.9942	0.198552	0.157246	1.26268	0.206703	0.401537
Brain	Age	G4P62_001714	234.374	-0.309344	0.0943078	-3.28015	0.00103753	0.00895915
Brain	Age	G4P62_001715	27.9826	0.370257	0.178819	2.07056	0.0383996	0.129648
Brain	Age	G4P62_001716	45.2055	-0.200985	0.146568	-1.37128	0.170288	0.35333
Brain	Age	G4P62_001717	37.1013	-0.361842	0.160604	-2.25301	0.0242587	0.0934353
Brain	Age	G4P62_001718	734.926	0.269072	0.0620419	4.33694	1.44478e-05	0.000317985
Brain	Age	G4P62_001719	33.8998	0.0930681	0.183429	0.50738	0.611888	0.772097
Brain	Age	G4P62_001720	2.75791	1.28577	0.680216	1.89024	0.058726	0.172655
Brain	Age	G4P62_001721	23.0998	0.43506	0.246891	1.76216	0.0780427	0.210357
Brain	Age	G4P62_001722	2.80286	-0.639103	0.628324	-1.01715	0.30908	0.51461
Brain	Age	G4P62_001723	52.6067	-0.344792	0.203192	-1.69688	0.0897199	0.23121
Brain	Age	G4P62_001724	69.9136	0.100207	0.1286	0.779215	0.435853	0.635081
Brain	Age	G4P62_001725	756.362	0.0451415	0.176522	0.255727	0.798162	0.890473
Brain	Age	G4P62_001726	14.311	-1.23574	0.427978	-2.88738	0.00388463	0.0241381
Brain	Age	G4P62_001727	47.32	-0.252929	0.736412	-0.343461	0.731252	0.850519
Brain	Age	G4P62_001728	23.5977	0.00389327	0.160358	0.0242787	0.98063	0.99078
Brain	Age	G4P62_001729	17.9536	-0.299736	0.18963	-1.58063	0.113963	0.271108
Brain	Age	G4P62_001730	23.6571	0.177258	0.225792	0.78505	0.432424	0.63215
Brain	Age	G4P62_001731	57.0891	0.641193	0.299714	2.13935	0.0324075	0.115279
Brain	Age	G4P62_001732	0.541198	-0.139511	1.11896	-0.124679	0.900777	NA
Brain	Age	G4P62_001733	0.95261	1.32062	0.825515	1.59975	0.109653	0.264023
Brain	Age	G4P62_001734	54.4434	0.260646	0.138483	1.88215	0.0598159	0.175186
Brain	Age	G4P62_001735	247.526	-0.134954	0.11019	-1.22474	0.220674	0.418191
Brain	Age	G4P62_001736	122.679	0.18545	0.0881244	2.10441	0.0353425	0.12241
Brain	Age	G4P62_001737	5.47849	-0.440102	0.559273	-0.786919	0.431329	0.631264
Brain	Age	G4P62_001738	3.47741	0.19107	0.457157	0.417952	0.675982	0.815954
Brain	Age	G4P62_001739	11.5227	0.417209	0.259342	1.60872	0.107678	0.260821
Brain	Age	G4P62_001740	41.3606	-0.0719977	0.149903	-0.480294	0.631019	0.785107
Brain	Age	G4P62_001741	1.23324	-1.35767	0.935056	-1.45196	0.146512	0.320027
Brain	Age	G4P62_001742	102.807	-0.242517	0.106791	-2.27095	0.0231498	0.0900713
Brain	Age	G4P62_001743	0.108495	0.495601	2.93078	0.169102	0.865717	NA
Brain	Age	G4P62_001744	39.2147	-0.383829	0.239422	-1.60314	0.108903	0.262837
Brain	Age	G4P62_001745	410.155	0.0624848	0.0502395	1.24374	0.213596	0.409615
Brain	Age	G4P62_001746	47.7244	0.253113	0.145473	1.73994	0.0818702	0.216939
Brain	Age	G4P62_001747	4.39083	-0.23487	0.675711	-0.347589	0.728149	0.848431
Brain	Age	G4P62_001748	4.79876	-0.16595	0.352296	-0.471052	0.637603	0.789685
Brain	Age	G4P62_001749	21.7182	0.167018	0.255438	0.653849	0.513209	0.698477
Brain	Age	G4P62_001750	26.8746	-3.02496	0.924458	-3.27215	0.00106734	0.00916486
Brain	Age	G4P62_001751	85.8685	-0.00814867	0.122001	-0.0667921	0.946747	0.97329
Brain	Age	G4P62_001752	209.818	-0.0332564	0.0844997	-0.393568	0.6939	0.827057
Brain	Age	G4P62_001753	12.2651	-0.199047	0.294052	-0.676913	0.498461	0.688059
Brain	Age	G4P62_001754	290.382	0.00725079	0.0840511	0.0862665	0.931255	0.966376
Brain	Age	G4P62_001755	188.103	0.181295	0.0703398	2.57742	0.00995417	0.047903
Brain	Age	G4P62_001756	58.5346	-0.235315	0.114546	-2.05433	0.0399441	0.133074
Brain	Age	G4P62_001757	22.5889	0.210896	0.169883	1.24142	0.214452	0.410735
Brain	Age	G4P62_001758	65.2068	0.379171	0.179699	2.11003	0.0348558	0.121254
Brain	Age	G4P62_001759	8.91228	-0.493975	0.292991	-1.68597	0.0918014	0.234906
Brain	Age	G4P62_001760	52.6968	-0.0584105	0.157878	-0.369973	0.711402	0.838729
Brain	Age	G4P62_001761	538.937	0.363963	0.116045	3.13639	0.00171041	0.0130258
Brain	Age	G4P62_001762	8.70787	-0.797347	0.485709	-1.64162	0.10067	0.249547
Brain	Age	G4P62_001763	7.06047	1.07338	0.358441	2.99457	0.00274831	0.0185763
Brain	Age	G4P62_001764	283.904	-0.0697811	0.0947142	-0.736754	0.461272	0.656791
Brain	Age	G4P62_001765	87.2646	0.0151281	0.110908	0.136402	0.891503	0.943678
Brain	Age	G4P62_001766	208.846	0.223106	0.106449	2.0959	0.0360913	0.124371
Brain	Age	G4P62_001767	25.2848	-0.554756	0.194822	-2.8475	0.00440635	0.0264024
Brain	Age	G4P62_001768	23.4269	-0.991989	0.21088	-4.70404	2.55064e-06	7.76984e-05
Brain	Age	G4P62_001769	337.846	-0.393849	0.123848	-3.18011	0.0014722	0.0116364
Brain	Age	G4P62_001770	47.4686	-0.162291	0.195107	-0.831802	0.405521	0.607416
Brain	Age	G4P62_001771	89.9184	-0.0613483	0.0986364	-0.621964	0.533966	0.715171
Brain	Age	G4P62_001772	125.717	-0.214078	0.0966834	-2.21422	0.0268135	0.100246
Brain	Age	G4P62_001773	12.5943	-0.368373	0.248222	-1.48405	0.137797	0.306908
Brain	Age	G4P62_001774	2.81802	-0.175904	0.540475	-0.325462	0.744831	0.858711
Brain	Age	G4P62_001775	41.5936	-0.0595881	0.159926	-0.372599	0.709447	0.8373
Brain	Age	G4P62_001776	181.849	-0.299092	0.0736089	-4.06326	4.83921e-05	0.000841036
Brain	Age	G4P62_001777	145.024	-0.254778	0.0890341	-2.86158	0.00421539	0.0255512
Brain	Age	G4P62_001778	55.7161	0.0977104	0.124277	0.786228	0.431734	0.631529
Brain	Age	G4P62_001779	25.1213	0.108308	0.166588	0.650155	0.515592	0.700286
Brain	Age	G4P62_001780	133.599	-0.759656	0.101878	-7.45654	8.88251e-14	3.45852e-11
Brain	Age	G4P62_001781	42.1593	-0.0228803	0.143739	-0.15918	0.873527	0.934738
Brain	Age	G4P62_001782	199.802	-0.468919	0.181428	-2.5846	0.00974913	0.0472134
Brain	Age	G4P62_001783	74.6544	-0.254211	0.107225	-2.37083	0.0177483	0.0741473
Brain	Age	G4P62_001784	282.188	0.29234	0.114758	2.54744	0.0108515	0.0510848
Brain	Age	G4P62_001785	533.737	-0.564778	0.0784425	-7.1999	6.02575e-13	1.84345e-10
Brain	Age	G4P62_001786	5.16248	-0.296914	0.401396	-0.739704	0.459479	0.65548
Brain	Age	G4P62_001787	25.695	0.867636	0.175927	4.93181	8.14716e-07	3.16072e-05
Brain	Age	G4P62_001788	123.529	0.292993	0.152774	1.91782	0.0551342	0.165248
Brain	Age	G4P62_001789	10.5357	0.380507	0.297782	1.2778	0.201319	0.394693
Brain	Age	G4P62_001790	123.268	0.202869	0.128344	1.58067	0.113952	0.271108
Brain	Age	G4P62_001791	12.1204	0.602727	0.269903	2.23313	0.0255405	0.0967369
Brain	Age	G4P62_001792	72.1561	0.0555583	0.127369	0.436201	0.662691	0.80799
Brain	Age	G4P62_001793	45.463	0.615607	0.150815	4.08185	4.46777e-05	0.000795323
Brain	Age	G4P62_001794	10.8195	0.276342	0.225758	1.22406	0.220929	0.418481
Brain	Age	G4P62_001795	284.027	0.256636	0.0812224	3.15966	0.00157951	0.0122822
Brain	Age	G4P62_001796	9.20753	0.165266	0.277632	0.595269	0.551663	0.728846
Brain	Age	G4P62_001797	1.74116	0.781831	0.838811	0.932071	0.3513	0.556195
Brain	Age	G4P62_001798	2.552	0.0948014	0.475591	0.199334	0.842002	0.915861
Brain	Age	G4P62_001799	0.483692	-0.388647	1.04583	-0.371618	0.710178	NA
Brain	Age	G4P62_001800	141.132	-0.131399	0.0766561	-1.71413	0.0865043	0.225638
Brain	Age	G4P62_001801	280.741	0.0448247	0.109942	0.407711	0.683486	0.820494
Brain	Age	G4P62_001802	54.3327	-0.51943	0.120126	-4.32406	1.53184e-05	0.000333716
Brain	Age	G4P62_001803	38.5366	0.0932688	0.166159	0.561324	0.574577	0.746003
Brain	Age	G4P62_001804	181.402	0.649152	0.117489	5.52521	3.29092e-08	2.18866e-06
Brain	Age	G4P62_001805	2.0063	-0.325796	0.570141	-0.571431	0.567707	0.741728
Brain	Age	G4P62_001806	0.779301	-1.87307	1.04028	-1.80056	0.071773	NA
Brain	Age	G4P62_001808	10.8443	-0.0506962	0.600178	-0.0844685	0.932684	0.967096
Brain	Age	G4P62_001809	141.781	0.0413544	0.0962041	0.429861	0.667297	0.811111
Brain	Age	G4P62_001810	7.84285	-0.774359	0.37318	-2.07503	0.037984	0.128626
Brain	Age	G4P62_001811	16.11	-0.079862	0.213189	-0.374606	0.707953	0.836551
Brain	Age	G4P62_001812	7.30907	0.138644	0.328553	0.421984	0.673037	0.814298
Brain	Age	G4P62_001813	16.7683	0.06185	0.201933	0.30629	0.759384	0.867549
Brain	Age	G4P62_001814	27.8502	0.271955	0.159182	1.70845	0.0875523	0.22743
Brain	Age	G4P62_001815	109.573	-0.0145364	0.0997278	-0.145761	0.88411	0.940526
Brain	Age	G4P62_001816	5.79902	-0.248357	0.488266	-0.508651	0.610997	0.771582
Brain	Age	G4P62_001817	8.11137	-0.667827	0.33578	-1.98888	0.0467141	0.148008
Brain	Age	G4P62_001818	67.8086	-0.0934362	0.15742	-0.593549	0.552814	0.729761
Brain	Age	G4P62_001819	20.3543	0.0200502	0.194454	0.10311	0.917875	0.958704
Brain	Age	G4P62_001820	30.0476	0.23896	0.179924	1.32812	0.184139	0.372294
Brain	Age	G4P62_001821	33.8058	0.448931	0.149409	3.00472	0.00265826	0.0181353
Brain	Age	G4P62_001822	0.152311	-0.355958	2.69559	-0.132052	0.894943	NA
Brain	Age	G4P62_001823	317.27	0.319501	0.190777	1.67474	0.0939856	0.238669
Brain	Age	G4P62_001824	66.511	0.133889	0.125892	1.06353	0.287543	0.491283
Brain	Age	G4P62_001825	170.269	0.111308	0.090471	1.23032	0.218578	0.415631
Brain	Age	G4P62_001826	483.679	-0.0378666	0.0870267	-0.435115	0.663479	0.808541
Brain	Age	G4P62_001827	27.8567	0.278446	0.19374	1.43721	0.150658	0.325959
Brain	Age	G4P62_001828	136.035	0.0312153	0.0872666	0.357701	0.720567	0.843774
Brain	Age	G4P62_001829	13.5908	-0.733432	0.28963	-2.5323	0.0113316	0.0529037
Brain	Age	G4P62_001830	28.1805	-0.295136	0.282872	-1.04336	0.296783	0.501017
Brain	Age	G4P62_001831	323.457	0.0353147	0.16061	0.219879	0.825965	0.906707
Brain	Age	G4P62_001832	1.66215	-0.0966057	0.670732	-0.14403	0.885477	0.94109
Brain	Age	G4P62_001833	56.7381	-0.0551248	0.10663	-0.516972	0.605176	0.767686
Brain	Age	G4P62_001834	19.5317	-0.585807	0.239599	-2.44495	0.0144872	0.0638228
Brain	Age	G4P62_001835	7.74143	0.727888	0.448183	1.62409	0.104357	0.255622
Brain	Age	G4P62_001836	155.507	0.230284	0.152316	1.51188	0.130563	0.296722
Brain	Age	G4P62_001837	692.846	0.0348479	0.0712822	0.488873	0.624932	0.7809
Brain	Age	G4P62_001838	11.7035	0.255633	1.15207	0.22189	0.8244	0.906019
Brain	Age	G4P62_001839	3.31561	-0.142559	0.522631	-0.272772	0.785028	0.882719
Brain	Age	G4P62_001840	0.278416	-1.0358	1.45655	-0.711134	0.477001	NA
Brain	Age	G4P62_001841	0.989775	0.914741	0.853154	1.07219	0.283636	0.487251
Brain	Age	G4P62_001842	33.2201	0.449003	0.212301	2.11494	0.0344353	0.120358
Brain	Age	G4P62_001843	815.099	-0.0742644	0.0900588	-0.824621	0.409587	0.610815
Brain	Age	G4P62_001844	2170.52	-0.960164	0.344629	-2.78608	0.00533497	0.0303771
Brain	Age	G4P62_001845	352.249	-1.14393	0.368361	-3.10546	0.00189982	0.0140972
Brain	Age	G4P62_001846	11.3918	-3.79945	1.24774	-3.04507	0.00232624	0.0164356
Brain	Age	G4P62_001847	10.9472	0.239708	0.289736	0.827331	0.408049	0.609454
Brain	Age	G4P62_001848	18.1803	0.0709001	0.19619	0.361384	0.717812	0.842437
Brain	Age	G4P62_001849	5.23613	-0.0752808	0.400164	-0.188125	0.850779	0.921336
Brain	Age	G4P62_001850	90.2778	0.170346	0.104731	1.62651	0.10384	0.254929
Brain	Age	G4P62_001851	11.0532	0.199652	0.272095	0.733757	0.463097	0.658208
Brain	Age	G4P62_001852	413.962	0.383477	0.0538435	7.12206	1.06328e-12	3.03602e-10
Brain	Age	G4P62_001853	14.475	0.150829	0.206512	0.730365	0.465167	0.660012
Brain	Age	G4P62_001854	309.202	0.27533	0.0672913	4.09161	4.28383e-05	0.000769616
Brain	Age	G4P62_001855	27.0043	-0.389478	0.208024	-1.87227	0.0611692	0.177812
Brain	Age	G4P62_001856	244.445	-0.27998	0.0775189	-3.61176	0.000304128	0.00353132
Brain	Age	G4P62_001857	16.9103	-0.263827	0.197722	-1.33433	0.182095	0.369803
Brain	Age	G4P62_001858	40.5034	-0.0658334	0.146535	-0.449267	0.653239	0.801216
Brain	Age	G4P62_001859	2.62134	0.0152077	0.626714	0.0242659	0.980641	0.99078
Brain	Age	G4P62_001860	1.06707	0.571733	0.879735	0.649892	0.515762	0.700472
Brain	Age	G4P62_001861	384.794	0.182237	0.0870253	2.09407	0.0362535	0.124718
Brain	Age	G4P62_001862	77.5582	0.162089	0.1059	1.53059	0.12587	0.289839
Brain	Age	G4P62_001863	21.9321	-0.3276	0.226056	-1.4492	0.147282	0.320989
Brain	Age	G4P62_001864	539.073	-0.00761765	0.071618	-0.106365	0.915293	0.957191
Brain	Age	G4P62_001865	8.04368	0.633263	0.442752	1.43029	0.152634	0.32874
Brain	Age	G4P62_001866	35.4195	-0.478693	0.159378	-3.00352	0.00266879	0.0181897
Brain	Age	G4P62_001867	106.686	0.162744	0.10602	1.53503	0.124776	0.288281
Brain	Age	G4P62_001868	2.22892	-0.643205	0.930603	-0.69117	0.489458	0.679971
Brain	Age	G4P62_001869	0.250783	-0.246969	2.05419	-0.120227	0.904303	NA
Brain	Age	G4P62_001870	0.266107	0.177713	1.93192	0.091988	0.926708	NA
Brain	Age	G4P62_001871	1.84956	-1.39672	0.758615	-1.84114	0.0656005	0.186863
Brain	Age	G4P62_001872	30.2443	0.723541	0.381678	1.89568	0.0580018	0.171251
Brain	Age	G4P62_001873	253.537	0.0114976	0.063128	0.182131	0.85548	0.924158
Brain	Age	G4P62_001874	73.0783	0.0519777	0.0951342	0.546361	0.584818	0.752641
Brain	Age	G4P62_001875	44.1004	-0.0836245	0.170588	-0.490213	0.623983	0.780355
Brain	Age	G4P62_001876	45.6085	1.03597	0.135601	7.63982	2.17528e-14	1.03519e-11
Brain	Age	G4P62_001877	30.5586	0.190294	0.174008	1.09359	0.274133	0.477436
Brain	Age	G4P62_001878	34.2783	-0.183824	0.167078	-1.10023	0.271232	0.474313
Brain	Age	G4P62_001879	59.8076	0.193201	0.12943	1.4927	0.135515	0.303182
Brain	Age	G4P62_001880	31.3378	-0.235052	0.161756	-1.45313	0.146188	0.319516
Brain	Age	G4P62_001881	2.34062	0.25742	0.602062	0.427563	0.668969	0.812176
Brain	Age	G4P62_001882	0.683467	-1.35936	1.03696	-1.31091	0.189888	NA
Brain	Age	G4P62_001883	2.51942	-2.07756	0.663805	-3.12977	0.00174944	0.0132383
Brain	Age	G4P62_001884	291.345	-0.215863	0.069354	-3.11248	0.00185526	0.0138675
Brain	Age	G4P62_001885	8.05558	-0.390846	0.340926	-1.14642	0.251619	0.452885
Brain	Age	G4P62_001886	169.906	0.324075	0.146231	2.21619	0.0266785	0.0998638
Brain	Age	G4P62_001887	7.93853	-0.262826	0.386296	-0.680373	0.496268	0.685916
Brain	Age	G4P62_001888	64.4101	0.0868652	0.132103	0.657559	0.510822	0.697041
Brain	Age	G4P62_001889	15.9275	-0.205983	0.289027	-0.712675	0.476047	0.668761
Brain	Age	G4P62_001890	65.2967	0.0791779	0.159667	0.495893	0.61997	0.77805
Brain	Age	G4P62_001891	453.183	-0.132764	0.108326	-1.22559	0.220353	0.417783
Brain	Age	G4P62_001892	477.219	-0.26061	0.0648934	-4.01597	5.92022e-05	0.00098014
Brain	Age	G4P62_001893	28.2859	-0.0938385	0.160205	-0.585739	0.558051	0.733935
Brain	Age	G4P62_001894	243.779	0.419378	0.152834	2.74401	0.00606945	0.0333104
Brain	Age	G4P62_001895	95.4509	0.42094	0.105253	3.99933	6.35222e-05	0.00103684
Brain	Age	G4P62_001896	31.8516	0.376785	0.183264	2.05597	0.039785	0.132652
Brain	Age	G4P62_001897	26.5286	-0.156418	0.148535	-1.05308	0.292306	0.496449
Brain	Age	G4P62_001898	1.33943	0.274194	0.777459	0.35268	0.724328	0.845917
Brain	Age	G4P62_001899	58.7771	-0.0827688	0.118254	-0.699924	0.483975	0.674944
Brain	Age	G4P62_001900	6.37503	-0.0925425	0.476729	-0.19412	0.846082	0.91834
Brain	Age	G4P62_001901	0.633137	0.735777	0.924569	0.795806	0.426145	NA
Brain	Age	G4P62_001902	75.4459	-0.332536	0.1415	-2.35007	0.0187697	0.0772097
Brain	Age	G4P62_001903	49.0364	0.792	0.221192	3.5806	0.000342805	0.00385971
Brain	Age	G4P62_001904	4.25057	0.63743	0.410821	1.5516	0.120758	0.28201
Brain	Age	G4P62_001905	15.077	1.12259	0.79438	1.41316	0.157608	0.33627
Brain	Age	G4P62_001906	1.85826	1.41111	0.867738	1.6262	0.103908	0.255065
Brain	Age	G4P62_001907	72.4795	-0.358485	0.101285	-3.53938	0.000401067	0.00435098
Brain	Age	G4P62_001908	58.7697	0.535112	0.127316	4.20302	2.63382e-05	0.000521286
Brain	Age	G4P62_001909	495.455	-0.202839	0.0767132	-2.64412	0.00819043	0.0414163
Brain	Age	G4P62_001910	2.51825	-1.2021	0.587037	-2.04775	0.0405847	0.134435
Brain	Age	G4P62_001911	196.462	0.129263	0.0691406	1.86957	0.0615431	0.178594
Brain	Age	G4P62_001912	0.805765	-1.11576	1.06822	-1.0445	0.296253	NA
Brain	Age	G4P62_001913	87.9882	0.501761	0.278479	1.80179	0.0715781	0.198478
Brain	Age	G4P62_001914	7.66402	0.00843242	0.652011	0.0129329	0.989681	0.995356
Brain	Age	G4P62_001915	699.033	0.0715795	0.0570083	1.2556	0.209262	0.40471
Brain	Age	G4P62_001916	67.8353	0.679334	0.740249	0.91771	0.358771	0.563234
Brain	Age	G4P62_001917	334.569	0.0967091	0.0737715	1.31093	0.189882	0.380031
Brain	Age	G4P62_001918	220.777	-0.0465107	0.0707494	-0.6574	0.510924	0.697062
Brain	Age	G4P62_001919	14.5943	0.783356	0.329643	2.37638	0.0174835	0.0732812
Brain	Age	G4P62_001920	4.3912	1.7719	0.918082	1.93	0.0536066	0.162328
Brain	Age	G4P62_001921	24.4477	0.297768	0.206138	1.44451	0.148596	0.3229
Brain	Age	G4P62_001922	39.4899	-0.161728	0.185715	-0.870841	0.383841	0.587694
Brain	Age	G4P62_001923	79.8957	-0.24034	0.110444	-2.17612	0.0295465	0.108105
Brain	Age	G4P62_001924	189.363	-0.0291808	0.105387	-0.276892	0.781863	0.880871
Brain	Age	G4P62_001925	29.5294	-0.466094	0.198372	-2.3496	0.0187937	0.0772638
Brain	Age	G4P62_001926	26.8709	-0.18599	0.177626	-1.04709	0.295059	0.499066
Brain	Age	G4P62_001927	73.0296	-0.0860391	0.114389	-0.752166	0.451952	0.648826
Brain	Age	G4P62_001928	40.2318	0.312351	0.181179	1.72399	0.0847091	0.222124
Brain	Age	G4P62_001929	59.1853	0.095392	0.116294	0.820268	0.412063	0.613312
Brain	Age	G4P62_001930	6.32074	-1.59058	0.636462	-2.4991	NA	NA
Brain	Age	G4P62_001931	21.1652	-0.260547	0.461491	-0.564577	0.572361	0.744525
Brain	Age	G4P62_001932	14.2311	0.933879	0.276344	3.3794	0.000726432	0.0068652
Brain	Age	G4P62_001933	112.206	0.412055	0.113382	3.63421	0.000278834	0.00330676
Brain	Age	G4P62_001934	130.36	-0.0644526	0.100155	-0.643528	0.519881	0.703915
Brain	Age	G4P62_001935	2.85657	-0.591626	0.570886	-1.03633	0.300049	0.504994
Brain	Age	G4P62_001936	35.042	-0.113016	0.196293	-0.575751	0.564783	0.739124
Brain	Age	G4P62_001937	327.995	0.134977	0.094773	1.42422	0.154384	0.331385
Brain	Age	G4P62_001938	1.34873	-0.343178	0.867902	-0.395411	0.692539	0.826087
Brain	Age	G4P62_001939	109.515	-0.0953922	0.109613	-0.870262	0.384157	0.588044
Brain	Age	G4P62_001940	16.2427	-0.324067	0.232501	-1.39383	0.16337	0.344347
Brain	Age	G4P62_001941	22.44	0.227124	0.194266	1.16914	0.242348	0.442069
Brain	Age	G4P62_001942	26.8917	0.11523	0.152345	0.756374	0.449425	0.646326
Brain	Age	G4P62_001943	75.0434	-0.243653	0.11256	-2.16464	0.0304152	0.110475
Brain	Age	G4P62_001944	324.964	0.0500821	0.0689171	0.7267	0.46741	0.661888
Brain	Age	G4P62_001945	31.185	0.00999591	0.215876	0.046304	0.963068	0.981528
Brain	Age	G4P62_001946	13.7069	-0.432577	0.295691	-1.46294	0.143485	0.315317
Brain	Age	G4P62_001947	276.259	-0.192538	0.0963506	-1.99831	0.0456836	0.145756
Brain	Age	G4P62_001948	7.4648	0.263092	0.429989	0.611857	0.540632	0.720755
Brain	Age	G4P62_001949	522.147	-0.0194224	0.0629413	-0.308579	0.757642	0.866483
Brain	Age	G4P62_001950	16.4415	-0.851953	0.344942	-2.46984	0.0135173	0.0604201
Brain	Age	G4P62_001951	1.87957	-0.101031	0.670311	-0.150723	0.880195	0.938199
Brain	Age	G4P62_001952	22.3108	0.309731	0.169857	1.82349	0.0682299	0.191934
Brain	Age	G4P62_001953	23.1928	-0.126929	0.292366	-0.434145	0.664183	0.809117
Brain	Age	G4P62_001954	4.24914	-0.578586	0.431506	-1.34085	0.179969	0.366834
Brain	Age	G4P62_001955	64.3855	0.32925	0.186308	1.76723	0.0771892	0.208871
Brain	Age	G4P62_001956	136.554	-0.308204	0.193046	-1.59653	0.110371	0.265305
Brain	Age	G4P62_001957	2.12433	-0.726027	0.580272	-1.25118	0.210867	0.406456
Brain	Age	G4P62_001958	58.9472	0.178535	0.147954	1.20669	0.227552	0.425498
Brain	Age	G4P62_001959	63.2254	0.148779	0.128218	1.16036	0.245903	0.445971
Brain	Age	G4P62_001960	109.774	0.320107	0.11006	2.90848	0.00363186	0.02297
Brain	Age	G4P62_001961	4.16676	-0.172715	0.386607	-0.446745	0.655059	0.802749
Brain	Age	G4P62_001962	1.2406	0.535475	0.888769	0.60249	0.546848	0.725573
Brain	Age	G4P62_001963	32.6947	-0.119915	0.152442	-0.786629	0.431499	0.631272
Brain	Age	G4P62_001964	63.4814	-0.432967	0.132773	-3.26095	0.00111041	0.00945124
Brain	Age	G4P62_001965	220.573	0.0739929	0.0802232	0.922337	0.356353	0.561052
Brain	Age	G4P62_001966	24.1157	-0.264619	0.210837	-1.25509	0.209447	0.404957
Brain	Age	G4P62_001967	218.778	-0.129933	0.0800462	-1.62323	0.104541	0.255973
Brain	Age	G4P62_001968	57.4902	-0.0705353	0.142157	-0.496179	0.619768	0.777934
Brain	Age	G4P62_001969	13.9438	-0.313854	0.213127	-1.47261	0.140855	0.311548
Brain	Age	G4P62_001970	44.1325	-0.00118755	0.116137	-0.0102254	0.991841	0.995835
Brain	Age	G4P62_001971	2.21216	0.234338	0.57683	0.406252	0.684557	0.820933
Brain	Age	G4P62_001972	9.52383	0.255927	0.341116	0.750263	0.453096	0.649994
Brain	Age	G4P62_001973	10.6456	-0.314265	0.335179	-0.937605	0.348448	0.553972
Brain	Age	G4P62_001975	0.799819	-0.0941642	0.919755	-0.10238	0.918455	NA
Brain	Age	G4P62_001976	160.472	-0.207992	0.0745004	-2.79182	0.00524129	0.0299474
Brain	Age	G4P62_001977	170.198	-0.319124	0.0874813	-3.64791	0.000264379	0.00317359
Brain	Age	G4P62_001978	1.38586	-1.30746	0.800803	-1.63269	0.102534	0.252736
Brain	Age	G4P62_001979	11.8271	0.375548	0.679621	0.552584	0.580548	0.7498
Brain	Age	G4P62_001980	1.63858	-1.50123	0.728447	-2.06087	0.0393154	0.131528
Brain	Age	G4P62_001981	22.6388	0.11128	0.200879	0.553965	0.579603	0.749109
Brain	Age	G4P62_001982	236.516	-0.189619	0.10072	-1.88264	0.0597489	0.175037
Brain	Age	G4P62_001983	1.29725	-1.43053	0.916678	-1.56056	0.118628	0.278707
Brain	Age	G4P62_001984	9.77467	-0.766427	0.272274	-2.81491	0.00487912	0.0284275
Brain	Age	G4P62_001985	62.2668	0.0659142	0.147635	0.446466	0.65526	0.80286
Brain	Age	G4P62_001986	16.2468	-0.622322	0.219109	-2.84024	0.00450793	0.0268179
Brain	Age	G4P62_001987	57.7774	-0.609267	0.11078	-5.4998	3.80232e-08	2.45261e-06
Brain	Age	G4P62_001988	7.93215	-1.32329	0.341061	-3.87994	0.000104482	0.00154178
Brain	Age	G4P62_001989	100.59	0.302242	0.222691	1.35723	0.174709	0.359578
Brain	Age	G4P62_001990	117.867	0.0649436	0.0870544	0.746011	0.455661	0.652271
Brain	Age	G4P62_001991	277.134	0.0978181	0.0949838	1.02984	0.303085	0.508386
Brain	Age	G4P62_001992	97.1248	-0.108709	0.100131	-1.08567	0.277627	0.481095
Brain	Age	G4P62_001993	11.7884	-0.208295	0.263385	-0.790837	0.429039	0.629393
Brain	Age	G4P62_001994	64.7725	0.0434809	0.146044	0.297725	0.765913	0.871707
Brain	Age	G4P62_001995	125.56	-0.0500411	0.0917147	-0.545617	0.585329	0.753114
Brain	Age	G4P62_001996	9.90197	0.118547	0.519622	0.228141	0.819536	0.90354
Brain	Age	G4P62_001997	2.25909	1.10788	0.617864	1.79308	0.0729607	0.201062
Brain	Age	G4P62_001998	20.1703	-0.32364	0.29356	-1.10247	0.270258	0.473499
Brain	Age	G4P62_001999	21.5802	-0.294337	0.213947	-1.37575	0.1689	0.351471
Brain	Age	G4P62_002000	265.767	-0.00613326	0.230326	-0.0266286	0.978756	0.990177
Brain	Age	G4P62_002001	1.97913	-0.486326	0.694836	-0.699915	0.483981	0.674944
Brain	Age	G4P62_002002	257.994	-0.0226448	0.104875	-0.215923	0.829048	0.908833
Brain	Age	G4P62_002003	18.8215	-0.00995559	0.17676	-0.0563227	0.955085	0.977538
Brain	Age	G4P62_002004	11.3171	0.342642	0.259449	1.32066	0.186616	0.375565
Brain	Age	G4P62_002005	163.705	0.0775656	0.100098	0.774894	0.438403	0.637376
Brain	Age	G4P62_002006	44.496	-0.362319	0.259598	-1.39569	0.162808	0.343467
Brain	Age	G4P62_002007	2.44239	-0.27374	0.654278	-0.418385	0.675666	0.815729
Brain	Age	G4P62_002008	83.9017	-0.40467	0.110566	-3.65997	0.000252248	0.00306577
Brain	Age	G4P62_002009	718.041	-0.205182	0.0897624	-2.28584	0.0222637	0.0875238
Brain	Age	G4P62_002010	9.06739	0.389494	0.307051	1.2685	0.20462	0.398974
Brain	Age	G4P62_002011	184.128	-0.186039	0.0904062	-2.05782	0.0396077	0.132244
Brain	Age	G4P62_002012	560.597	0.197528	0.0664542	2.97239	0.00295493	0.019646
Brain	Age	G4P62_002013	68.327	-0.195344	0.126808	-1.54047	0.123446	0.286134
Brain	Age	G4P62_002014	162.161	-0.196971	0.114074	-1.72669	0.084224	0.221253
Brain	Age	G4P62_002015	18.1187	0.158183	0.215967	0.732438	0.463901	0.659176
Brain	Age	G4P62_002016	71.7024	-0.312638	0.178116	-1.75525	0.0792172	0.21232
Brain	Age	G4P62_002017	211.758	-0.300662	0.0621596	-4.83692	1.31863e-06	4.5546e-05
Brain	Age	G4P62_002018	54.7685	0.0885253	0.133102	0.665094	0.50599	0.693713
[truncated: 173,963 more rows]
