# Supplementary material for: Transcriptomes of aging brain, heart, muscle, and spleen from female and male African turquoise killifish
Source: Sci Data. 2023 Oct 12;10:695. doi: 10.1038/s41597-023-02609-x (PMC10570339; doi:10.1038/s41597-023-02609-x)
Supplement: Supplementary file 3 — Supplemental Table S3 [file 41597_2023_2609_MOESM3_ESM.xlsx]

## Sheet: Table S3 _GSEA results
Supplemental Table S3
ClusterProfiler GSEA GOBP results for each tissue by age or sex
Tissue	Variable	ID	Description	setSize	enrichmentScore	NES	pvalue	p.adjust	qvalue	rank	leading_edge	core_enrichment
Brain	Age	GO:0030239	GO:0030239	myofibril assembly	56	-0.778562	-2.39286	1e-10	2.23059e-08	1.8452e-08	715	tags=41%, list=5%, signal=39%	ENSG00000163431/ENSG00000163157/ENSG00000077522/ENSG00000197893/ENSG00000171345/ENSG00000124006/ENSG00000154358/ENSG00000092529/ENSG00000288250/ENSG00000140416/ENSG00000128591/ENSG00000239474/ENSG00000172399/ENSG00000163380/ENSG00000155657/ENSG00000118194/ENSG00000092054/ENSG00000173991/ENSG00000111245/ENSG00000159251/ENSG00000166317/ENSG00000274137/ENSG00000143318
Brain	Age	GO:0055002	GO:0055002	striated muscle cell development	56	-0.778562	-2.39286	1e-10	2.23059e-08	1.8452e-08	715	tags=41%, list=5%, signal=39%	ENSG00000163431/ENSG00000163157/ENSG00000077522/ENSG00000197893/ENSG00000171345/ENSG00000124006/ENSG00000154358/ENSG00000092529/ENSG00000288250/ENSG00000140416/ENSG00000128591/ENSG00000239474/ENSG00000172399/ENSG00000163380/ENSG00000155657/ENSG00000118194/ENSG00000092054/ENSG00000173991/ENSG00000111245/ENSG00000159251/ENSG00000166317/ENSG00000274137/ENSG00000143318
Brain	Age	GO:0050879	GO:0050879	multicellular organismal movement	43	-0.802936	-2.36475	1e-10	2.23059e-08	1.8452e-08	588	tags=35%, list=4%, signal=33%	ENSG00000234438/ENSG00000159173/ENSG00000007314/ENSG00000080824/ENSG00000288250/ENSG00000283946/ENSG00000135902/ENSG00000092054/ENSG00000173991/ENSG00000101470/ENSG00000185482/ENSG00000196296/ENSG00000143318/ENSG00000288219/ENSG00000248746
Brain	Age	GO:0050881	GO:0050881	musculoskeletal movement	43	-0.802936	-2.36475	1e-10	2.23059e-08	1.8452e-08	588	tags=35%, list=4%, signal=33%	ENSG00000234438/ENSG00000159173/ENSG00000007314/ENSG00000080824/ENSG00000288250/ENSG00000283946/ENSG00000135902/ENSG00000092054/ENSG00000173991/ENSG00000101470/ENSG00000185482/ENSG00000196296/ENSG00000143318/ENSG00000288219/ENSG00000248746
Brain	Age	GO:0006941	GO:0006941	striated muscle contraction	140	-0.654728	-2.29893	1e-10	2.23059e-08	1.8452e-08	695	tags=27%, list=5%, signal=26%	ENSG00000113658/ENSG00000159167/ENSG00000234438/ENSG00000105711/ENSG00000116741/ENSG00000121966/ENSG00000111199/ENSG00000198336/ENSG00000091482/ENSG00000159173/ENSG00000163399/ENSG00000081181/ENSG00000007314/ENSG00000080824/ENSG00000081248/ENSG00000288250/ENSG00000140416/ENSG00000283946/ENSG00000118729/ENSG00000239474/ENSG00000135902/ENSG00000163380/ENSG00000155657/ENSG00000133055/ENSG00000118194…
Brain	Age	GO:0055001	GO:0055001	muscle cell development	161	-0.6168	-2.20881	1e-10	2.23059e-08	1.8452e-08	1192	tags=30%, list=9%, signal=28%	ENSG00000016082/ENSG00000148926/ENSG00000175183/ENSG00000160211/ENSG00000136830/ENSG00000154277/ENSG00000157119/ENSG00000170417/ENSG00000160789/ENSG00000163431/ENSG00000198796/ENSG00000163157/ENSG00000113083/ENSG00000133454/ENSG00000116741/ENSG00000077522/ENSG00000197893/ENSG00000278693/ENSG00000136383/ENSG00000171345/ENSG00000111049/ENSG00000124006/ENSG00000154358/ENSG00000170312/ENSG00000115641…
Brain	Age	GO:0006936	GO:0006936	muscle contraction	276	-0.570415	-2.14681	1e-10	2.23059e-08	1.8452e-08	1317	tags=26%, list=10%, signal=24%	ENSG00000109846/ENSG00000123700/ENSG00000167460/ENSG00000163485/ENSG00000114854/ENSG00000148180/ENSG00000152049/ENSG00000265107/ENSG00000266964/ENSG00000196839/ENSG00000188037/ENSG00000111262/ENSG00000108878/ENSG00000196811/ENSG00000143153/ENSG00000184381/ENSG00000163431/ENSG00000143549/ENSG00000130005/ENSG00000113658/ENSG00000159167/ENSG00000163157/ENSG00000234438/ENSG00000105711/ENSG00000116741…
Brain	Age	GO:0051146	GO:0051146	striated muscle cell differentiation	238	-0.573205	-2.13294	1e-10	2.23059e-08	1.8452e-08	1234	tags=27%, list=9%, signal=25%	ENSG00000132510/ENSG00000016082/ENSG00000175183/ENSG00000160211/ENSG00000163132/ENSG00000157227/ENSG00000136830/ENSG00000086991/ENSG00000275555/ENSG00000106462/ENSG00000121577/ENSG00000103335/ENSG00000157119/ENSG00000170417/ENSG00000023902/ENSG00000160789/ENSG00000163431/ENSG00000198796/ENSG00000163157/ENSG00000105388/ENSG00000184058/ENSG00000133454/ENSG00000043039/ENSG00000116741/ENSG00000077522…
Brain	Age	GO:0003012	GO:0003012	muscle system process	348	-0.546868	-2.08827	1e-10	2.23059e-08	1.8452e-08	1236	tags=24%, list=9%, signal=22%	ENSG00000167460/ENSG00000163485/ENSG00000114854/ENSG00000148180/ENSG00000152049/ENSG00000265107/ENSG00000266964/ENSG00000160211/ENSG00000196839/ENSG00000188037/ENSG00000111262/ENSG00000150907/ENSG00000108878/ENSG00000106462/ENSG00000160191/ENSG00000196811/ENSG00000143153/ENSG00000160789/ENSG00000184381/ENSG00000163431/ENSG00000143549/ENSG00000130005/ENSG00000113658/ENSG00000170290/ENSG00000159167…
Brain	Age	GO:0007517	GO:0007517	muscle organ development	283	-0.536255	-2.02328	1e-10	2.23059e-08	1.8452e-08	1209	tags=24%, list=9%, signal=22%	ENSG00000176887/ENSG00000114854/ENSG00000016082/ENSG00000082293/ENSG00000197321/ENSG00000163132/ENSG00000138136/ENSG00000102683/ENSG00000136830/ENSG00000117724/ENSG00000275555/ENSG00000022267/ENSG00000178860/ENSG00000121577/ENSG00000163359/ENSG00000128710/ENSG00000157119/ENSG00000170417/ENSG00000196092/ENSG00000141161/ENSG00000065361/ENSG00000113083/ENSG00000184058/ENSG00000170162/ENSG00000260428…
Brain	Age	GO:0140694	GO:0140694	non-membrane-bounded organelle assembly	329	-0.521546	-1.98437	1e-10	2.23059e-08	1.8452e-08	1437	tags=23%, list=11%, signal=21%	ENSG00000147065/ENSG00000145907/ENSG00000138347/ENSG00000233450/ENSG00000066279/ENSG00000198624/ENSG00000092036/ENSG00000274205/ENSG00000088325/ENSG00000139323/ENSG00000156876/ENSG00000148180/ENSG00000175183/ENSG00000131351/ENSG00000125445/ENSG00000178999/ENSG00000153044/ENSG00000117650/ENSG00000117724/ENSG00000149503/ENSG00000203760/ENSG00000179041/ENSG00000136279/ENSG00000212916/ENSG00000180198…
Brain	Age	GO:0042692	GO:0042692	muscle cell differentiation	333	-0.513121	-1.95679	1e-10	2.23059e-08	1.8452e-08	1313	tags=23%, list=10%, signal=21%	ENSG00000100345/ENSG00000170365/ENSG00000116962/ENSG00000132510/ENSG00000016082/ENSG00000148926/ENSG00000175183/ENSG00000070193/ENSG00000160211/ENSG00000163132/ENSG00000157227/ENSG00000136830/ENSG00000086991/ENSG00000275555/ENSG00000106462/ENSG00000121577/ENSG00000154277/ENSG00000103335/ENSG00000135862/ENSG00000157119/ENSG00000170417/ENSG00000023902/ENSG00000160789/ENSG00000163431/ENSG00000198796…
Brain	Age	GO:0061061	GO:0061061	muscle structure development	558	-0.477769	-1.87059	1e-10	2.23059e-08	1.8452e-08	1366	tags=21%, list=10%, signal=20%	ENSG00000138347/ENSG00000125878/ENSG00000163935/ENSG00000109846/ENSG00000100345/ENSG00000170365/ENSG00000116962/ENSG00000132510/ENSG00000176887/ENSG00000114854/ENSG00000016082/ENSG00000082293/ENSG00000148926/ENSG00000175183/ENSG00000197321/ENSG00000124766/ENSG00000107438/ENSG00000070193/ENSG00000160211/ENSG00000163132/ENSG00000138136/ENSG00000102683/ENSG00000158156/ENSG00000157227/ENSG00000136830…
Brain	Age	GO:0007186	GO:0007186	G protein-coupled receptor signaling pathway	618	0.361984	1.75347	1e-10	2.23059e-08	1.8452e-08	1561	tags=22%, list=12%, signal=20%	ENSG00000135346/ENSG00000134200/ENSG00000131808/ENSG00000115138/ENSG00000133105/ENSG00000121807/ENSG00000279000/ENSG00000183813/ENSG00000181374/ENSG00000134183/ENSG00000138039/ENSG00000069482/ENSG00000114349/ENSG00000043591/ENSG00000107831/ENSG00000109321/ENSG00000109255/ENSG00000169962/ENSG00000184845/ENSG00000148680/ENSG00000196639/ENSG00000128617/ENSG00000122375/ENSG00000179002/ENSG00000187747…
Brain	Age	GO:0097435	GO:0097435	supramolecular fiber organization	629	-0.44566	-1.75067	1e-10	2.23059e-08	1.8452e-08	2730	tags=31%, list=21%, signal=26%	ENSG00000144824/ENSG00000159753/ENSG00000137474/ENSG00000130787/ENSG00000106665/ENSG00000113068/ENSG00000120899/ENSG00000149269/ENSG00000084112/ENSG00000254999/ENSG00000151422/ENSG00000010017/ENSG00000137877/ENSG00000162552/ENSG00000163466/ENSG00000027847/ENSG00000130479/ENSG00000186635/ENSG00000165410/ENSG00000179820/ENSG00000161270/ENSG00000163219/ENSG00000134775/ENSG00000138443/ENSG00000153310…
Brain	Age	GO:0007010	GO:0007010	cytoskeleton organization	1194	-0.41551	-1.65925	1e-10	2.23059e-08	1.8452e-08	2778	tags=28%, list=21%, signal=24%	ENSG00000120051/ENSG00000157856/ENSG00000166483/ENSG00000173402/ENSG00000097007/ENSG00000164118/ENSG00000058453/ENSG00000144824/ENSG00000159753/ENSG00000137474/ENSG00000141380/ENSG00000104983/ENSG00000130787/ENSG00000106665/ENSG00000143398/ENSG00000120899/ENSG00000135720/ENSG00000149269/ENSG00000084112/ENSG00000254999/ENSG00000151422/ENSG00000137825/ENSG00000109917/ENSG00000010017/ENSG00000071205…
Brain	Age	GO:0009888	GO:0009888	tissue development	1541	-0.395512	-1.58619	1e-10	2.23059e-08	1.8452e-08	1586	tags=19%, list=12%, signal=19%	ENSG00000107779/ENSG00000186260/ENSG00000100592/ENSG00000160801/ENSG00000115232/ENSG00000162878/ENSG00000131981/ENSG00000169504/ENSG00000164251/ENSG00000082258/ENSG00000198812/ENSG00000127314/ENSG00000185920/ENSG00000102996/ENSG00000136280/ENSG00000091136/ENSG00000147655/ENSG00000144560/ENSG00000147065/ENSG00000111341/ENSG00000125864/ENSG00000136451/ENSG00000182492/ENSG00000162510/ENSG00000092621…
Brain	Age	GO:0030029	GO:0030029	actin filament-based process	660	-0.428241	-1.686	1.13309e-10	2.38704e-08	1.97462e-08	2480	tags=27%, list=19%, signal=23%	ENSG00000186635/ENSG00000111348/ENSG00000165410/ENSG00000179820/ENSG00000197461/ENSG00000161270/ENSG00000115504/ENSG00000163219/ENSG00000134775/ENSG00000138443/ENSG00000153310/ENSG00000138771/ENSG00000046653/ENSG00000125733/ENSG00000137942/ENSG00000276289/ENSG00000070087/ENSG00000100625/ENSG00000116489/ENSG00000071127/ENSG00000008853/ENSG00000182533/ENSG00000180263/ENSG00000131941/ENSG00000170890…
Brain	Age	GO:1903047	GO:1903047	mitotic cell cycle process	663	-0.432684	-1.7036	1.5927e-10	3.1787e-08	2.62951e-08	2576	tags=28%, list=19%, signal=24%	ENSG00000109917/ENSG00000066117/ENSG00000154473/ENSG00000141867/ENSG00000124882/ENSG00000215021/ENSG00000130479/ENSG00000136826/ENSG00000111737/ENSG00000213024/ENSG00000108443/ENSG00000112742/ENSG00000175756/ENSG00000285053/ENSG00000128908/ENSG00000004897/ENSG00000138376/ENSG00000068796/ENSG00000094804/ENSG00000184661/ENSG00000108094/ENSG00000175203/ENSG00000166164/ENSG00000136158/ENSG00000165660…
Brain	Age	GO:0010927	GO:0010927	cellular component assembly involved in morphogenesis	95	-0.658355	-2.20149	2.50897e-10	4.757e-08	3.93512e-08	715	tags=26%, list=5%, signal=25%	ENSG00000163431/ENSG00000163157/ENSG00000077522/ENSG00000197893/ENSG00000174607/ENSG00000171345/ENSG00000137812/ENSG00000124006/ENSG00000154358/ENSG00000092529/ENSG00000288250/ENSG00000140416/ENSG00000128591/ENSG00000239474/ENSG00000172399/ENSG00000163380/ENSG00000155657/ENSG00000118194/ENSG00000092054/ENSG00000173991/ENSG00000111245/ENSG00000159251/ENSG00000166317/ENSG00000274137/ENSG00000143318
Brain	Age	GO:0000070	GO:0000070	mitotic sister chromatid segregation	181	-0.55918	-2.02664	1.1709e-09	2.11432e-07	1.74902e-07	2364	tags=38%, list=18%, signal=31%	ENSG00000112742/ENSG00000128908/ENSG00000004897/ENSG00000094804/ENSG00000175203/ENSG00000166164/ENSG00000110200/ENSG00000083535/ENSG00000103769/ENSG00000145241/ENSG00000073584/ENSG00000113648/ENSG00000153147/ENSG00000156970/ENSG00000009954/ENSG00000168802/ENSG00000108424/ENSG00000121892/ENSG00000146918/ENSG00000233450/ENSG00000071539/ENSG00000178999/ENSG00000117650/ENSG00000136824/ENSG00000117724…
Brain	Age	GO:0000278	GO:0000278	mitotic cell cycle	799	-0.408656	-1.61693	1.27167e-09	2.1919e-07	1.8132e-07	3155	tags=32%, list=24%, signal=26%	ENSG00000142208/ENSG00000107872/ENSG00000197256/ENSG00000079805/ENSG00000092853/ENSG00000137710/ENSG00000167797/ENSG00000138180/ENSG00000140575/ENSG00000136982/ENSG00000141446/ENSG00000078900/ENSG00000226437/ENSG00000204120/ENSG00000012048/ENSG00000151414/ENSG00000112242/ENSG00000138778/ENSG00000100154/ENSG00000086065/ENSG00000083937/ENSG00000149930/ENSG00000274474/ENSG00000133101/ENSG00000173846…
Brain	Age	GO:0003009	GO:0003009	skeletal muscle contraction	32	-0.826053	-2.30707	1.45484e-09	2.34425e-07	1.93922e-07	588	tags=47%, list=4%, signal=45%	ENSG00000234438/ENSG00000159173/ENSG00000007314/ENSG00000080824/ENSG00000288250/ENSG00000283946/ENSG00000135902/ENSG00000092054/ENSG00000173991/ENSG00000101470/ENSG00000185482/ENSG00000196296/ENSG00000143318/ENSG00000288219/ENSG00000248746
Brain	Age	GO:0045214	GO:0045214	sarcomere organization	34	-0.812992	-2.29488	1.4837e-09	2.34425e-07	1.93922e-07	486	tags=47%, list=4%, signal=45%	ENSG00000077522/ENSG00000171345/ENSG00000154358/ENSG00000092529/ENSG00000288250/ENSG00000140416/ENSG00000128591/ENSG00000239474/ENSG00000172399/ENSG00000155657/ENSG00000118194/ENSG00000092054/ENSG00000173991/ENSG00000166317/ENSG00000274137/ENSG00000143318
Brain	Age	GO:0060537	GO:0060537	muscle tissue development	350	-0.464036	-1.77175	1.46101e-08	2.21605e-06	1.83318e-06	1306	tags=21%, list=10%, signal=20%	ENSG00000170365/ENSG00000138685/ENSG00000132510/ENSG00000176887/ENSG00000114854/ENSG00000016082/ENSG00000082293/ENSG00000175183/ENSG00000265107/ENSG00000197321/ENSG00000160211/ENSG00000163132/ENSG00000102683/ENSG00000136830/ENSG00000117724/ENSG00000086991/ENSG00000275555/ENSG00000178860/ENSG00000121577/ENSG00000128710/ENSG00000157119/ENSG00000160789/ENSG00000196092/ENSG00000198796/ENSG00000113658…
Brain	Age	GO:0031032	GO:0031032	actomyosin structure organization	168	-0.549024	-1.97552	1.6088e-08	2.34638e-06	1.94099e-06	1366	tags=23%, list=10%, signal=21%	ENSG00000138347/ENSG00000100345/ENSG00000158769/ENSG00000175183/ENSG00000120896/ENSG00000107438/ENSG00000117519/ENSG00000073712/ENSG00000117632/ENSG00000114346/ENSG00000163431/ENSG00000163157/ENSG00000161800/ENSG00000133454/ENSG00000077522/ENSG00000197893/ENSG00000011426/ENSG00000108518/ENSG00000171345/ENSG00000124006/ENSG00000154358/ENSG00000184292/ENSG00000092529/ENSG00000288250/ENSG00000140416…
Brain	Age	GO:0140014	GO:0140014	mitotic nuclear division	283	-0.486731	-1.83643	1.91369e-08	2.68767e-06	2.22331e-06	2564	tags=33%, list=19%, signal=27%	ENSG00000066117/ENSG00000154473/ENSG00000124882/ENSG00000215021/ENSG00000213024/ENSG00000112742/ENSG00000175756/ENSG00000128908/ENSG00000004897/ENSG00000068796/ENSG00000094804/ENSG00000184661/ENSG00000175203/ENSG00000166164/ENSG00000165660/ENSG00000174808/ENSG00000156256/ENSG00000110200/ENSG00000083535/ENSG00000103769/ENSG00000145241/ENSG00000073584/ENSG00000113648/ENSG00000153147/ENSG00000156970…
Brain	Age	GO:0008608	GO:0008608	attachment of spindle microtubules to kinetochore	39	-0.757634	-2.18992	2.72112e-08	3.68518e-06	3.04847e-06	1092	tags=46%, list=8%, signal=42%	ENSG00000178999/ENSG00000117650/ENSG00000149503/ENSG00000134690/ENSG00000114346/ENSG00000101367/ENSG00000281540/ENSG00000161800/ENSG00000142945/ENSG00000089685/ENSG00000137812/ENSG00000134057/ENSG00000277909/ENSG00000143228/ENSG00000128944/ENSG00000161888/ENSG00000076382/ENSG00000080986
Brain	Age	GO:0030036	GO:0030036	actin cytoskeleton organization	590	-0.415837	-1.63152	3.46934e-08	4.53647e-06	3.75268e-06	2730	tags=29%, list=21%, signal=24%	ENSG00000144824/ENSG00000159753/ENSG00000137474/ENSG00000130787/ENSG00000143398/ENSG00000120899/ENSG00000149269/ENSG00000084112/ENSG00000254999/ENSG00000151422/ENSG00000137825/ENSG00000137877/ENSG00000162552/ENSG00000163466/ENSG00000186635/ENSG00000111348/ENSG00000165410/ENSG00000179820/ENSG00000197461/ENSG00000161270/ENSG00000115504/ENSG00000163219/ENSG00000134775/ENSG00000138443/ENSG00000153310…
Brain	Age	GO:0060538	GO:0060538	skeletal muscle organ development	147	-0.567268	-2.00908	5.79269e-08	7.32196e-06	6.05692e-06	1209	tags=25%, list=9%, signal=23%	ENSG00000176887/ENSG00000082293/ENSG00000197321/ENSG00000136830/ENSG00000275555/ENSG00000178860/ENSG00000121577/ENSG00000128710/ENSG00000157119/ENSG00000196092/ENSG00000184058/ENSG00000170162/ENSG00000260428/ENSG00000043039/ENSG00000141052/ENSG00000106511/ENSG00000069011/ENSG00000278693/ENSG00000111049/ENSG00000109132/ENSG00000112183/ENSG00000102554/ENSG00000081248/ENSG00000239474/ENSG00000172399…
Brain	Age	GO:0007059	GO:0007059	chromosome segregation	328	-0.467899	-1.7797	6.24567e-08	7.63986e-06	6.3199e-06	2645	tags=34%, list=20%, signal=28%	ENSG00000254093/ENSG00000102901/ENSG00000134644/ENSG00000066117/ENSG00000154473/ENSG00000215021/ENSG00000130479/ENSG00000213024/ENSG00000163104/ENSG00000112742/ENSG00000128908/ENSG00000004897/ENSG00000147099/ENSG00000136492/ENSG00000094804/ENSG00000184661/ENSG00000175203/ENSG00000166164/ENSG00000165660/ENSG00000110200/ENSG00000083535/ENSG00000103769/ENSG00000145241/ENSG00000101266/ENSG00000171772…
Brain	Age	GO:0000819	GO:0000819	sister chromatid segregation	206	-0.512133	-1.87329	9.0134e-08	1.06809e-05	8.83551e-06	2364	tags=37%, list=18%, signal=31%	ENSG00000066117/ENSG00000154473/ENSG00000215021/ENSG00000213024/ENSG00000112742/ENSG00000128908/ENSG00000004897/ENSG00000147099/ENSG00000094804/ENSG00000175203/ENSG00000166164/ENSG00000110200/ENSG00000083535/ENSG00000103769/ENSG00000145241/ENSG00000073584/ENSG00000113648/ENSG00000153147/ENSG00000156970/ENSG00000077097/ENSG00000009954/ENSG00000168802/ENSG00000108424/ENSG00000121892/ENSG00000146918…
Brain	Age	GO:0007519	GO:0007519	skeletal muscle tissue development	137	-0.569028	-1.99397	1.00004e-07	1.14914e-05	9.50596e-06	1209	tags=26%, list=9%, signal=24%	ENSG00000176887/ENSG00000082293/ENSG00000197321/ENSG00000136830/ENSG00000275555/ENSG00000178860/ENSG00000121577/ENSG00000128710/ENSG00000157119/ENSG00000196092/ENSG00000184058/ENSG00000170162/ENSG00000260428/ENSG00000043039/ENSG00000141052/ENSG00000106511/ENSG00000069011/ENSG00000278693/ENSG00000111049/ENSG00000109132/ENSG00000112183/ENSG00000102554/ENSG00000081248/ENSG00000239474/ENSG00000172399…
Brain	Age	GO:0051301	GO:0051301	cell division	553	-0.417819	-1.63445	1.21721e-07	1.35755e-05	1.123e-05	2527	tags=27%, list=19%, signal=23%	ENSG00000108773/ENSG00000124882/ENSG00000141956/ENSG00000111737/ENSG00000090316/ENSG00000197461/ENSG00000213024/ENSG00000149474/ENSG00000265972/ENSG00000128908/ENSG00000004897/ENSG00000084764/ENSG00000175707/ENSG00000186522/ENSG00000068796/ENSG00000136492/ENSG00000105894/ENSG00000094804/ENSG00000184661/ENSG00000165660/ENSG00000174808/ENSG00000156256/ENSG00000137601/ENSG00000123159/ENSG00000110200…
Brain	Age	GO:0048741	GO:0048741	skeletal muscle fiber development	33	-0.779773	-2.20367	1.58311e-07	1.6364e-05	1.35367e-05	1005	tags=36%, list=8%, signal=34%	ENSG00000136830/ENSG00000157119/ENSG00000111049/ENSG00000081248/ENSG00000239474/ENSG00000122180/ENSG00000163380/ENSG00000111046/ENSG00000187848/ENSG00000185482/ENSG00000129152/ENSG00000248746
Brain	Age	GO:0045103	GO:0045103	intermediate filament-based process	42	-0.735163	-2.16146	1.55906e-07	1.6364e-05	1.35367e-05	1495	tags=43%, list=11%, signal=38%	ENSG00000104722/ENSG00000125864/ENSG00000100285/ENSG00000273889/ENSG00000162520/ENSG00000277586/ENSG00000148798/ENSG00000128422/ENSG00000170421/ENSG00000171345/ENSG00000132688/ENSG00000131095/ENSG00000081277/ENSG00000167880/ENSG00000171401/ENSG00000135406/ENSG00000175084/ENSG00000118898
Brain	Age	GO:0014902	GO:0014902	myotube differentiation	105	-0.588253	-1.98482	1.5967e-07	1.6364e-05	1.35367e-05	1017	tags=24%, list=8%, signal=22%	ENSG00000157227/ENSG00000136830/ENSG00000103335/ENSG00000157119/ENSG00000170417/ENSG00000023902/ENSG00000105388/ENSG00000184058/ENSG00000043039/ENSG00000141052/ENSG00000111049/ENSG00000112183/ENSG00000102554/ENSG00000081248/ENSG00000239474/ENSG00000122180/ENSG00000163380/ENSG00000187616/ENSG00000111046/ENSG00000115593/ENSG00000187848/ENSG00000185482/ENSG00000129152/ENSG00000248746/ENSG00000162909
Brain	Age	GO:0048705	GO:0048705	skeletal system morphogenesis	200	-0.504827	-1.84222	2.56021e-07	2.5051e-05	2.07228e-05	1432	tags=24%, list=11%, signal=22%	ENSG00000111341/ENSG00000162510/ENSG00000125878/ENSG00000136457/ENSG00000037965/ENSG00000163273/ENSG00000168056/ENSG00000176887/ENSG00000163132/ENSG00000083307/ENSG00000180318/ENSG00000157227/ENSG00000128710/ENSG00000196092/ENSG00000087245/ENSG00000120094/ENSG00000162496/ENSG00000147869/ENSG00000106004/ENSG00000159167/ENSG00000283979/ENSG00000184058/ENSG00000149257/ENSG00000105997/ENSG00000260428…
Brain	Age	GO:0098813	GO:0098813	nuclear chromosome segregation	279	-0.473095	-1.78359	2.57644e-07	2.5051e-05	2.07228e-05	2364	tags=33%, list=18%, signal=27%	ENSG00000112742/ENSG00000128908/ENSG00000004897/ENSG00000147099/ENSG00000136492/ENSG00000094804/ENSG00000175203/ENSG00000166164/ENSG00000165660/ENSG00000110200/ENSG00000083535/ENSG00000103769/ENSG00000145241/ENSG00000171772/ENSG00000138071/ENSG00000073584/ENSG00000113648/ENSG00000153147/ENSG00000156970/ENSG00000144554/ENSG00000077097/ENSG00000009954/ENSG00000168802/ENSG00000115091/ENSG00000108424…
Brain	Age	GO:0045104	GO:0045104	intermediate filament cytoskeleton organization	41	-0.730698	-2.1329	4.89059e-07	4.63628e-05	3.83525e-05	1495	tags=41%, list=11%, signal=37%	ENSG00000104722/ENSG00000125864/ENSG00000100285/ENSG00000273889/ENSG00000277586/ENSG00000148798/ENSG00000128422/ENSG00000170421/ENSG00000171345/ENSG00000132688/ENSG00000131095/ENSG00000081277/ENSG00000167880/ENSG00000171401/ENSG00000135406/ENSG00000175084/ENSG00000118898
Brain	Age	GO:1902850	GO:1902850	microtubule cytoskeleton organization involved in mitosis	142	-0.55031	-1.93781	5.54713e-07	5.13042e-05	4.24401e-05	2487	tags=34%, list=19%, signal=28%	ENSG00000130479/ENSG00000213024/ENSG00000112742/ENSG00000285053/ENSG00000068796/ENSG00000175203/ENSG00000136158/ENSG00000165660/ENSG00000083535/ENSG00000103769/ENSG00000165280/ENSG00000088833/ENSG00000108424/ENSG00000233450/ENSG00000088325/ENSG00000156876/ENSG00000070193/ENSG00000104671/ENSG00000178999/ENSG00000153044/ENSG00000117650/ENSG00000117632/ENSG00000149503/ENSG00000135476/ENSG00000164109…
Brain	Age	GO:0050905	GO:0050905	neuromuscular process	127	-0.556494	-1.93149	9.24347e-07	8.34554e-05	6.90365e-05	987	tags=19%, list=7%, signal=18%	ENSG00000125878/ENSG00000123700/ENSG00000114854/ENSG00000111262/ENSG00000154277/ENSG00000128710/ENSG00000277586/ENSG00000234438/ENSG00000181965/ENSG00000159173/ENSG00000105991/ENSG00000007314/ENSG00000080824/ENSG00000288250/ENSG00000283946/ENSG00000135902/ENSG00000092054/ENSG00000173991/ENSG00000101470/ENSG00000185482/ENSG00000196296/ENSG00000143318/ENSG00000288219/ENSG00000248746
Brain	Age	GO:0006937	GO:0006937	regulation of muscle contraction	139	-0.535446	-1.87947	1.21466e-06	0.000107116	8.86095e-05	1299	tags=24%, list=10%, signal=22%	ENSG00000123700/ENSG00000163485/ENSG00000114854/ENSG00000265107/ENSG00000196839/ENSG00000111262/ENSG00000108878/ENSG00000143153/ENSG00000159167/ENSG00000234438/ENSG00000116741/ENSG00000141052/ENSG00000073756/ENSG00000111199/ENSG00000159173/ENSG00000163399/ENSG00000007314/ENSG00000169403/ENSG00000080824/ENSG00000081248/ENSG00000288250/ENSG00000140416/ENSG00000118729/ENSG00000133055/ENSG00000118194…
Brain	Age	GO:0046034	GO:0046034	ATP metabolic process	167	-0.512008	-1.83815	1.2934e-06	0.000111328	9.20931e-05	2425	tags=32%, list=18%, signal=26%	ENSG00000158122/ENSG00000140990/ENSG00000151366/ENSG00000102144/ENSG00000004779/ENSG00000128609/ENSG00000173915/ENSG00000105679/ENSG00000204370/ENSG00000158864/ENSG00000165280/ENSG00000116459/ENSG00000065518/ENSG00000074800/ENSG00000167863/ENSG00000108479/ENSG00000160194/ENSG00000099624/ENSG00000152234/ENSG00000166136/ENSG00000135390/ENSG00000119013/ENSG00000017427/ENSG00000241468/ENSG00000110955…
Brain	Age	GO:0051276	GO:0051276	chromosome organization	499	-0.416579	-1.62496	1.32113e-06	0.000111328	9.20931e-05	2715	tags=30%, list=20%, signal=25%	ENSG00000083168/ENSG00000166508/ENSG00000163041/ENSG00000136518/ENSG00000152457/ENSG00000254093/ENSG00000102901/ENSG00000066117/ENSG00000154473/ENSG00000150753/ENSG00000215021/ENSG00000149716/ENSG00000213024/ENSG00000100811/ENSG00000163104/ENSG00000183207/ENSG00000163468/ENSG00000112742/ENSG00000115484/ENSG00000128908/ENSG00000156261/ENSG00000004897/ENSG00000147099/ENSG00000136492/ENSG00000130726…
Brain	Age	GO:0045661	GO:0045661	regulation of myoblast differentiation	65	-0.636441	-2.00408	1.3803e-06	0.000113785	9.41258e-05	1134	tags=25%, list=9%, signal=23%	ENSG00000124766/ENSG00000158156/ENSG00000275555/ENSG00000170417/ENSG00000171243/ENSG00000077009/ENSG00000141052/ENSG00000111049/ENSG00000112183/ENSG00000092529/ENSG00000239474/ENSG00000122180/ENSG00000075624/ENSG00000111046/ENSG00000115593/ENSG00000129152
Brain	Age	GO:0009060	GO:0009060	aerobic respiration	155	-0.531193	-1.89167	1.5247e-06	0.000123014	0.00010176	3907	tags=55%, list=29%, signal=40%	ENSG00000105373/ENSG00000130414/ENSG00000067829/ENSG00000108179/ENSG00000163794/ENSG00000119689/ENSG00000280627/ENSG00000184752/ENSG00000103254/ENSG00000168275/ENSG00000164258/ENSG00000182054/ENSG00000127184/ENSG00000067560/ENSG00000164405/ENSG00000090266/ENSG00000186010/ENSG00000165629/ENSG00000066855/ENSG00000182199/ENSG00000145494/ENSG00000136143/ENSG00000273397/ENSG00000136521/ENSG00000146410…
Brain	Age	GO:0050911	GO:0050911	detection of chemical stimulus involved in sensory perception of smell	31	0.731354	2.30295	1.82027e-06	0.000143802	0.000118957	1527	tags=55%, list=11%, signal=49%	ENSG00000279000/ENSG00000187747/ENSG00000180974/ENSG00000232268/ENSG00000185385/ENSG00000188000/ENSG00000170929/ENSG00000276240/ENSG00000204246/ENSG00000140090/ENSG00000182070/ENSG00000186943/ENSG00000173302/ENSG00000176925/ENSG00000168124/ENSG00000167359/ENSG00000198104
Brain	Age	GO:0000280	GO:0000280	nuclear division	398	-0.422705	-1.62311	2.03733e-06	0.000157664	0.000130424	2364	tags=29%, list=18%, signal=25%	ENSG00000112742/ENSG00000175756/ENSG00000128908/ENSG00000004897/ENSG00000068796/ENSG00000136492/ENSG00000094804/ENSG00000184661/ENSG00000175203/ENSG00000166164/ENSG00000165660/ENSG00000174808/ENSG00000156256/ENSG00000110200/ENSG00000083535/ENSG00000103769/ENSG00000145241/ENSG00000171772/ENSG00000138071/ENSG00000185627/ENSG00000073584/ENSG00000113648/ENSG00000153147/ENSG00000156970/ENSG00000144554…
Brain	Age	GO:0090075	GO:0090075	relaxation of muscle	29	-0.762913	-2.0893	3.47243e-06	0.000257728	0.000213199	1522	tags=48%, list=11%, signal=43%	ENSG00000075142/ENSG00000123700/ENSG00000163485/ENSG00000148180/ENSG00000143153/ENSG00000170290/ENSG00000234438/ENSG00000116741/ENSG00000181965/ENSG00000163399/ENSG00000018625/ENSG00000130528/ENSG00000196296/ENSG00000248746
Brain	Age	GO:0014904	GO:0014904	myotube cell development	37	-0.721547	-2.06765	3.53424e-06	0.000257728	0.000213199	1005	tags=35%, list=8%, signal=33%	ENSG00000136830/ENSG00000157119/ENSG00000170417/ENSG00000111049/ENSG00000081248/ENSG00000239474/ENSG00000122180/ENSG00000163380/ENSG00000111046/ENSG00000187848/ENSG00000185482/ENSG00000129152/ENSG00000248746
Brain	Age	GO:0022402	GO:0022402	cell cycle process	1031	-0.361314	-1.44078	3.44287e-06	0.000257728	0.000213199	2576	tags=25%, list=19%, signal=22%	ENSG00000109917/ENSG00000169018/ENSG00000066117/ENSG00000154473/ENSG00000162552/ENSG00000108773/ENSG00000141867/ENSG00000124882/ENSG00000215021/ENSG00000130479/ENSG00000136826/ENSG00000111087/ENSG00000186635/ENSG00000111737/ENSG00000213024/ENSG00000163104/ENSG00000108443/ENSG00000112742/ENSG00000281917/ENSG00000175756/ENSG00000285053/ENSG00000128908/ENSG00000004897/ENSG00000084764/ENSG00000138376…
Brain	Age	GO:0006119	GO:0006119	oxidative phosphorylation	111	-0.550309	-1.87504	3.81806e-06	0.000265943	0.000219995	3289	tags=50%, list=25%, signal=38%	ENSG00000127184/ENSG00000067560/ENSG00000164405/ENSG00000090266/ENSG00000186010/ENSG00000165629/ENSG00000182199/ENSG00000145494/ENSG00000273397/ENSG00000136521/ENSG00000150756/ENSG00000173660/ENSG00000119421/ENSG00000131143/ENSG00000140990/ENSG00000164919/ENSG00000151366/ENSG00000179091/ENSG00000004779/ENSG00000128609/ENSG00000169021/ENSG00000204370/ENSG00000158864/ENSG00000172115/ENSG00000165280…
Brain	Age	GO:0045229	GO:0045229	external encapsulating structure organization	259	-0.455569	-1.69976	3.84057e-06	0.000265943	0.000219995	2023	tags=31%, list=15%, signal=26%	ENSG00000086062/ENSG00000103044/ENSG00000179403/ENSG00000205221/ENSG00000125845/ENSG00000131477/ENSG00000162733/ENSG00000106624/ENSG00000132561/ENSG00000116147/ENSG00000148400/ENSG00000112562/ENSG00000172037/ENSG00000135744/ENSG00000154175/ENSG00000228978/ENSG00000102996/ENSG00000091136/ENSG00000154734/ENSG00000162510/ENSG00000125878/ENSG00000084636/ENSG00000143341/ENSG00000171819/ENSG00000116962…
Brain	Age	GO:0009617	GO:0009617	response to bacterium	387	0.342798	1.60415	3.85729e-06	0.000265943	0.000219995	1325	tags=21%, list=10%, signal=19%	ENSG00000134326/ENSG00000171564/ENSG00000124201/ENSG00000173821/ENSG00000103490/ENSG00000126456/ENSG00000171560/ENSG00000183813/ENSG00000112115/ENSG00000150455/ENSG00000108771/ENSG00000150337/ENSG00000159674/ENSG00000184979/ENSG00000238130/ENSG00000129988/ENSG00000241253/ENSG00000105697/ENSG00000111012/ENSG00000134193/ENSG00000106366/ENSG00000125538/ENSG00000143839/ENSG00000153029/ENSG00000089041…
Brain	Age	GO:0007051	GO:0007051	spindle organization	171	-0.508658	-1.82885	4.01328e-06	0.000271757	0.000224804	2487	tags=34%, list=19%, signal=28%	ENSG00000130479/ENSG00000213024/ENSG00000112742/ENSG00000285053/ENSG00000128908/ENSG00000084764/ENSG00000068796/ENSG00000175203/ENSG00000165660/ENSG00000083535/ENSG00000103769/ENSG00000166974/ENSG00000165280/ENSG00000168944/ENSG00000127423/ENSG00000108424/ENSG00000233450/ENSG00000066279/ENSG00000198624/ENSG00000100345/ENSG00000092036/ENSG00000274205/ENSG00000088325/ENSG00000156876/ENSG00000131351…
Brain	Age	GO:0090257	GO:0090257	regulation of muscle system process	194	-0.49553	-1.80419	4.17296e-06	0.000273435	0.000226193	1213	tags=27%, list=9%, signal=25%	ENSG00000077157/ENSG00000074800/ENSG00000119782/ENSG00000148400/ENSG00000135744/ENSG00000017427/ENSG00000046604/ENSG00000167657/ENSG00000151239/ENSG00000075142/ENSG00000123700/ENSG00000163485/ENSG00000114854/ENSG00000265107/ENSG00000160211/ENSG00000196839/ENSG00000111262/ENSG00000150907/ENSG00000108878/ENSG00000160191/ENSG00000143153/ENSG00000160789/ENSG00000170290/ENSG00000159167/ENSG00000234438…
Brain	Age	GO:0048513	GO:0048513	animal organ development	2817	-0.312417	-1.26244	4.18229e-06	0.000273435	0.000226193	2074	tags=19%, list=16%, signal=20%	ENSG00000117152/ENSG00000203877/ENSG00000184675/ENSG00000116133/ENSG00000050555/ENSG00000148826/ENSG00000136842/ENSG00000042781/ENSG00000142168/ENSG00000151694/ENSG00000186051/ENSG00000198890/ENSG00000171540/ENSG00000158352/ENSG00000178919/ENSG00000196431/ENSG00000284980/ENSG00000205221/ENSG00000125845/ENSG00000162704/ENSG00000197451/ENSG00000166794/ENSG00000182040/ENSG00000101115/ENSG00000133116…
Brain	Age	GO:0006757	GO:0006757	ATP generation from ADP	71	-0.620875	-1.99232	4.48969e-06	0.000283383	0.000234422	624	tags=17%, list=5%, signal=16%	ENSG00000168209/ENSG00000167588/ENSG00000165140/ENSG00000079739/ENSG00000067225/ENSG00000111640/ENSG00000105220/ENSG00000152556/ENSG00000248746/ENSG00000108515/ENSG00000149925/ENSG00000164708
Brain	Age	GO:0030198	GO:0030198	extracellular matrix organization	258	-0.455834	-1.70307	4.55865e-06	0.000283383	0.000234422	2023	tags=31%, list=15%, signal=26%	ENSG00000086062/ENSG00000103044/ENSG00000179403/ENSG00000205221/ENSG00000125845/ENSG00000131477/ENSG00000162733/ENSG00000106624/ENSG00000132561/ENSG00000116147/ENSG00000148400/ENSG00000112562/ENSG00000172037/ENSG00000135744/ENSG00000154175/ENSG00000228978/ENSG00000102996/ENSG00000091136/ENSG00000154734/ENSG00000162510/ENSG00000125878/ENSG00000084636/ENSG00000143341/ENSG00000171819/ENSG00000116962…
Brain	Age	GO:0043062	GO:0043062	extracellular structure organization	258	-0.455834	-1.70307	4.55865e-06	0.000283383	0.000234422	2023	tags=31%, list=15%, signal=26%	ENSG00000086062/ENSG00000103044/ENSG00000179403/ENSG00000205221/ENSG00000125845/ENSG00000131477/ENSG00000162733/ENSG00000106624/ENSG00000132561/ENSG00000116147/ENSG00000148400/ENSG00000112562/ENSG00000172037/ENSG00000135744/ENSG00000154175/ENSG00000228978/ENSG00000102996/ENSG00000091136/ENSG00000154734/ENSG00000162510/ENSG00000125878/ENSG00000084636/ENSG00000143341/ENSG00000171819/ENSG00000116962…
Brain	Age	GO:0014888	GO:0014888	striated muscle adaptation	37	-0.716641	-2.0536	4.97724e-06	0.000295008	0.000244038	1203	tags=43%, list=9%, signal=39%	ENSG00000114854/ENSG00000148180/ENSG00000150907/ENSG00000106462/ENSG00000160789/ENSG00000146147/ENSG00000159173/ENSG00000081248/ENSG00000172399/ENSG00000122180/ENSG00000187616/ENSG00000092054/ENSG00000141448/ENSG00000173991/ENSG00000129152/ENSG00000248746
Brain	Age	GO:0048706	GO:0048706	embryonic skeletal system development	113	-0.55931	-1.91468	4.93647e-06	0.000295008	0.000244038	1051	tags=27%, list=8%, signal=25%	ENSG00000083307/ENSG00000180318/ENSG00000157227/ENSG00000177030/ENSG00000128710/ENSG00000196092/ENSG00000144355/ENSG00000120094/ENSG00000172789/ENSG00000106004/ENSG00000184058/ENSG00000105997/ENSG00000260428/ENSG00000128652/ENSG00000170166/ENSG00000120549/ENSG00000182742/ENSG00000111049/ENSG00000116132/ENSG00000060718/ENSG00000173917/ENSG00000198353/ENSG00000105991/ENSG00000163513/ENSG00000112559…
Brain	Age	GO:0030855	GO:0030855	epithelial cell differentiation	513	-0.397624	-1.55008	4.97904e-06	0.000295008	0.000244038	2770	tags=31%, list=21%, signal=26%	ENSG00000111186/ENSG00000097007/ENSG00000113494/ENSG00000205084/ENSG00000101109/ENSG00000172818/ENSG00000137474/ENSG00000153786/ENSG00000143398/ENSG00000003137/ENSG00000151422/ENSG00000169018/ENSG00000162552/ENSG00000124882/ENSG00000136826/ENSG00000111087/ENSG00000179820/ENSG00000157168/ENSG00000161270/ENSG00000138443/ENSG00000138771/ENSG00000170819/ENSG00000234602/ENSG00000265972/ENSG00000105928…
Brain	Age	GO:0006096	GO:0006096	glycolytic process	70	-0.621534	-1.99074	5.16195e-06	0.00030114	0.000249111	624	tags=17%, list=5%, signal=16%	ENSG00000168209/ENSG00000167588/ENSG00000165140/ENSG00000079739/ENSG00000067225/ENSG00000111640/ENSG00000105220/ENSG00000152556/ENSG00000248746/ENSG00000108515/ENSG00000149925/ENSG00000164708
Brain	Age	GO:0098542	GO:0098542	defense response to other organism	612	0.30152	1.45715	5.3097e-06	0.000305066	0.000252359	1420	tags=18%, list=11%, signal=17%	ENSG00000171564/ENSG00000124201/ENSG00000134321/ENSG00000173821/ENSG00000103490/ENSG00000126456/ENSG00000149798/ENSG00000115267/ENSG00000171560/ENSG00000181374/ENSG00000112115/ENSG00000150455/ENSG00000108771/ENSG00000150337/ENSG00000137959/ENSG00000159674/ENSG00000173193/ENSG00000184979/ENSG00000067066/ENSG00000238130/ENSG00000129988/ENSG00000163840/ENSG00000116824/ENSG00000166428/ENSG00000241253…
Brain	Age	GO:0007586	GO:0007586	digestion	99	0.518328	2.01466	6.57939e-06	0.000367016	0.000303605	1186	tags=31%, list=9%, signal=29%	ENSG00000087842/ENSG00000120756/ENSG00000164266/ENSG00000112115/ENSG00000168925/ENSG00000163586/ENSG00000143921/ENSG00000284810/ENSG00000274247/ENSG00000105697/ENSG00000275896/ENSG00000133019/ENSG00000138207/ENSG00000113389/ENSG00000278303/ENSG00000178473/ENSG00000157005/ENSG00000170835/ENSG00000180432/ENSG00000128165/ENSG00000100170/ENSG00000053918/ENSG00000076351/ENSG00000111424/ENSG00000159023…
Brain	Age	GO:0050778	GO:0050778	positive regulation of immune response	345	0.349575	1.60651	6.58151e-06	0.000367016	0.000303605	1318	tags=19%, list=10%, signal=17%	ENSG00000232641/ENSG00000124201/ENSG00000134321/ENSG00000121807/ENSG00000103490/ENSG00000126456/ENSG00000136630/ENSG00000112115/ENSG00000150455/ENSG00000150337/ENSG00000092969/ENSG00000124508/ENSG00000141293/ENSG00000238130/ENSG00000129988/ENSG00000101096/ENSG00000241253/ENSG00000113600/ENSG00000140853/ENSG00000125538/ENSG00000138496/ENSG00000167286/ENSG00000153029/ENSG00000160856/ENSG00000089041…
Brain	Age	GO:0009144	GO:0009144	purine nucleoside triphosphate metabolic process	194	-0.490942	-1.78749	7.0899e-06	0.000389636	0.000322317	2425	tags=29%, list=18%, signal=24%	ENSG00000158122/ENSG00000140990/ENSG00000151366/ENSG00000102144/ENSG00000004779/ENSG00000128609/ENSG00000173915/ENSG00000105679/ENSG00000204370/ENSG00000158864/ENSG00000165280/ENSG00000116459/ENSG00000065518/ENSG00000074800/ENSG00000167863/ENSG00000108479/ENSG00000160194/ENSG00000099624/ENSG00000152234/ENSG00000166136/ENSG00000135390/ENSG00000119013/ENSG00000017427/ENSG00000241468/ENSG00000110955…
Brain	Age	GO:0009205	GO:0009205	purine ribonucleoside triphosphate metabolic process	189	-0.488382	-1.77167	7.30327e-06	0.000395628	0.000327274	2425	tags=29%, list=18%, signal=24%	ENSG00000158122/ENSG00000140990/ENSG00000151366/ENSG00000102144/ENSG00000004779/ENSG00000128609/ENSG00000173915/ENSG00000105679/ENSG00000204370/ENSG00000158864/ENSG00000165280/ENSG00000116459/ENSG00000065518/ENSG00000074800/ENSG00000167863/ENSG00000108479/ENSG00000160194/ENSG00000099624/ENSG00000152234/ENSG00000166136/ENSG00000135390/ENSG00000119013/ENSG00000017427/ENSG00000241468/ENSG00000110955…
Brain	Age	GO:0048704	GO:0048704	embryonic skeletal system morphogenesis	83	-0.587997	-1.92708	7.49717e-06	0.000400412	0.000331232	1209	tags=30%, list=9%, signal=28%	ENSG00000176887/ENSG00000083307/ENSG00000180318/ENSG00000157227/ENSG00000128710/ENSG00000196092/ENSG00000120094/ENSG00000106004/ENSG00000184058/ENSG00000105997/ENSG00000128652/ENSG00000170166/ENSG00000182742/ENSG00000111049/ENSG00000116132/ENSG00000060718/ENSG00000173917/ENSG00000198353/ENSG00000105991/ENSG00000163513/ENSG00000112559/ENSG00000139219/ENSG00000120093/ENSG00000108511/ENSG00000120075
Brain	Age	GO:0060986	GO:0060986	endocrine hormone secretion	47	0.636782	2.17131	8.14112e-06	0.000428766	0.000354686	960	tags=32%, list=7%, signal=30%	ENSG00000135346/ENSG00000115138/ENSG00000167034/ENSG00000069482/ENSG00000125538/ENSG00000276191/ENSG00000143839/ENSG00000278232/ENSG00000145708/ENSG00000137869/ENSG00000109163/ENSG00000147571/ENSG00000053918/ENSG00000126562/ENSG00000183770
Brain	Age	GO:0048646	GO:0048646	anatomical structure formation involved in morphogenesis	970	-0.356991	-1.42049	9.33274e-06	0.000484791	0.000401032	1737	tags=18%, list=13%, signal=17%	ENSG00000166033/ENSG00000168267/ENSG00000112562/ENSG00000135744/ENSG00000113296/ENSG00000112578/ENSG00000146223/ENSG00000228978/ENSG00000154764/ENSG00000120149/ENSG00000198909/ENSG00000011405/ENSG00000110955/ENSG00000089116/ENSG00000107779/ENSG00000115232/ENSG00000169504/ENSG00000185920/ENSG00000102996/ENSG00000136280/ENSG00000091136/ENSG00000134954/ENSG00000136451/ENSG00000154734/ENSG00000126458…
Brain	Age	GO:0010965	GO:0010965	regulation of mitotic sister chromatid separation	87	-0.572249	-1.89555	9.8163e-06	0.000503019	0.000416111	1139	tags=29%, list=9%, signal=26%	ENSG00000071539/ENSG00000178999/ENSG00000117724/ENSG00000149503/ENSG00000135476/ENSG00000164109/ENSG00000134690/ENSG00000174442/ENSG00000282873/ENSG00000166851/ENSG00000175063/ENSG00000117399/ENSG00000089685/ENSG00000184445/ENSG00000112029/ENSG00000178295/ENSG00000134057/ENSG00000164611/ENSG00000277909/ENSG00000143228/ENSG00000161888/ENSG00000126787/ENSG00000080986/ENSG00000013810/ENSG00000075624
Brain	Age	GO:0006734	GO:0006734	NADH metabolic process	34	-0.716115	-2.02142	1.05843e-05	0.000528101	0.000436859	1955	tags=44%, list=15%, signal=38%	ENSG00000101365/ENSG00000165280/ENSG00000074800/ENSG00000146701/ENSG00000111669/ENSG00000105953/ENSG00000285241/ENSG00000014641/ENSG00000166321/ENSG00000167588/ENSG00000067225/ENSG00000152556/ENSG00000248746/ENSG00000108515/ENSG00000164708
Brain	Age	GO:0030048	GO:0030048	actin filament-based movement	107	-0.548261	-1.85777	1.05821e-05	0.000528101	0.000436859	1639	tags=27%, list=12%, signal=24%	ENSG00000046604/ENSG00000197879/ENSG00000075142/ENSG00000100345/ENSG00000123700/ENSG00000086289/ENSG00000162493/ENSG00000163485/ENSG00000114854/ENSG00000148180/ENSG00000152049/ENSG00000265107/ENSG00000213853/ENSG00000157483/ENSG00000159167/ENSG00000105711/ENSG00000054654/ENSG00000278259/ENSG00000163399/ENSG00000127831/ENSG00000140416/ENSG00000118194/ENSG00000092054/ENSG00000018625/ENSG00000159251…
Brain	Age	GO:0007052	GO:0007052	mitotic spindle organization	116	-0.541736	-1.85635	1.19086e-05	0.000571921	0.000473108	2487	tags=34%, list=19%, signal=28%	ENSG00000130479/ENSG00000213024/ENSG00000112742/ENSG00000285053/ENSG00000068796/ENSG00000175203/ENSG00000165660/ENSG00000083535/ENSG00000103769/ENSG00000165280/ENSG00000108424/ENSG00000233450/ENSG00000088325/ENSG00000156876/ENSG00000104671/ENSG00000178999/ENSG00000153044/ENSG00000117650/ENSG00000117632/ENSG00000149503/ENSG00000212916/ENSG00000180198/ENSG00000137807/ENSG00000134690/ENSG00000198901…
Brain	Age	GO:0000226	GO:0000226	microtubule cytoskeleton organization	537	-0.392413	-1.53136	1.16989e-05	0.000571921	0.000473108	3083	tags=31%, list=23%, signal=24%	ENSG00000102781/ENSG00000165506/ENSG00000148482/ENSG00000132881/ENSG00000012048/ENSG00000151414/ENSG00000171595/ENSG00000138778/ENSG00000086065/ENSG00000171533/ENSG00000083937/ENSG00000173846/ENSG00000131462/ENSG00000154493/ENSG00000138587/ENSG00000096717/ENSG00000120051/ENSG00000157856/ENSG00000166483/ENSG00000173402/ENSG00000097007/ENSG00000164118/ENSG00000058453/ENSG00000144824/ENSG00000141380…
Brain	Age	GO:0065003	GO:0065003	protein-containing complex assembly	1269	-0.340948	-1.36189	1.1915e-05	0.000571921	0.000473108	3790	tags=34%, list=29%, signal=27%	ENSG00000047648/ENSG00000167004/ENSG00000089009/ENSG00000143442/ENSG00000168883/ENSG00000077549/ENSG00000124562/ENSG00000274081/ENSG00000085224/ENSG00000130724/ENSG00000065609/ENSG00000119929/ENSG00000101161/ENSG00000104142/ENSG00000105662/ENSG00000280627/ENSG00000140463/ENSG00000275837/ENSG00000183914/ENSG00000215301/ENSG00000111530/ENSG00000050327/ENSG00000184110/ENSG00000107562/ENSG00000148719…
Brain	Age	GO:0045445	GO:0045445	myoblast differentiation	97	-0.565274	-1.89501	1.30951e-05	0.000620706	0.000513465	1192	tags=22%, list=9%, signal=20%	ENSG00000016082/ENSG00000124766/ENSG00000158156/ENSG00000100097/ENSG00000275555/ENSG00000170417/ENSG00000171243/ENSG00000077009/ENSG00000141052/ENSG00000069011/ENSG00000111049/ENSG00000112183/ENSG00000188130/ENSG00000092529/ENSG00000122194/ENSG00000239474/ENSG00000122180/ENSG00000075624/ENSG00000111046/ENSG00000115593/ENSG00000129152
Brain	Age	GO:0009141	GO:0009141	nucleoside triphosphate metabolic process	212	-0.457835	-1.68566	1.34927e-05	0.000631657	0.000522523	2086	tags=26%, list=16%, signal=22%	ENSG00000004779/ENSG00000128609/ENSG00000173915/ENSG00000105679/ENSG00000204370/ENSG00000158864/ENSG00000165280/ENSG00000116459/ENSG00000065518/ENSG00000074800/ENSG00000167863/ENSG00000108479/ENSG00000160194/ENSG00000099624/ENSG00000152234/ENSG00000166136/ENSG00000135390/ENSG00000119013/ENSG00000017427/ENSG00000241468/ENSG00000110955/ENSG00000109390/ENSG00000241837/ENSG00000165609/ENSG00000167283…
Brain	Age	GO:0009199	GO:0009199	ribonucleoside triphosphate metabolic process	195	-0.482923	-1.75773	1.47384e-05	0.000681561	0.000563805	2425	tags=28%, list=18%, signal=23%	ENSG00000158122/ENSG00000140990/ENSG00000151366/ENSG00000102144/ENSG00000004779/ENSG00000128609/ENSG00000173915/ENSG00000105679/ENSG00000204370/ENSG00000158864/ENSG00000165280/ENSG00000116459/ENSG00000065518/ENSG00000074800/ENSG00000167863/ENSG00000108479/ENSG00000160194/ENSG00000099624/ENSG00000152234/ENSG00000166136/ENSG00000135390/ENSG00000119013/ENSG00000017427/ENSG00000241468/ENSG00000110955…
Brain	Age	GO:0050886	GO:0050886	endocrine process	77	0.535949	2.00165	1.59789e-05	0.000696715	0.000576341	1397	tags=29%, list=11%, signal=26%	ENSG00000135346/ENSG00000115138/ENSG00000167034/ENSG00000069482/ENSG00000125538/ENSG00000276191/ENSG00000143839/ENSG00000278232/ENSG00000176387/ENSG00000145708/ENSG00000137869/ENSG00000109163/ENSG00000159640/ENSG00000147571/ENSG00000053918/ENSG00000124205/ENSG00000126562/ENSG00000183770/ENSG00000276838/ENSG00000092009/ENSG00000123999/ENSG00000078401
Brain	Age	GO:0030199	GO:0030199	collagen fibril organization	54	-0.645786	-1.96819	1.58919e-05	0.000696715	0.000576341	1087	tags=35%, list=8%, signal=32%	ENSG00000138316/ENSG00000130635/ENSG00000138131/ENSG00000122176/ENSG00000113083/ENSG00000149257/ENSG00000260428/ENSG00000206258/ENSG00000115318/ENSG00000182718/ENSG00000111799/ENSG00000168477/ENSG00000060718/ENSG00000139329/ENSG00000143196/ENSG00000139219/ENSG00000164692/ENSG00000204262/ENSG00000108821
Brain	Age	GO:0070252	GO:0070252	actin-mediated cell contraction	81	-0.585705	-1.91302	1.57959e-05	0.000696715	0.000576341	1299	tags=27%, list=10%, signal=25%	ENSG00000123700/ENSG00000086289/ENSG00000162493/ENSG00000163485/ENSG00000114854/ENSG00000148180/ENSG00000152049/ENSG00000265107/ENSG00000213853/ENSG00000159167/ENSG00000105711/ENSG00000163399/ENSG00000127831/ENSG00000140416/ENSG00000118194/ENSG00000092054/ENSG00000018625/ENSG00000159251/ENSG00000180209/ENSG00000196296/ENSG00000168530/ENSG00000125414
Brain	Age	GO:0042742	GO:0042742	defense response to bacterium	131	0.470126	1.9019	1.59848e-05	0.000696715	0.000576341	1405	tags=27%, list=11%, signal=25%	ENSG00000171564/ENSG00000124201/ENSG00000173821/ENSG00000103490/ENSG00000171560/ENSG00000112115/ENSG00000150455/ENSG00000150337/ENSG00000159674/ENSG00000238130/ENSG00000129988/ENSG00000105697/ENSG00000106366/ENSG00000125538/ENSG00000153029/ENSG00000089041/ENSG00000174175/ENSG00000140968/ENSG00000111732/ENSG00000008438/ENSG00000067182/ENSG00000030582/ENSG00000164406/ENSG00000124875/ENSG00000145287…
Brain	Age	GO:0044772	GO:0044772	mitotic cell cycle phase transition	389	-0.410572	-1.57613	1.59516e-05	0.000696715	0.000576341	3155	tags=32%, list=24%, signal=25%	ENSG00000142208/ENSG00000107872/ENSG00000197256/ENSG00000079805/ENSG00000092853/ENSG00000137710/ENSG00000167797/ENSG00000226437/ENSG00000204120/ENSG00000012048/ENSG00000112242/ENSG00000138778/ENSG00000149930/ENSG00000133101/ENSG00000173846/ENSG00000103342/ENSG00000284792/ENSG00000166483/ENSG00000171848/ENSG00000136518/ENSG00000254093/ENSG00000140015/ENSG00000109917/ENSG00000066117/ENSG00000154473…
Brain	Age	GO:0010830	GO:0010830	regulation of myotube differentiation	36	-0.706085	-2.01707	1.64026e-05	0.000705446	0.000583564	1017	tags=39%, list=8%, signal=36%	ENSG00000157227/ENSG00000136830/ENSG00000103335/ENSG00000105388/ENSG00000184058/ENSG00000141052/ENSG00000111049/ENSG00000112183/ENSG00000122180/ENSG00000163380/ENSG00000111046/ENSG00000115593/ENSG00000129152/ENSG00000248746
Brain	Age	GO:0001501	GO:0001501	skeletal system development	458	-0.398027	-1.54317	1.65572e-05	0.000705446	0.000583564	1721	tags=22%, list=13%, signal=20%	ENSG00000092607/ENSG00000154764/ENSG00000120149/ENSG00000017427/ENSG00000140511/ENSG00000107779/ENSG00000160801/ENSG00000162878/ENSG00000157766/ENSG00000147655/ENSG00000111341/ENSG00000182492/ENSG00000162510/ENSG00000102174/ENSG00000143816/ENSG00000125878/ENSG00000185245/ENSG00000136457/ENSG00000143995/ENSG00000170365/ENSG00000037965/ENSG00000163273/ENSG00000138685/ENSG00000168056/ENSG00000176887…
Brain	Age	GO:0045333	GO:0045333	cellular respiration	191	-0.473258	-1.72097	1.68571e-05	0.000710245	0.000587534	3907	tags=51%, list=29%, signal=36%	ENSG00000105373/ENSG00000130414/ENSG00000067829/ENSG00000108179/ENSG00000163794/ENSG00000119689/ENSG00000280627/ENSG00000184752/ENSG00000103254/ENSG00000284194/ENSG00000168275/ENSG00000164258/ENSG00000182054/ENSG00000127184/ENSG00000067560/ENSG00000164405/ENSG00000256525/ENSG00000090266/ENSG00000186010/ENSG00000165629/ENSG00000066855/ENSG00000182199/ENSG00000145494/ENSG00000132382/ENSG00000136143…
Brain	Age	GO:0007602	GO:0007602	phototransduction	42	0.645587	2.14866	1.90418e-05	0.000784852	0.000649251	1166	tags=36%, list=9%, signal=33%	ENSG00000134183/ENSG00000133256/ENSG00000114349/ENSG00000128617/ENSG00000122375/ENSG00000127928/ENSG00000116703/ENSG00000095464/ENSG00000163914/ENSG00000102104/ENSG00000288263/ENSG00000109103/ENSG00000114124/ENSG00000140090/ENSG00000021300
Brain	Age	GO:0045137	GO:0045137	development of primary sexual characteristics	186	0.409959	1.76588	1.88696e-05	0.000784852	0.000649251	960	tags=13%, list=7%, signal=13%	ENSG00000135346/ENSG00000131808/ENSG00000170315/ENSG00000285109/ENSG00000133105/ENSG00000167034/ENSG00000092969/ENSG00000138039/ENSG00000078399/ENSG00000107831/ENSG00000253293/ENSG00000130385/ENSG00000143839/ENSG00000137869/ENSG00000162624/ENSG00000159640/ENSG00000100206/ENSG00000054796/ENSG00000277893/ENSG00000164305/ENSG00000102230/ENSG00000163666/ENSG00000239732/ENSG00000171791/ENSG00000183770
Brain	Age	GO:0006090	GO:0006090	pyruvate metabolic process	89	-0.579038	-1.92839	1.99144e-05	0.000811994	0.000671703	1870	tags=26%, list=14%, signal=22%	ENSG00000074800/ENSG00000108479/ENSG00000091140/ENSG00000213585/ENSG00000017427/ENSG00000111669/ENSG00000105953/ENSG00000285241/ENSG00000150768/ENSG00000168209/ENSG00000167720/ENSG00000167588/ENSG00000165140/ENSG00000079739/ENSG00000067225/ENSG00000124253/ENSG00000111640/ENSG00000105220/ENSG00000152556/ENSG00000248746/ENSG00000108515/ENSG00000149925/ENSG00000164708
Brain	Age	GO:0007049	GO:0007049	cell cycle	1476	-0.331225	-1.32692	2.0266e-05	0.000817539	0.00067629	3161	tags=28%, list=24%, signal=24%	ENSG00000106299/ENSG00000142208/ENSG00000107872/ENSG00000197256/ENSG00000079805/ENSG00000092853/ENSG00000137710/ENSG00000167797/ENSG00000138180/ENSG00000140575/ENSG00000119638/ENSG00000163159/ENSG00000136982/ENSG00000010295/ENSG00000141446/ENSG00000078900/ENSG00000179271/ENSG00000226437/ENSG00000204120/ENSG00000132382/ENSG00000288114/ENSG00000179218/ENSG00000012048/ENSG00000151414/ENSG00000112242…
Brain	Age	GO:0006942	GO:0006942	regulation of striated muscle contraction	78	-0.596088	-1.93293	2.10218e-05	0.0008391	0.000694125	804	tags=24%, list=6%, signal=23%	ENSG00000143153/ENSG00000159167/ENSG00000234438/ENSG00000116741/ENSG00000111199/ENSG00000159173/ENSG00000163399/ENSG00000007314/ENSG00000080824/ENSG00000288250/ENSG00000118729/ENSG00000133055/ENSG00000092054/ENSG00000018625/ENSG00000130528/ENSG00000111245/ENSG00000196296/ENSG00000143318/ENSG00000248746
Brain	Age	GO:0033047	GO:0033047	regulation of mitotic sister chromatid segregation	49	-0.652178	-1.95466	2.14282e-05	0.000846416	0.000700177	1139	tags=41%, list=9%, signal=37%	ENSG00000071539/ENSG00000178999/ENSG00000117724/ENSG00000149503/ENSG00000164109/ENSG00000134690/ENSG00000174442/ENSG00000137497/ENSG00000166851/ENSG00000117399/ENSG00000089685/ENSG00000184445/ENSG00000112029/ENSG00000178295/ENSG00000134057/ENSG00000164611/ENSG00000277909/ENSG00000143228/ENSG00000161888/ENSG00000080986
Brain	Age	GO:0009887	GO:0009887	animal organ morphogenesis	886	-0.350694	-1.39159	2.31052e-05	0.000903247	0.000747189	1770	tags=18%, list=13%, signal=17%	ENSG00000144554/ENSG00000118762/ENSG00000064218/ENSG00000185149/ENSG00000166033/ENSG00000168267/ENSG00000172037/ENSG00000135744/ENSG00000092607/ENSG00000228978/ENSG00000154764/ENSG00000120149/ENSG00000186765/ENSG00000205250/ENSG00000107779/ENSG00000100592/ENSG00000014216/ENSG00000185920/ENSG00000091136/ENSG00000147655/ENSG00000147065/ENSG00000111341/ENSG00000154734/ENSG00000162510/ENSG00000102174…
Brain	Age	GO:0046031	GO:0046031	ADP metabolic process	79	-0.587101	-1.90994	2.35772e-05	0.000912295	0.000754674	624	tags=15%, list=5%, signal=15%	ENSG00000168209/ENSG00000167588/ENSG00000165140/ENSG00000079739/ENSG00000067225/ENSG00000111640/ENSG00000105220/ENSG00000152556/ENSG00000248746/ENSG00000108515/ENSG00000149925/ENSG00000164708
Brain	Age	GO:0048644	GO:0048644	muscle organ morphogenesis	66	-0.605652	-1.91304	2.623e-05	0.00100469	0.000831104	601	tags=24%, list=5%, signal=23%	ENSG00000184058/ENSG00000111049/ENSG00000060718/ENSG00000180340/ENSG00000159173/ENSG00000128342/ENSG00000140416/ENSG00000163092/ENSG00000155657/ENSG00000118194/ENSG00000092054/ENSG00000111046/ENSG00000173991/ENSG00000111245/ENSG00000159251/ENSG00000180209
Brain	Age	GO:0051306	GO:0051306	mitotic sister chromatid separation	90	-0.56508	-1.89036	2.79892e-05	0.00105369	0.000871639	1139	tags=28%, list=9%, signal=26%	ENSG00000071539/ENSG00000178999/ENSG00000117724/ENSG00000149503/ENSG00000135476/ENSG00000164109/ENSG00000134690/ENSG00000174442/ENSG00000282873/ENSG00000166851/ENSG00000175063/ENSG00000117399/ENSG00000089685/ENSG00000184445/ENSG00000112029/ENSG00000178295/ENSG00000134057/ENSG00000164611/ENSG00000277909/ENSG00000143228/ENSG00000161888/ENSG00000126787/ENSG00000080986/ENSG00000013810/ENSG00000075624
Brain	Age	GO:0048285	GO:0048285	organelle fission	441	-0.400194	-1.54768	2.83429e-05	0.00105369	0.000871639	2564	tags=29%, list=19%, signal=24%	ENSG00000066117/ENSG00000154473/ENSG00000162552/ENSG00000124882/ENSG00000215021/ENSG00000117640/ENSG00000213024/ENSG00000153310/ENSG00000112742/ENSG00000175756/ENSG00000128908/ENSG00000004897/ENSG00000068796/ENSG00000136492/ENSG00000094804/ENSG00000184661/ENSG00000175203/ENSG00000166164/ENSG00000165660/ENSG00000174808/ENSG00000156256/ENSG00000110200/ENSG00000168958/ENSG00000083535/ENSG00000103769…
Brain	Age	GO:0043436	GO:0043436	oxoacid metabolic process	728	-0.36274	-1.43234	2.8067e-05	0.00105369	0.000871639	2622	tags=26%, list=20%, signal=22%	ENSG00000165996/ENSG00000145020/ENSG00000125629/ENSG00000166035/ENSG00000166123/ENSG00000162344/ENSG00000124299/ENSG00000072310/ENSG00000131473/ENSG00000011009/ENSG00000138363/ENSG00000188676/ENSG00000118402/ENSG00000065427/ENSG00000168291/ENSG00000158122/ENSG00000155465/ENSG00000240849/ENSG00000100412/ENSG00000166411/ENSG00000131069/ENSG00000100372/ENSG00000157184/ENSG00000102144/ENSG00000076258…
Brain	Age	GO:0009135	GO:0009135	purine nucleoside diphosphate metabolic process	91	-0.558995	-1.87236	2.97565e-05	0.00108497	0.000897513	624	tags=13%, list=5%, signal=13%	ENSG00000168209/ENSG00000167588/ENSG00000165140/ENSG00000079739/ENSG00000067225/ENSG00000111640/ENSG00000105220/ENSG00000152556/ENSG00000248746/ENSG00000108515/ENSG00000149925/ENSG00000164708
Brain	Age	GO:0009179	GO:0009179	purine ribonucleoside diphosphate metabolic process	91	-0.558995	-1.87236	2.97565e-05	0.00108497	0.000897513	624	tags=13%, list=5%, signal=13%	ENSG00000168209/ENSG00000167588/ENSG00000165140/ENSG00000079739/ENSG00000067225/ENSG00000111640/ENSG00000105220/ENSG00000152556/ENSG00000248746/ENSG00000108515/ENSG00000149925/ENSG00000164708
Brain	Age	GO:0007091	GO:0007091	metaphase/anaphase transition of mitotic cell cycle	86	-0.561357	-1.8529	3.29846e-05	0.00119121	0.000985403	1139	tags=28%, list=9%, signal=26%	ENSG00000071539/ENSG00000178999/ENSG00000117724/ENSG00000149503/ENSG00000135476/ENSG00000164109/ENSG00000134690/ENSG00000174442/ENSG00000282873/ENSG00000166851/ENSG00000175063/ENSG00000117399/ENSG00000089685/ENSG00000184445/ENSG00000112029/ENSG00000178295/ENSG00000134057/ENSG00000277909/ENSG00000143228/ENSG00000161888/ENSG00000126787/ENSG00000080986/ENSG00000013810/ENSG00000075624
Brain	Age	GO:0016052	GO:0016052	carbohydrate catabolic process	126	-0.512509	-1.77411	3.39085e-05	0.00121303	0.00100345	1878	tags=21%, list=14%, signal=19%	ENSG00000023697/ENSG00000074800/ENSG00000108479/ENSG00000198951/ENSG00000017427/ENSG00000100504/ENSG00000142657/ENSG00000180549/ENSG00000165609/ENSG00000115850/ENSG00000111669/ENSG00000117308/ENSG00000105953/ENSG00000168209/ENSG00000172461/ENSG00000167588/ENSG00000165140/ENSG00000079739/ENSG00000067225/ENSG00000111640/ENSG00000105220/ENSG00000152556/ENSG00000248746/ENSG00000068976/ENSG00000108515…
Brain	Age	GO:0051983	GO:0051983	regulation of chromosome segregation	115	-0.533774	-1.83057	3.481e-05	0.00123364	0.0010205	1139	tags=30%, list=9%, signal=27%	ENSG00000071539/ENSG00000178999/ENSG00000136824/ENSG00000117724/ENSG00000149503/ENSG00000135476/ENSG00000164109/ENSG00000134690/ENSG00000174442/ENSG00000282873/ENSG00000072609/ENSG00000281540/ENSG00000137497/ENSG00000121152/ENSG00000166851/ENSG00000175063/ENSG00000142945/ENSG00000117399/ENSG00000089685/ENSG00000184445/ENSG00000113810/ENSG00000112029/ENSG00000173421/ENSG00000178295/ENSG00000134057…
Brain	Age	GO:0060415	GO:0060415	muscle tissue morphogenesis	61	-0.616873	-1.93491	3.60745e-05	0.00126661	0.00104778	601	tags=25%, list=5%, signal=24%	ENSG00000184058/ENSG00000111049/ENSG00000060718/ENSG00000180340/ENSG00000159173/ENSG00000140416/ENSG00000163092/ENSG00000155657/ENSG00000118194/ENSG00000092054/ENSG00000111046/ENSG00000173991/ENSG00000111245/ENSG00000159251/ENSG00000180209
Brain	Age	GO:0009259	GO:0009259	ribonucleotide metabolic process	369	-0.406104	-1.55712	3.6826e-05	0.00128056	0.00105931	2440	tags=24%, list=18%, signal=20%	ENSG00000118402/ENSG00000168291/ENSG00000158122/ENSG00000140990/ENSG00000131069/ENSG00000151366/ENSG00000198931/ENSG00000102144/ENSG00000004779/ENSG00000128609/ENSG00000173915/ENSG00000105679/ENSG00000188641/ENSG00000204370/ENSG00000158864/ENSG00000179761/ENSG00000165280/ENSG00000198075/ENSG00000116459/ENSG00000065518/ENSG00000074800/ENSG00000167863/ENSG00000108479/ENSG00000160194/ENSG00000091140…
Brain	Age	GO:0045087	GO:0045087	innate immune response	476	0.310936	1.49096	3.7147e-05	0.00128056	0.00105931	1685	tags=21%, list=13%, signal=19%	ENSG00000171564/ENSG00000124201/ENSG00000134321/ENSG00000103490/ENSG00000126456/ENSG00000149798/ENSG00000115267/ENSG00000171560/ENSG00000181374/ENSG00000112115/ENSG00000150455/ENSG00000108771/ENSG00000150337/ENSG00000159674/ENSG00000173193/ENSG00000184979/ENSG00000067066/ENSG00000129988/ENSG00000163840/ENSG00000116824/ENSG00000166428/ENSG00000241253/ENSG00000171885/ENSG00000177830/ENSG00000111012…
Brain	Age	GO:0019693	GO:0019693	ribose phosphate metabolic process	377	-0.409148	-1.5695	3.8736e-05	0.0013233	0.00109467	2440	tags=24%, list=18%, signal=21%	ENSG00000118402/ENSG00000168291/ENSG00000158122/ENSG00000140990/ENSG00000131069/ENSG00000151366/ENSG00000198931/ENSG00000102144/ENSG00000153574/ENSG00000004779/ENSG00000128609/ENSG00000173915/ENSG00000105679/ENSG00000188641/ENSG00000204370/ENSG00000158864/ENSG00000179761/ENSG00000165280/ENSG00000198075/ENSG00000116459/ENSG00000065518/ENSG00000074800/ENSG00000167863/ENSG00000108479/ENSG00000160194…
Brain	Age	GO:0009583	GO:0009583	detection of light stimulus	59	0.582251	2.05821	4.16705e-05	0.00141084	0.00116709	1366	tags=32%, list=10%, signal=29%	ENSG00000134183/ENSG00000133256/ENSG00000114349/ENSG00000128617/ENSG00000122375/ENSG00000127928/ENSG00000116703/ENSG00000095464/ENSG00000163914/ENSG00000188107/ENSG00000102104/ENSG00000288263/ENSG00000109103/ENSG00000114124/ENSG00000112619/ENSG00000140090/ENSG00000021300/ENSG00000180376/ENSG00000167995
Brain	Age	GO:0008406	GO:0008406	gonad development	181	0.415815	1.78317	4.21103e-05	0.00141094	0.00116717	960	tags=14%, list=7%, signal=13%	ENSG00000135346/ENSG00000131808/ENSG00000170315/ENSG00000285109/ENSG00000133105/ENSG00000167034/ENSG00000092969/ENSG00000138039/ENSG00000078399/ENSG00000107831/ENSG00000253293/ENSG00000130385/ENSG00000143839/ENSG00000137869/ENSG00000162624/ENSG00000159640/ENSG00000100206/ENSG00000054796/ENSG00000277893/ENSG00000164305/ENSG00000102230/ENSG00000163666/ENSG00000239732/ENSG00000171791/ENSG00000183770
Brain	Age	GO:0043933	GO:0043933	protein-containing complex organization	1431	-0.330127	-1.32216	4.24176e-05	0.00141094	0.00116717	3790	tags=34%, list=29%, signal=27%	ENSG00000047648/ENSG00000167004/ENSG00000089009/ENSG00000143442/ENSG00000168883/ENSG00000077549/ENSG00000124562/ENSG00000274081/ENSG00000085224/ENSG00000130724/ENSG00000065609/ENSG00000119929/ENSG00000170759/ENSG00000101161/ENSG00000104142/ENSG00000105662/ENSG00000280627/ENSG00000173575/ENSG00000140463/ENSG00000275837/ENSG00000183914/ENSG00000215301/ENSG00000111530/ENSG00000050327/ENSG00000184110…
Brain	Age	GO:0060429	GO:0060429	epithelium development	932	-0.353311	-1.40458	4.39366e-05	0.00144876	0.00119845	2512	tags=25%, list=19%, signal=22%	ENSG00000124882/ENSG00000215021/ENSG00000164930/ENSG00000166333/ENSG00000183691/ENSG00000136826/ENSG00000111087/ENSG00000179820/ENSG00000197461/ENSG00000157168/ENSG00000163389/ENSG00000161270/ENSG00000138443/ENSG00000147383/ENSG00000138771/ENSG00000170819/ENSG00000105229/ENSG00000234602/ENSG00000265972/ENSG00000163909/ENSG00000105928/ENSG00000102144/ENSG00000100625/ENSG00000131668/ENSG00000175707…
Brain	Age	GO:0042773	GO:0042773	ATP synthesis coupled electron transport	74	-0.579754	-1.86897	4.62454e-05	0.00147447	0.00121972	3670	tags=55%, list=28%, signal=40%	ENSG00000184752/ENSG00000168275/ENSG00000164258/ENSG00000127184/ENSG00000164405/ENSG00000090266/ENSG00000145494/ENSG00000273397/ENSG00000136521/ENSG00000173660/ENSG00000119421/ENSG00000131143/ENSG00000140990/ENSG00000164919/ENSG00000151366/ENSG00000179091/ENSG00000004779/ENSG00000128609/ENSG00000169021/ENSG00000204370/ENSG00000158864/ENSG00000172115/ENSG00000065518/ENSG00000010256/ENSG00000160194…
Brain	Age	GO:0042775	GO:0042775	mitochondrial ATP synthesis coupled electron transport	74	-0.579754	-1.86897	4.62454e-05	0.00147447	0.00121972	3670	tags=55%, list=28%, signal=40%	ENSG00000184752/ENSG00000168275/ENSG00000164258/ENSG00000127184/ENSG00000164405/ENSG00000090266/ENSG00000145494/ENSG00000273397/ENSG00000136521/ENSG00000173660/ENSG00000119421/ENSG00000131143/ENSG00000140990/ENSG00000164919/ENSG00000151366/ENSG00000179091/ENSG00000004779/ENSG00000128609/ENSG00000169021/ENSG00000204370/ENSG00000158864/ENSG00000172115/ENSG00000065518/ENSG00000010256/ENSG00000160194…
Brain	Age	GO:0060047	GO:0060047	heart contraction	197	-0.453573	-1.65476	4.62716e-05	0.00147447	0.00121972	1299	tags=20%, list=10%, signal=19%	ENSG00000123700/ENSG00000180772/ENSG00000163485/ENSG00000114854/ENSG00000016082/ENSG00000148180/ENSG00000148926/ENSG00000152049/ENSG00000265107/ENSG00000266964/ENSG00000183153/ENSG00000196839/ENSG00000102683/ENSG00000121577/ENSG00000143153/ENSG00000113658/ENSG00000159167/ENSG00000105711/ENSG00000116741/ENSG00000121966/ENSG00000198336/ENSG00000159173/ENSG00000163399/ENSG00000160678/ENSG00000106631…
Brain	Age	GO:0048856	GO:0048856	anatomical structure development	4546	-0.29169	-1.18196	4.57427e-05	0.00147447	0.00121972	2022	tags=17%, list=15%, signal=22%	ENSG00000090520/ENSG00000171540/ENSG00000158352/ENSG00000178919/ENSG00000196431/ENSG00000284980/ENSG00000166257/ENSG00000205221/ENSG00000125845/ENSG00000162704/ENSG00000197451/ENSG00000166794/ENSG00000182040/ENSG00000158864/ENSG00000101115/ENSG00000133116/ENSG00000119396/ENSG00000144136/ENSG00000276336/ENSG00000079385/ENSG00000183963/ENSG00000067646/ENSG00000144451/ENSG00000288401/ENSG00000112276…
Brain	Age	GO:0009185	GO:0009185	ribonucleoside diphosphate metabolic process	101	-0.542068	-1.82702	4.70619e-05	0.00148715	0.00123021	624	tags=14%, list=5%, signal=13%	ENSG00000187097/ENSG00000168209/ENSG00000167588/ENSG00000165140/ENSG00000167325/ENSG00000079739/ENSG00000067225/ENSG00000111640/ENSG00000105220/ENSG00000152556/ENSG00000248746/ENSG00000108515/ENSG00000149925/ENSG00000164708
Brain	Age	GO:0006082	GO:0006082	organic acid metabolic process	733	-0.361606	-1.42854	4.95893e-05	0.00155407	0.00128557	2622	tags=26%, list=20%, signal=22%	ENSG00000165996/ENSG00000145020/ENSG00000125629/ENSG00000166035/ENSG00000166123/ENSG00000162344/ENSG00000124299/ENSG00000072310/ENSG00000131473/ENSG00000011009/ENSG00000138363/ENSG00000188676/ENSG00000118402/ENSG00000065427/ENSG00000168291/ENSG00000158122/ENSG00000155465/ENSG00000240849/ENSG00000100412/ENSG00000166411/ENSG00000131069/ENSG00000100372/ENSG00000157184/ENSG00000102144/ENSG00000076258…
Brain	Age	GO:0019646	GO:0019646	aerobic electron transport chain	68	-0.5902	-1.87613	5.45792e-05	0.00169643	0.00140333	3289	tags=53%, list=25%, signal=40%	ENSG00000127184/ENSG00000164405/ENSG00000090266/ENSG00000145494/ENSG00000273397/ENSG00000136521/ENSG00000173660/ENSG00000119421/ENSG00000131143/ENSG00000140990/ENSG00000164919/ENSG00000151366/ENSG00000179091/ENSG00000004779/ENSG00000128609/ENSG00000169021/ENSG00000204370/ENSG00000158864/ENSG00000172115/ENSG00000065518/ENSG00000010256/ENSG00000160194/ENSG00000091140/ENSG00000166136/ENSG00000119013…
Brain	Age	GO:0009150	GO:0009150	purine ribonucleotide metabolic process	351	-0.408692	-1.5607	5.78345e-05	0.00178299	0.00147494	2440	tags=24%, list=18%, signal=20%	ENSG00000118402/ENSG00000168291/ENSG00000158122/ENSG00000140990/ENSG00000131069/ENSG00000151366/ENSG00000198931/ENSG00000102144/ENSG00000004779/ENSG00000128609/ENSG00000173915/ENSG00000105679/ENSG00000204370/ENSG00000158864/ENSG00000179761/ENSG00000165280/ENSG00000198075/ENSG00000116459/ENSG00000065518/ENSG00000074800/ENSG00000167863/ENSG00000108479/ENSG00000160194/ENSG00000091140/ENSG00000099624…
Brain	Age	GO:0007548	GO:0007548	sex differentiation	228	0.374705	1.66872	6.02677e-05	0.00184302	0.0015246	747	tags=12%, list=6%, signal=11%	ENSG00000135346/ENSG00000131808/ENSG00000170315/ENSG00000285109/ENSG00000133105/ENSG00000167034/ENSG00000092969/ENSG00000138039/ENSG00000078399/ENSG00000107831/ENSG00000253293/ENSG00000173253/ENSG00000148795/ENSG00000130385/ENSG00000138207/ENSG00000138769/ENSG00000143839/ENSG00000137869/ENSG00000162624/ENSG00000159640/ENSG00000100206/ENSG00000054796/ENSG00000277893/ENSG00000164305/ENSG00000102230…
Brain	Age	GO:0007608	GO:0007608	sensory perception of smell	53	0.591936	2.05993	6.88915e-05	0.00206877	0.00171134	1527	tags=42%, list=11%, signal=37%	ENSG00000279000/ENSG00000187747/ENSG00000183862/ENSG00000180974/ENSG00000166710/ENSG00000232268/ENSG00000138031/ENSG00000110975/ENSG00000185385/ENSG00000188000/ENSG00000170929/ENSG00000276240/ENSG00000204246/ENSG00000140090/ENSG00000182070/ENSG00000186943/ENSG00000173302/ENSG00000132259/ENSG00000176925/ENSG00000168124/ENSG00000167359/ENSG00000198104
Brain	Age	GO:0016126	GO:0016126	sterol biosynthetic process	54	-0.625794	-1.90726	6.88659e-05	0.00206877	0.00171134	2797	tags=57%, list=21%, signal=46%	ENSG00000067064/ENSG00000100243/ENSG00000125629/ENSG00000160179/ENSG00000072310/ENSG00000131473/ENSG00000001626/ENSG00000147383/ENSG00000130203/ENSG00000166394/ENSG00000167315/ENSG00000143815/ENSG00000284967/ENSG00000116133/ENSG00000142168/ENSG00000114650/ENSG00000118137/ENSG00000133935/ENSG00000160752/ENSG00000163344/ENSG00000160211/ENSG00000015520/ENSG00000132196/ENSG00000113161/ENSG00000147155…
Brain	Age	GO:0019637	GO:0019637	organophosphate metabolic process	848	-0.347337	-1.37642	6.92865e-05	0.00206877	0.00171134	2593	tags=23%, list=20%, signal=20%	ENSG00000163803/ENSG00000119421/ENSG00000137825/ENSG00000166035/ENSG00000106992/ENSG00000131473/ENSG00000278488/ENSG00000215021/ENSG00000138363/ENSG00000162836/ENSG00000197461/ENSG00000188676/ENSG00000118402/ENSG00000065427/ENSG00000168291/ENSG00000158122/ENSG00000140990/ENSG00000172197/ENSG00000131069/ENSG00000070748/ENSG00000151366/ENSG00000198931/ENSG00000143772/ENSG00000102144/ENSG00000014257…
Brain	Age	GO:0033046	GO:0033046	negative regulation of sister chromatid segregation	45	-0.655022	-1.93437	7.15117e-05	0.00207002	0.00171237	1139	tags=42%, list=9%, signal=39%	ENSG00000071539/ENSG00000178999/ENSG00000117724/ENSG00000149503/ENSG00000164109/ENSG00000134690/ENSG00000174442/ENSG00000166851/ENSG00000117399/ENSG00000089685/ENSG00000184445/ENSG00000112029/ENSG00000178295/ENSG00000134057/ENSG00000164611/ENSG00000277909/ENSG00000143228/ENSG00000161888/ENSG00000080986
Brain	Age	GO:0033048	GO:0033048	negative regulation of mitotic sister chromatid segregation	45	-0.655022	-1.93437	7.15117e-05	0.00207002	0.00171237	1139	tags=42%, list=9%, signal=39%	ENSG00000071539/ENSG00000178999/ENSG00000117724/ENSG00000149503/ENSG00000164109/ENSG00000134690/ENSG00000174442/ENSG00000166851/ENSG00000117399/ENSG00000089685/ENSG00000184445/ENSG00000112029/ENSG00000178295/ENSG00000134057/ENSG00000164611/ENSG00000277909/ENSG00000143228/ENSG00000161888/ENSG00000080986
Brain	Age	GO:2000816	GO:2000816	negative regulation of mitotic sister chromatid separation	45	-0.655022	-1.93437	7.15117e-05	0.00207002	0.00171237	1139	tags=42%, list=9%, signal=39%	ENSG00000071539/ENSG00000178999/ENSG00000117724/ENSG00000149503/ENSG00000164109/ENSG00000134690/ENSG00000174442/ENSG00000166851/ENSG00000117399/ENSG00000089685/ENSG00000184445/ENSG00000112029/ENSG00000178295/ENSG00000134057/ENSG00000164611/ENSG00000277909/ENSG00000143228/ENSG00000161888/ENSG00000080986
Brain	Age	GO:0031577	GO:0031577	spindle checkpoint signaling	43	-0.640067	-1.88508	7.14974e-05	0.00207002	0.00171237	1139	tags=42%, list=9%, signal=38%	ENSG00000071539/ENSG00000178999/ENSG00000117724/ENSG00000149503/ENSG00000164109/ENSG00000134690/ENSG00000174442/ENSG00000072609/ENSG00000166851/ENSG00000117399/ENSG00000089685/ENSG00000184445/ENSG00000178295/ENSG00000134057/ENSG00000277909/ENSG00000143228/ENSG00000161888/ENSG00000080986
Brain	Age	GO:1905818	GO:1905818	regulation of chromosome separation	100	-0.538656	-1.81947	7.32025e-05	0.00210291	0.00173958	1399	tags=32%, list=11%, signal=29%	ENSG00000146918/ENSG00000274205/ENSG00000071539/ENSG00000178999/ENSG00000136824/ENSG00000117724/ENSG00000149503/ENSG00000135476/ENSG00000164109/ENSG00000134690/ENSG00000174442/ENSG00000282873/ENSG00000072609/ENSG00000137497/ENSG00000121152/ENSG00000166851/ENSG00000175063/ENSG00000117399/ENSG00000089685/ENSG00000184445/ENSG00000113810/ENSG00000112029/ENSG00000178295/ENSG00000134057/ENSG00000164611…
Brain	Age	GO:0043588	GO:0043588	skin development	189	-0.462896	-1.67922	7.52356e-05	0.00214506	0.00177445	2748	tags=33%, list=21%, signal=27%	ENSG00000105699/ENSG00000101109/ENSG00000172818/ENSG00000132470/ENSG00000143398/ENSG00000003137/ENSG00000124882/ENSG00000164930/ENSG00000136826/ENSG00000197461/ENSG00000056972/ENSG00000147383/ENSG00000105229/ENSG00000265972/ENSG00000175707/ENSG00000120370/ENSG00000116133/ENSG00000178919/ENSG00000144452/ENSG00000103089/ENSG00000113648/ENSG00000148400/ENSG00000179148/ENSG00000228978/ENSG00000120149…
Brain	Age	GO:0010564	GO:0010564	regulation of cell cycle process	604	-0.369366	-1.45013	7.62498e-05	0.00215776	0.00178495	2567	tags=26%, list=19%, signal=22%	ENSG00000169018/ENSG00000066117/ENSG00000154473/ENSG00000162552/ENSG00000108773/ENSG00000141867/ENSG00000124882/ENSG00000215021/ENSG00000136826/ENSG00000111087/ENSG00000213024/ENSG00000112742/ENSG00000175756/ENSG00000128908/ENSG00000004897/ENSG00000138376/ENSG00000147099/ENSG00000136492/ENSG00000094804/ENSG00000184661/ENSG00000166164/ENSG00000174808/ENSG00000123159/ENSG00000110200/ENSG00000103769…
Brain	Age	GO:0032760	GO:0032760	positive regulation of tumor necrosis factor production	68	0.52007	1.88893	8.45948e-05	0.0023587	0.00195118	1497	tags=25%, list=11%, signal=22%	ENSG00000121807/ENSG00000103490/ENSG00000115267/ENSG00000112115/ENSG00000150455/ENSG00000159674/ENSG00000129988/ENSG00000116824/ENSG00000096968/ENSG00000168610/ENSG00000239732/ENSG00000104312/ENSG00000114251/ENSG00000010671/ENSG00000285485/ENSG00000165025/ENSG00000137462
Brain	Age	GO:0006996	GO:0006996	organelle organization	2856	-0.300378	-1.21325	8.40409e-05	0.0023587	0.00195118	3275	tags=26%, list=25%, signal=25%	ENSG00000100523/ENSG00000168070/ENSG00000104450/ENSG00000067560/ENSG00000198815/ENSG00000078237/ENSG00000166557/ENSG00000034693/ENSG00000114209/ENSG00000104980/ENSG00000143256/ENSG00000006451/ENSG00000280495/ENSG00000204842/ENSG00000075413/ENSG00000168569/ENSG00000075618/ENSG00000256525/ENSG00000090266/ENSG00000136463/ENSG00000136936/ENSG00000196405/ENSG00000254647/ENSG00000119185/ENSG00000186010…
Brain	Age	GO:0009584	GO:0009584	detection of visible light	46	0.594621	2.02418	8.71071e-05	0.00241102	0.00199446	1944	tags=37%, list=15%, signal=32%	ENSG00000134183/ENSG00000133256/ENSG00000114349/ENSG00000128617/ENSG00000122375/ENSG00000095464/ENSG00000163914/ENSG00000188107/ENSG00000102104/ENSG00000288263/ENSG00000114124/ENSG00000112619/ENSG00000180376/ENSG00000167995/ENSG00000104237/ENSG00000112041/ENSG00000102076
Brain	Age	GO:0090068	GO:0090068	positive regulation of cell cycle process	215	-0.451206	-1.66333	8.82989e-05	0.0024263	0.0020071	2540	tags=34%, list=19%, signal=28%	ENSG00000162552/ENSG00000141867/ENSG00000124882/ENSG00000215021/ENSG00000111087/ENSG00000213024/ENSG00000128908/ENSG00000004897/ENSG00000094804/ENSG00000174808/ENSG00000123159/ENSG00000103769/ENSG00000151694/ENSG00000135446/ENSG00000142731/ENSG00000162733/ENSG00000132466/ENSG00000113648/ENSG00000168944/ENSG00000228978/ENSG00000120149/ENSG00000017427/ENSG00000164045/ENSG00000088833/ENSG00000161692…
Brain	Age	GO:0006163	GO:0006163	purine nucleotide metabolic process	371	-0.404408	-1.5502	9.00171e-05	0.00245572	0.00203143	2046	tags=24%, list=15%, signal=21%	ENSG00000118402/ENSG00000168291/ENSG00000158122/ENSG00000140990/ENSG00000131069/ENSG00000151366/ENSG00000198931/ENSG00000102144/ENSG00000004779/ENSG00000128609/ENSG00000173915/ENSG00000105679/ENSG00000204370/ENSG00000158864/ENSG00000179761/ENSG00000165280/ENSG00000198075/ENSG00000116459/ENSG00000065518/ENSG00000074800/ENSG00000167863/ENSG00000108479/ENSG00000160194/ENSG00000091140/ENSG00000137198…
Brain	Age	GO:0003015	GO:0003015	heart process	206	-0.449492	-1.64416	9.16811e-05	0.00248325	0.00205421	1299	tags=20%, list=10%, signal=18%	ENSG00000123700/ENSG00000180772/ENSG00000163485/ENSG00000114854/ENSG00000016082/ENSG00000148180/ENSG00000148926/ENSG00000152049/ENSG00000265107/ENSG00000266964/ENSG00000183153/ENSG00000196839/ENSG00000102683/ENSG00000086991/ENSG00000121577/ENSG00000143153/ENSG00000113658/ENSG00000159167/ENSG00000105711/ENSG00000116741/ENSG00000121966/ENSG00000198336/ENSG00000159173/ENSG00000163399/ENSG00000160678…
Brain	Age	GO:0040001	GO:0040001	establishment of mitotic spindle localization	34	-0.682765	-1.92728	9.3966e-05	0.00252709	0.00209047	1644	tags=32%, list=12%, signal=28%	ENSG00000088833/ENSG00000108424/ENSG00000070193/ENSG00000135476/ENSG00000164109/ENSG00000101367/ENSG00000137497/ENSG00000166851/ENSG00000188487/ENSG00000137804/ENSG00000080986
Brain	Age	GO:0051225	GO:0051225	spindle assembly	112	-0.519874	-1.77657	9.50525e-05	0.0025383	0.00209975	2334	tags=34%, list=18%, signal=28%	ENSG00000128908/ENSG00000084764/ENSG00000068796/ENSG00000165660/ENSG00000083535/ENSG00000103769/ENSG00000166974/ENSG00000108424/ENSG00000233450/ENSG00000066279/ENSG00000198624/ENSG00000092036/ENSG00000274205/ENSG00000088325/ENSG00000156876/ENSG00000131351/ENSG00000178999/ENSG00000117650/ENSG00000149503/ENSG00000212916/ENSG00000180198/ENSG00000137807/ENSG00000134690/ENSG00000198901/ENSG00000101367…
Brain	Age	GO:0022602	GO:0022602	ovulation cycle process	43	0.590074	1.9744	9.82799e-05	0.00257019	0.00212613	86	tags=9%, list=1%, signal=9%	ENSG00000135346/ENSG00000131808/ENSG00000092969/ENSG00000138039
Brain	Age	GO:0051155	GO:0051155	positive regulation of striated muscle cell differentiation	39	-0.659515	-1.90631	9.78846e-05	0.00257019	0.00212613	1017	tags=33%, list=8%, signal=31%	ENSG00000157227/ENSG00000136830/ENSG00000103335/ENSG00000184058/ENSG00000141052/ENSG00000111049/ENSG00000112183/ENSG00000122180/ENSG00000163380/ENSG00000111046/ENSG00000115593/ENSG00000129152/ENSG00000248746
Brain	Age	GO:0043207	GO:0043207	response to external biotic stimulus	857	0.260696	1.28517	9.72365e-05	0.00257019	0.00212613	1243	tags=16%, list=9%, signal=15%	ENSG00000134326/ENSG00000171564/ENSG00000124201/ENSG00000134321/ENSG00000173821/ENSG00000103490/ENSG00000126456/ENSG00000149798/ENSG00000115267/ENSG00000171560/ENSG00000183813/ENSG00000181374/ENSG00000112115/ENSG00000150455/ENSG00000108771/ENSG00000150337/ENSG00000137959/ENSG00000159674/ENSG00000173193/ENSG00000184979/ENSG00000067066/ENSG00000238130/ENSG00000129988/ENSG00000163840/ENSG00000116824…
Brain	Age	GO:1904894	GO:1904894	positive regulation of receptor signaling pathway via STAT	31	0.657809	2.07137	0.000103249	0.00267591	0.00221359	615	tags=16%, list=5%, signal=15%	ENSG00000172179/ENSG00000259384/ENSG00000152127/ENSG00000185338/ENSG00000096968
Brain	Age	GO:0070884	GO:0070884	regulation of calcineurin-NFAT signaling cascade	33	-0.687947	-1.94417	0.000103734	0.00267591	0.00221359	2461	tags=39%, list=19%, signal=32%	ENSG00000157168/ENSG00000159200/ENSG00000082701/ENSG00000187446/ENSG00000228978/ENSG00000017427/ENSG00000166869/ENSG00000163576/ENSG00000065361/ENSG00000115641/ENSG00000172399/ENSG00000177354/ENSG00000248746
Brain	Age	GO:0033045	GO:0033045	regulation of sister chromatid segregation	95	-0.533101	-1.78265	0.000109253	0.00279924	0.00231561	1281	tags=29%, list=10%, signal=27%	ENSG00000274205/ENSG00000071539/ENSG00000178999/ENSG00000117724/ENSG00000149503/ENSG00000135476/ENSG00000164109/ENSG00000134690/ENSG00000174442/ENSG00000282873/ENSG00000072609/ENSG00000137497/ENSG00000166851/ENSG00000175063/ENSG00000117399/ENSG00000089685/ENSG00000184445/ENSG00000112029/ENSG00000178295/ENSG00000134057/ENSG00000164611/ENSG00000277909/ENSG00000143228/ENSG00000161888/ENSG00000126787…
Brain	Age	GO:0050906	GO:0050906	detection of stimulus involved in sensory perception	99	0.472181	1.8353	0.000111177	0.00282941	0.00234056	1527	tags=34%, list=11%, signal=31%	ENSG00000163825/ENSG00000279000/ENSG00000198471/ENSG00000134183/ENSG00000114349/ENSG00000169962/ENSG00000122375/ENSG00000179002/ENSG00000149488/ENSG00000187747/ENSG00000180974/ENSG00000163914/ENSG00000188107/ENSG00000232268/ENSG00000185385/ENSG00000188000/ENSG00000053918/ENSG00000170929/ENSG00000276240/ENSG00000204246/ENSG00000112619/ENSG00000140090/ENSG00000182070/ENSG00000186943/ENSG00000173302…
Brain	Age	GO:0044770	GO:0044770	cell cycle phase transition	474	-0.38456	-1.49482	0.000115187	0.00291193	0.00240882	2794	tags=28%, list=21%, signal=23%	ENSG00000103342/ENSG00000181449/ENSG00000284792/ENSG00000166483/ENSG00000171848/ENSG00000172818/ENSG00000136518/ENSG00000254093/ENSG00000140015/ENSG00000109917/ENSG00000169018/ENSG00000066117/ENSG00000154473/ENSG00000141867/ENSG00000215021/ENSG00000136826/ENSG00000111087/ENSG00000108443/ENSG00000112742/ENSG00000128908/ENSG00000004897/ENSG00000138376/ENSG00000136492/ENSG00000094804/ENSG00000108094…
Brain	Age	GO:0106056	GO:0106056	regulation of calcineurin-mediated signaling	34	-0.678249	-1.91453	0.000119666	0.00294896	0.00243946	2461	tags=38%, list=19%, signal=31%	ENSG00000157168/ENSG00000159200/ENSG00000082701/ENSG00000187446/ENSG00000228978/ENSG00000017427/ENSG00000166869/ENSG00000163576/ENSG00000065361/ENSG00000115641/ENSG00000172399/ENSG00000177354/ENSG00000248746
Brain	Age	GO:0045841	GO:0045841	negative regulation of mitotic metaphase/anaphase transition	44	-0.641698	-1.89251	0.000119739	0.00294896	0.00243946	1139	tags=41%, list=9%, signal=38%	ENSG00000071539/ENSG00000178999/ENSG00000117724/ENSG00000149503/ENSG00000164109/ENSG00000134690/ENSG00000174442/ENSG00000166851/ENSG00000117399/ENSG00000089685/ENSG00000184445/ENSG00000112029/ENSG00000178295/ENSG00000134057/ENSG00000277909/ENSG00000143228/ENSG00000161888/ENSG00000080986
Brain	Age	GO:0043500	GO:0043500	muscle adaptation	86	-0.545123	-1.79932	0.000119694	0.00294896	0.00243946	1203	tags=24%, list=9%, signal=22%	ENSG00000114854/ENSG00000148180/ENSG00000160211/ENSG00000150907/ENSG00000106462/ENSG00000160191/ENSG00000160789/ENSG00000146147/ENSG00000116741/ENSG00000159173/ENSG00000081248/ENSG00000172399/ENSG00000122180/ENSG00000187616/ENSG00000092054/ENSG00000141448/ENSG00000173991/ENSG00000171766/ENSG00000129152/ENSG00000143318/ENSG00000248746
Brain	Age	GO:0055086	GO:0055086	nucleobase-containing small molecule metabolic process	537	-0.375263	-1.46443	0.000119763	0.00294896	0.00243946	2046	tags=21%, list=15%, signal=19%	ENSG00000105679/ENSG00000188641/ENSG00000204370/ENSG00000158864/ENSG00000179761/ENSG00000165280/ENSG00000198075/ENSG00000116459/ENSG00000065518/ENSG00000023697/ENSG00000074800/ENSG00000262217/ENSG00000167863/ENSG00000108479/ENSG00000160194/ENSG00000091140/ENSG00000137198/ENSG00000099624/ENSG00000152234/ENSG00000158669/ENSG00000100632/ENSG00000156136/ENSG00000133805/ENSG00000166136/ENSG00000135390…
Brain	Age	GO:0070296	GO:0070296	sarcoplasmic reticulum calcium ion transport	31	-0.696284	-1.93501	0.000126631	0.0030585	0.00253007	950	tags=23%, list=7%, signal=21%	ENSG00000108878/ENSG00000170290/ENSG00000118729/ENSG00000018625/ENSG00000130528/ENSG00000196296/ENSG00000143318
Brain	Age	GO:1902904	GO:1902904	negative regulation of supramolecular fiber organization	136	-0.481369	-1.68188	0.000125848	0.0030585	0.00253007	4045	tags=49%, list=30%, signal=35%	ENSG00000066032/ENSG00000198898/ENSG00000197045/ENSG00000131711/ENSG00000128881/ENSG00000138080/ENSG00000047648/ENSG00000077549/ENSG00000131626/ENSG00000140463/ENSG00000107104/ENSG00000103647/ENSG00000101132/ENSG00000067798/ENSG00000163932/ENSG00000105887/ENSG00000237335/ENSG00000143256/ENSG00000137710/ENSG00000155959/ENSG00000128849/ENSG00000123349/ENSG00000144824/ENSG00000159753/ENSG00000130787…
Brain	Age	GO:0051707	GO:0051707	response to other organism	854	0.260325	1.26222	0.000125092	0.0030585	0.00253007	1243	tags=15%, list=9%, signal=15%	ENSG00000134326/ENSG00000171564/ENSG00000124201/ENSG00000134321/ENSG00000173821/ENSG00000103490/ENSG00000126456/ENSG00000149798/ENSG00000115267/ENSG00000171560/ENSG00000183813/ENSG00000181374/ENSG00000112115/ENSG00000150455/ENSG00000108771/ENSG00000150337/ENSG00000137959/ENSG00000159674/ENSG00000173193/ENSG00000184979/ENSG00000067066/ENSG00000238130/ENSG00000129988/ENSG00000163840/ENSG00000116824…
Brain	Age	GO:0022904	GO:0022904	respiratory electron transport chain	92	-0.533518	-1.78303	0.000146105	0.00348445	0.00288243	3670	tags=51%, list=28%, signal=37%	ENSG00000184752/ENSG00000284194/ENSG00000168275/ENSG00000164258/ENSG00000127184/ENSG00000164405/ENSG00000256525/ENSG00000090266/ENSG00000145494/ENSG00000132382/ENSG00000273397/ENSG00000136521/ENSG00000173660/ENSG00000119421/ENSG00000131143/ENSG00000140990/ENSG00000164919/ENSG00000151366/ENSG00000179091/ENSG00000105379/ENSG00000004779/ENSG00000128609/ENSG00000169021/ENSG00000204370/ENSG00000158864…
Brain	Age	GO:0046939	GO:0046939	nucleotide phosphorylation	87	-0.534267	-1.76973	0.000145245	0.00348445	0.00288243	624	tags=15%, list=5%, signal=14%	ENSG00000168209/ENSG00000167588/ENSG00000165140/ENSG00000079739/ENSG00000067225/ENSG00000111640/ENSG00000105220/ENSG00000152556/ENSG00000239672/ENSG00000248746/ENSG00000108515/ENSG00000149925/ENSG00000164708
Brain	Age	GO:0007015	GO:0007015	actin filament organization	359	-0.394953	-1.51092	0.000147261	0.00349008	0.00288709	3335	tags=36%, list=25%, signal=27%	ENSG00000163932/ENSG00000163558/ENSG00000136541/ENSG00000105887/ENSG00000067560/ENSG00000075618/ENSG00000196405/ENSG00000119185/ENSG00000106299/ENSG00000157764/ENSG00000137710/ENSG00000146950/ENSG00000285443/ENSG00000113758/ENSG00000163646/ENSG00000125968/ENSG00000074964/ENSG00000121853/ENSG00000110880/ENSG00000128849/ENSG00000097007/ENSG00000144824/ENSG00000159753/ENSG00000137474/ENSG00000130787…
Brain	Age	GO:0051985	GO:0051985	negative regulation of chromosome segregation	47	-0.621137	-1.85057	0.000153414	0.00354723	0.00293436	1139	tags=43%, list=9%, signal=39%	ENSG00000071539/ENSG00000178999/ENSG00000117724/ENSG00000149503/ENSG00000164109/ENSG00000134690/ENSG00000174442/ENSG00000072609/ENSG00000166851/ENSG00000117399/ENSG00000089685/ENSG00000184445/ENSG00000112029/ENSG00000178295/ENSG00000134057/ENSG00000164611/ENSG00000277909/ENSG00000143228/ENSG00000161888/ENSG00000080986
Brain	Age	GO:1905819	GO:1905819	negative regulation of chromosome separation	47	-0.621137	-1.85057	0.000153414	0.00354723	0.00293436	1139	tags=43%, list=9%, signal=39%	ENSG00000071539/ENSG00000178999/ENSG00000117724/ENSG00000149503/ENSG00000164109/ENSG00000134690/ENSG00000174442/ENSG00000072609/ENSG00000166851/ENSG00000117399/ENSG00000089685/ENSG00000184445/ENSG00000112029/ENSG00000178295/ENSG00000134057/ENSG00000164611/ENSG00000277909/ENSG00000143228/ENSG00000161888/ENSG00000080986
Brain	Age	GO:0060048	GO:0060048	cardiac muscle contraction	108	-0.531708	-1.80622	0.000152368	0.00354723	0.00293436	1299	tags=25%, list=10%, signal=23%	ENSG00000123700/ENSG00000163485/ENSG00000114854/ENSG00000148180/ENSG00000152049/ENSG00000265107/ENSG00000143153/ENSG00000113658/ENSG00000159167/ENSG00000105711/ENSG00000116741/ENSG00000121966/ENSG00000198336/ENSG00000159173/ENSG00000163399/ENSG00000080824/ENSG00000140416/ENSG00000118729/ENSG00000155657/ENSG00000118194/ENSG00000092054/ENSG00000018625/ENSG00000130528/ENSG00000173991/ENSG00000111245…
Brain	Age	GO:0030071	GO:0030071	regulation of mitotic metaphase/anaphase transition	84	-0.547236	-1.79989	0.000151217	0.00354723	0.00293436	1139	tags=27%, list=9%, signal=25%	ENSG00000071539/ENSG00000178999/ENSG00000117724/ENSG00000149503/ENSG00000135476/ENSG00000164109/ENSG00000134690/ENSG00000174442/ENSG00000282873/ENSG00000166851/ENSG00000175063/ENSG00000117399/ENSG00000089685/ENSG00000184445/ENSG00000112029/ENSG00000178295/ENSG00000134057/ENSG00000277909/ENSG00000143228/ENSG00000161888/ENSG00000126787/ENSG00000080986/ENSG00000075624
Brain	Age	GO:0070663	GO:0070663	regulation of leukocyte proliferation	172	0.389968	1.66134	0.000156788	0.00360327	0.00298072	2395	tags=34%, list=18%, signal=28%	ENSG00000121807/ENSG00000091181/ENSG00000103490/ENSG00000150455/ENSG00000124508/ENSG00000069482/ENSG00000284021/ENSG00000101096/ENSG00000163501/ENSG00000125538/ENSG00000174842/ENSG00000160856/ENSG00000154342/ENSG00000160716/ENSG00000117400/ENSG00000135577/ENSG00000175505/ENSG00000164305/ENSG00000096968/ENSG00000184371/ENSG00000125347/ENSG00000166888/ENSG00000012124/ENSG00000118520/ENSG00000239732…
Brain	Age	GO:0002821	GO:0002821	positive regulation of adaptive immune response	82	0.496062	1.86699	0.000160367	0.00366332	0.0030304	1302	tags=28%, list=10%, signal=25%	ENSG00000134321/ENSG00000121807/ENSG00000103490/ENSG00000150337/ENSG00000141293/ENSG00000238130/ENSG00000125538/ENSG00000153029/ENSG00000089041/ENSG00000166710/ENSG00000076242/ENSG00000116711/ENSG00000175505/ENSG00000096968/ENSG00000183624/ENSG00000166888/ENSG00000104312/ENSG00000167604/ENSG00000223481/ENSG00000237599/ENSG00000010671/ENSG00000235657/ENSG00000102524
Brain	Age	GO:0051784	GO:0051784	negative regulation of nuclear division	58	-0.583032	-1.80685	0.000179504	0.00407592	0.0033717	1163	tags=34%, list=9%, signal=32%	ENSG00000137090/ENSG00000071539/ENSG00000178999/ENSG00000117724/ENSG00000149503/ENSG00000164109/ENSG00000134690/ENSG00000174442/ENSG00000166851/ENSG00000117399/ENSG00000089685/ENSG00000184445/ENSG00000112029/ENSG00000178295/ENSG00000134057/ENSG00000277909/ENSG00000143228/ENSG00000128342/ENSG00000161888/ENSG00000080986
Brain	Age	GO:0046365	GO:0046365	monosaccharide catabolic process	37	-0.65962	-1.89019	0.000182261	0.0041139	0.00340313	1870	tags=32%, list=14%, signal=28%	ENSG00000074800/ENSG00000108479/ENSG00000180549/ENSG00000165609/ENSG00000111669/ENSG00000117308/ENSG00000172461/ENSG00000067225/ENSG00000152556/ENSG00000248746/ENSG00000108515/ENSG00000164708
Brain	Age	GO:0045663	GO:0045663	positive regulation of myoblast differentiation	40	-0.65009	-1.8813	0.000185431	0.00416068	0.00344182	1134	tags=22%, list=9%, signal=21%	ENSG00000124766/ENSG00000158156/ENSG00000111049/ENSG00000112183/ENSG00000122180/ENSG00000075624/ENSG00000111046/ENSG00000115593/ENSG00000129152
Brain	Age	GO:0051304	GO:0051304	chromosome separation	120	-0.497621	-1.71786	0.0001933	0.00431174	0.00356678	1399	tags=28%, list=11%, signal=26%	ENSG00000146918/ENSG00000274205/ENSG00000120498/ENSG00000071539/ENSG00000178999/ENSG00000136824/ENSG00000117724/ENSG00000149503/ENSG00000135476/ENSG00000164109/ENSG00000134690/ENSG00000174442/ENSG00000282873/ENSG00000072609/ENSG00000137497/ENSG00000160117/ENSG00000121152/ENSG00000166851/ENSG00000175063/ENSG00000117399/ENSG00000089685/ENSG00000184445/ENSG00000113810/ENSG00000112029/ENSG00000178295…
Brain	Age	GO:0032787	GO:0032787	monocarboxylic acid metabolic process	451	-0.376536	-1.4585	0.000194774	0.00431919	0.00357295	2640	tags=28%, list=20%, signal=23%	ENSG00000003137/ENSG00000165996/ENSG00000125629/ENSG00000166035/ENSG00000162344/ENSG00000072310/ENSG00000131473/ENSG00000011009/ENSG00000118402/ENSG00000168291/ENSG00000158122/ENSG00000240849/ENSG00000131069/ENSG00000100372/ENSG00000157184/ENSG00000102144/ENSG00000076258/ENSG00000106853/ENSG00000095303/ENSG00000105379/ENSG00000130988/ENSG00000138029/ENSG00000004779/ENSG00000151376/ENSG00000170890…
Brain	Age	GO:0007259	GO:0007259	receptor signaling pathway via JAK-STAT	102	0.45926	1.81078	0.000208851	0.00460444	0.00380891	921	tags=19%, list=7%, signal=17%	ENSG00000172179/ENSG00000259384/ENSG00000121807/ENSG00000173193/ENSG00000105697/ENSG00000138496/ENSG00000116717/ENSG00000123609/ENSG00000142166/ENSG00000115415/ENSG00000175505/ENSG00000185338/ENSG00000096968/ENSG00000233816/ENSG00000067182/ENSG00000168610/ENSG00000166888/ENSG00000254087/ENSG00000100368
Brain	Age	GO:0006165	GO:0006165	nucleoside diphosphate phosphorylation	85	-0.537727	-1.77683	0.000219682	0.00481522	0.00398328	624	tags=15%, list=5%, signal=15%	ENSG00000168209/ENSG00000167588/ENSG00000165140/ENSG00000079739/ENSG00000067225/ENSG00000111640/ENSG00000105220/ENSG00000152556/ENSG00000239672/ENSG00000248746/ENSG00000108515/ENSG00000149925/ENSG00000164708
Brain	Age	GO:0032272	GO:0032272	negative regulation of protein polymerization	61	-0.585046	-1.83509	0.000228487	0.00495099	0.00409559	2726	tags=44%, list=21%, signal=35%	ENSG00000159753/ENSG00000130787/ENSG00000084112/ENSG00000137877/ENSG00000179820/ENSG00000134775/ENSG00000153310/ENSG00000070087/ENSG00000116489/ENSG00000004478/ENSG00000104435/ENSG00000136842/ENSG00000151239/ENSG00000165637/ENSG00000132854/ENSG00000148180/ENSG00000197321/ENSG00000117632/ENSG00000101367/ENSG00000163431/ENSG00000205542/ENSG00000163157/ENSG00000135407/ENSG00000042493/ENSG00000108518…
Brain	Age	GO:0019752	GO:0019752	carboxylic acid metabolic process	712	-0.35495	-1.39964	0.000228344	0.00495099	0.00409559	2622	tags=26%, list=20%, signal=22%	ENSG00000165996/ENSG00000145020/ENSG00000125629/ENSG00000166035/ENSG00000166123/ENSG00000162344/ENSG00000124299/ENSG00000072310/ENSG00000131473/ENSG00000011009/ENSG00000138363/ENSG00000188676/ENSG00000118402/ENSG00000065427/ENSG00000168291/ENSG00000158122/ENSG00000155465/ENSG00000240849/ENSG00000100412/ENSG00000166411/ENSG00000131069/ENSG00000100372/ENSG00000157184/ENSG00000102144/ENSG00000076258…
Brain	Age	GO:0050776	GO:0050776	regulation of immune response	558	0.279816	1.35044	0.000230015	0.00495578	0.00409955	1325	tags=16%, list=10%, signal=15%	ENSG00000232641/ENSG00000124201/ENSG00000134321/ENSG00000121807/ENSG00000103490/ENSG00000126456/ENSG00000115267/ENSG00000136630/ENSG00000112115/ENSG00000150455/ENSG00000108771/ENSG00000150337/ENSG00000092969/ENSG00000124508/ENSG00000141293/ENSG00000173193/ENSG00000184979/ENSG00000238130/ENSG00000129988/ENSG00000101096/ENSG00000241253/ENSG00000113600/ENSG00000156127/ENSG00000140853/ENSG00000125538…
Brain	Age	GO:0050907	GO:0050907	detection of chemical stimulus involved in sensory perception	45	0.593876	2.00576	0.000242525	0.00519579	0.0042981	1527	tags=51%, list=11%, signal=45%	ENSG00000163825/ENSG00000279000/ENSG00000198471/ENSG00000134183/ENSG00000114349/ENSG00000169962/ENSG00000179002/ENSG00000187747/ENSG00000180974/ENSG00000232268/ENSG00000185385/ENSG00000188000/ENSG00000170929/ENSG00000276240/ENSG00000204246/ENSG00000140090/ENSG00000182070/ENSG00000186943/ENSG00000173302/ENSG00000176925/ENSG00000168124/ENSG00000167359/ENSG00000198104
Brain	Age	GO:0007094	GO:0007094	mitotic spindle assembly checkpoint signaling	42	-0.631159	-1.85568	0.00025548	0.00535237	0.00442762	1139	tags=40%, list=9%, signal=37%	ENSG00000071539/ENSG00000178999/ENSG00000117724/ENSG00000149503/ENSG00000164109/ENSG00000134690/ENSG00000174442/ENSG00000166851/ENSG00000117399/ENSG00000089685/ENSG00000184445/ENSG00000178295/ENSG00000134057/ENSG00000277909/ENSG00000143228/ENSG00000161888/ENSG00000080986
Brain	Age	GO:0071173	GO:0071173	spindle assembly checkpoint signaling	42	-0.631159	-1.85568	0.00025548	0.00535237	0.00442762	1139	tags=40%, list=9%, signal=37%	ENSG00000071539/ENSG00000178999/ENSG00000117724/ENSG00000149503/ENSG00000164109/ENSG00000134690/ENSG00000174442/ENSG00000166851/ENSG00000117399/ENSG00000089685/ENSG00000184445/ENSG00000178295/ENSG00000134057/ENSG00000277909/ENSG00000143228/ENSG00000161888/ENSG00000080986
Brain	Age	GO:0071174	GO:0071174	mitotic spindle checkpoint signaling	42	-0.631159	-1.85568	0.00025548	0.00535237	0.00442762	1139	tags=40%, list=9%, signal=37%	ENSG00000071539/ENSG00000178999/ENSG00000117724/ENSG00000149503/ENSG00000164109/ENSG00000134690/ENSG00000174442/ENSG00000166851/ENSG00000117399/ENSG00000089685/ENSG00000184445/ENSG00000178295/ENSG00000134057/ENSG00000277909/ENSG00000143228/ENSG00000161888/ENSG00000080986
Brain	Age	GO:0051153	GO:0051153	regulation of striated muscle cell differentiation	72	-0.558237	-1.7958	0.000251656	0.00535237	0.00442762	1076	tags=26%, list=8%, signal=24%	ENSG00000160211/ENSG00000163132/ENSG00000157227/ENSG00000136830/ENSG00000275555/ENSG00000106462/ENSG00000103335/ENSG00000105388/ENSG00000184058/ENSG00000116741/ENSG00000141052/ENSG00000111049/ENSG00000112183/ENSG00000122180/ENSG00000163380/ENSG00000111046/ENSG00000115593/ENSG00000129152/ENSG00000248746
Brain	Age	GO:0050829	GO:0050829	defense response to Gram-negative bacterium	32	0.625129	1.96113	0.000257502	0.00535883	0.00443296	2207	tags=47%, list=17%, signal=39%	ENSG00000103490/ENSG00000112115/ENSG00000129988/ENSG00000106366/ENSG00000153029/ENSG00000174175/ENSG00000124875/ENSG00000239732/ENSG00000090382/ENSG00000273936/ENSG00000101425/ENSG00000125995/ENSG00000181790/ENSG00000184304/ENSG00000112116
Brain	Age	GO:1901861	GO:1901861	regulation of muscle tissue development	41	-0.635616	-1.85535	0.000258614	0.00535883	0.00443296	1005	tags=29%, list=8%, signal=27%	ENSG00000136830/ENSG00000117724/ENSG00000275555/ENSG00000065361/ENSG00000113083/ENSG00000111049/ENSG00000122180/ENSG00000163380/ENSG00000149596/ENSG00000111046/ENSG00000129152/ENSG00000248746
Brain	Age	GO:0097696	GO:0097696	receptor signaling pathway via STAT	108	0.451242	1.78924	0.000269469	0.0055534	0.00459392	921	tags=19%, list=7%, signal=17%	ENSG00000172179/ENSG00000259384/ENSG00000121807/ENSG00000173193/ENSG00000152127/ENSG00000105697/ENSG00000138496/ENSG00000116717/ENSG00000123609/ENSG00000142166/ENSG00000115415/ENSG00000175505/ENSG00000185338/ENSG00000096968/ENSG00000233816/ENSG00000067182/ENSG00000168610/ENSG00000166888/ENSG00000254087/ENSG00000100368
Brain	Age	GO:1902099	GO:1902099	regulation of metaphase/anaphase transition of cell cycle	87	-0.52405	-1.73589	0.000273961	0.00561546	0.00464525	1281	tags=29%, list=10%, signal=26%	ENSG00000274205/ENSG00000071539/ENSG00000178999/ENSG00000117724/ENSG00000149503/ENSG00000135476/ENSG00000164109/ENSG00000134690/ENSG00000174442/ENSG00000282873/ENSG00000072609/ENSG00000166851/ENSG00000175063/ENSG00000117399/ENSG00000089685/ENSG00000184445/ENSG00000112029/ENSG00000178295/ENSG00000134057/ENSG00000277909/ENSG00000143228/ENSG00000161888/ENSG00000126787/ENSG00000080986/ENSG00000075624
Brain	Age	GO:0046427	GO:0046427	positive regulation of receptor signaling pathway via JAK-STAT	29	0.650128	2.01189	0.00027764	0.00566027	0.00468233	615	tags=14%, list=5%, signal=13%	ENSG00000172179/ENSG00000259384/ENSG00000185338/ENSG00000096968
Brain	Age	GO:1903557	GO:1903557	positive regulation of tumor necrosis factor superfamily cytokine production	71	0.518644	1.88984	0.000286609	0.00578096	0.00478216	1497	tags=25%, list=11%, signal=23%	ENSG00000121807/ENSG00000103490/ENSG00000115267/ENSG00000112115/ENSG00000150455/ENSG00000159674/ENSG00000129988/ENSG00000116824/ENSG00000096968/ENSG00000168610/ENSG00000239732/ENSG00000104312/ENSG00000151651/ENSG00000114251/ENSG00000010671/ENSG00000285485/ENSG00000165025/ENSG00000137462
Brain	Age	GO:0006753	GO:0006753	nucleoside phosphate metabolic process	485	-0.373706	-1.4566	0.000285394	0.00578096	0.00478216	2521	tags=25%, list=19%, signal=21%	ENSG00000131473/ENSG00000278488/ENSG00000138363/ENSG00000188676/ENSG00000118402/ENSG00000065427/ENSG00000168291/ENSG00000158122/ENSG00000140990/ENSG00000131069/ENSG00000151366/ENSG00000198931/ENSG00000102144/ENSG00000014257/ENSG00000153574/ENSG00000004779/ENSG00000128609/ENSG00000173915/ENSG00000105679/ENSG00000188641/ENSG00000204370/ENSG00000158864/ENSG00000179761/ENSG00000165280/ENSG00000198075…
Brain	Age	GO:0009117	GO:0009117	nucleotide metabolic process	478	-0.373012	-1.45064	0.00029686	0.00595605	0.004927	2521	tags=25%, list=19%, signal=21%	ENSG00000131473/ENSG00000278488/ENSG00000138363/ENSG00000188676/ENSG00000118402/ENSG00000065427/ENSG00000168291/ENSG00000158122/ENSG00000140990/ENSG00000131069/ENSG00000151366/ENSG00000198931/ENSG00000102144/ENSG00000014257/ENSG00000153574/ENSG00000004779/ENSG00000128609/ENSG00000173915/ENSG00000105679/ENSG00000188641/ENSG00000204370/ENSG00000158864/ENSG00000179761/ENSG00000165280/ENSG00000198075…
Brain	Age	GO:0007088	GO:0007088	regulation of mitotic nuclear division	105	-0.498786	-1.68295	0.000309806	0.00618308	0.00511481	2560	tags=39%, list=19%, signal=32%	ENSG00000154473/ENSG00000124882/ENSG00000213024/ENSG00000112742/ENSG00000175756/ENSG00000004897/ENSG00000184661/ENSG00000174808/ENSG00000110200/ENSG00000156970/ENSG00000228978/ENSG00000017427/ENSG00000167657/ENSG00000100462/ENSG00000137090/ENSG00000071539/ENSG00000178999/ENSG00000117650/ENSG00000117724/ENSG00000149503/ENSG00000135476/ENSG00000164109/ENSG00000180198/ENSG00000134690/ENSG00000174442…
Brain	Age	GO:0001817	GO:0001817	regulation of cytokine production	500	0.285214	1.37328	0.000315872	0.00627113	0.00518764	1685	tags=19%, list=13%, signal=18%	ENSG00000285109/ENSG00000232641/ENSG00000115138/ENSG00000134321/ENSG00000121807/ENSG00000091181/ENSG00000103490/ENSG00000126456/ENSG00000115267/ENSG00000112115/ENSG00000150455/ENSG00000108771/ENSG00000092969/ENSG00000124508/ENSG00000159674/ENSG00000238130/ENSG00000129988/ENSG00000116824/ENSG00000284021/ENSG00000166428/ENSG00000171885/ENSG00000177830/ENSG00000156127/ENSG00000106366/ENSG00000055332…
Brain	Age	GO:0031214	GO:0031214	biomineral tissue development	134	-0.471963	-1.64799	0.000329381	0.00650528	0.00538133	2006	tags=28%, list=15%, signal=24%	ENSG00000125845/ENSG00000133116/ENSG00000144136/ENSG00000162733/ENSG00000148400/ENSG00000120149/ENSG00000017427/ENSG00000107779/ENSG00000160801/ENSG00000162878/ENSG00000147655/ENSG00000111341/ENSG00000162510/ENSG00000102174/ENSG00000168056/ENSG00000137674/ENSG00000164023/ENSG00000185269/ENSG00000184677/ENSG00000164889/ENSG00000197594/ENSG00000273889/ENSG00000147869/ENSG00000113083/ENSG00000283979…
Brain	Age	GO:0010880	GO:0010880	regulation of release of sequestered calcium ion into cytosol by sarcoplasmic reticulum	25	-0.706825	-1.85573	0.00033395	0.00655866	0.0054255	155	tags=24%, list=1%, signal=24%	ENSG00000119782/ENSG00000075142/ENSG00000118729/ENSG00000018625/ENSG00000130528/ENSG00000143318
Brain	Age	GO:0035914	GO:0035914	skeletal muscle cell differentiation	59	-0.589208	-1.84198	0.00033595	0.00655866	0.0054255	811	tags=27%, list=6%, signal=26%	ENSG00000157119/ENSG00000196092/ENSG00000184058/ENSG00000260428/ENSG00000043039/ENSG00000141052/ENSG00000278693/ENSG00000111049/ENSG00000109132/ENSG00000112183/ENSG00000102554/ENSG00000239474/ENSG00000122180/ENSG00000111046/ENSG00000115593/ENSG00000129152
Brain	Age	GO:1903514	GO:1903514	release of sequestered calcium ion into cytosol by endoplasmic reticulum	27	-0.686089	-1.83257	0.000337273	0.00655866	0.0054255	155	tags=22%, list=1%, signal=22%	ENSG00000119782/ENSG00000075142/ENSG00000118729/ENSG00000018625/ENSG00000130528/ENSG00000143318
Brain	Age	GO:0006695	GO:0006695	cholesterol biosynthetic process	48	-0.620159	-1.85424	0.000345282	0.00661267	0.00547018	2797	tags=58%, list=21%, signal=46%	ENSG00000067064/ENSG00000100243/ENSG00000125629/ENSG00000160179/ENSG00000072310/ENSG00000131473/ENSG00000001626/ENSG00000147383/ENSG00000130203/ENSG00000167315/ENSG00000143815/ENSG00000284967/ENSG00000116133/ENSG00000142168/ENSG00000114650/ENSG00000118137/ENSG00000160752/ENSG00000163344/ENSG00000160211/ENSG00000015520/ENSG00000132196/ENSG00000113161/ENSG00000147155/ENSG00000112972/ENSG00000052802…
Brain	Age	GO:1902653	GO:1902653	secondary alcohol biosynthetic process	48	-0.620159	-1.85424	0.000345282	0.00661267	0.00547018	2797	tags=58%, list=21%, signal=46%	ENSG00000067064/ENSG00000100243/ENSG00000125629/ENSG00000160179/ENSG00000072310/ENSG00000131473/ENSG00000001626/ENSG00000147383/ENSG00000130203/ENSG00000167315/ENSG00000143815/ENSG00000284967/ENSG00000116133/ENSG00000142168/ENSG00000114650/ENSG00000118137/ENSG00000160752/ENSG00000163344/ENSG00000160211/ENSG00000015520/ENSG00000132196/ENSG00000113161/ENSG00000147155/ENSG00000112972/ENSG00000052802…
Brain	Age	GO:0009653	GO:0009653	anatomical structure morphogenesis	2270	-0.304553	-1.22663	0.000344049	0.00661267	0.00547018	1947	tags=17%, list=15%, signal=18%	ENSG00000112276/ENSG00000131477/ENSG00000019549/ENSG00000134516/ENSG00000132698/ENSG00000144791/ENSG00000166197/ENSG00000081923/ENSG00000167193/ENSG00000153208/ENSG00000141873/ENSG00000139233/ENSG00000138071/ENSG00000154380/ENSG00000107957/ENSG00000198816/ENSG00000034971/ENSG00000175544/ENSG00000116147/ENSG00000044574/ENSG00000041982/ENSG00000053254/ENSG00000177283/ENSG00000139725/ENSG00000113648…
Brain	Age	GO:0044784	GO:0044784	metaphase/anaphase transition of cell cycle	89	-0.537879	-1.79132	0.000360747	0.00687413	0.00568646	1281	tags=29%, list=10%, signal=27%	ENSG00000274205/ENSG00000071539/ENSG00000178999/ENSG00000117724/ENSG00000149503/ENSG00000135476/ENSG00000164109/ENSG00000134690/ENSG00000174442/ENSG00000282873/ENSG00000072609/ENSG00000166851/ENSG00000175063/ENSG00000117399/ENSG00000089685/ENSG00000184445/ENSG00000112029/ENSG00000178295/ENSG00000134057/ENSG00000277909/ENSG00000143228/ENSG00000161888/ENSG00000126787/ENSG00000080986/ENSG00000013810…
Brain	Age	GO:0045839	GO:0045839	negative regulation of mitotic nuclear division	51	-0.59212	-1.79034	0.000383294	0.00726725	0.00601166	1139	tags=35%, list=9%, signal=32%	ENSG00000071539/ENSG00000178999/ENSG00000117724/ENSG00000149503/ENSG00000164109/ENSG00000134690/ENSG00000174442/ENSG00000166851/ENSG00000117399/ENSG00000089685/ENSG00000184445/ENSG00000112029/ENSG00000178295/ENSG00000134057/ENSG00000277909/ENSG00000143228/ENSG00000161888/ENSG00000080986
Brain	Age	GO:0007188	GO:0007188	adenylate cyclase-modulating G protein-coupled receptor signaling pathway	191	0.372887	1.61359	0.000392932	0.00735036	0.00608041	2133	tags=30%, list=16%, signal=26%	ENSG00000133105/ENSG00000134183/ENSG00000138039/ENSG00000114349/ENSG00000043591/ENSG00000184845/ENSG00000133019/ENSG00000144820/ENSG00000276191/ENSG00000113389/ENSG00000278232/ENSG00000178473/ENSG00000177963/ENSG00000146360/ENSG00000164270/ENSG00000138031/ENSG00000136928/ENSG00000106113/ENSG00000128165/ENSG00000006638/ENSG00000184160/ENSG00000118432/ENSG00000164742/ENSG00000157219/ENSG00000164850…
Brain	Age	GO:0007600	GO:0007600	sensory perception	458	0.297817	1.43018	0.000393492	0.00735036	0.00608041	1587	tags=23%, list=12%, signal=21%	ENSG00000163825/ENSG00000121807/ENSG00000265203/ENSG00000279000/ENSG00000198471/ENSG00000134183/ENSG00000140522/ENSG00000235718/ENSG00000133256/ENSG00000114349/ENSG00000131504/ENSG00000100987/ENSG00000179270/ENSG00000198515/ENSG00000119614/ENSG00000169962/ENSG00000183638/ENSG00000185483/ENSG00000128617/ENSG00000122375/ENSG00000249581/ENSG00000179002/ENSG00000139330/ENSG00000149488/ENSG00000187747…
Brain	Age	GO:0001816	GO:0001816	cytokine production	509	0.289717	1.40582	0.000393091	0.00735036	0.00608041	1685	tags=20%, list=13%, signal=18%	ENSG00000285109/ENSG00000232641/ENSG00000115138/ENSG00000134321/ENSG00000121807/ENSG00000091181/ENSG00000103490/ENSG00000126456/ENSG00000115267/ENSG00000112115/ENSG00000150455/ENSG00000108771/ENSG00000092969/ENSG00000124508/ENSG00000159674/ENSG00000238130/ENSG00000129988/ENSG00000116824/ENSG00000284021/ENSG00000166428/ENSG00000101096/ENSG00000171885/ENSG00000177830/ENSG00000156127/ENSG00000106366…
Brain	Age	GO:1902100	GO:1902100	negative regulation of metaphase/anaphase transition of cell cycle	46	-0.607369	-1.80004	0.000416126	0.00769731	0.00636742	1139	tags=41%, list=9%, signal=38%	ENSG00000071539/ENSG00000178999/ENSG00000117724/ENSG00000149503/ENSG00000164109/ENSG00000134690/ENSG00000174442/ENSG00000072609/ENSG00000166851/ENSG00000117399/ENSG00000089685/ENSG00000184445/ENSG00000112029/ENSG00000178295/ENSG00000134057/ENSG00000277909/ENSG00000143228/ENSG00000161888/ENSG00000080986
Brain	Age	GO:0072521	GO:0072521	purine-containing compound metabolic process	395	-0.382674	-1.46736	0.000414906	0.00769731	0.00636742	2440	tags=24%, list=18%, signal=20%	ENSG00000118402/ENSG00000168291/ENSG00000158122/ENSG00000140990/ENSG00000131069/ENSG00000151366/ENSG00000198931/ENSG00000102144/ENSG00000014257/ENSG00000004779/ENSG00000128609/ENSG00000173915/ENSG00000105679/ENSG00000188641/ENSG00000204370/ENSG00000158864/ENSG00000179761/ENSG00000165280/ENSG00000198075/ENSG00000116459/ENSG00000065518/ENSG00000074800/ENSG00000167863/ENSG00000108479/ENSG00000160194…
Brain	Age	GO:1901021	GO:1901021	positive regulation of calcium ion transmembrane transporter activity	35	-0.655634	-1.85804	0.00042031	0.00773697	0.00640022	78	tags=26%, list=1%, signal=26%	ENSG00000130988/ENSG00000130038/ENSG00000118762/ENSG00000109689/ENSG00000143153/ENSG00000149596/ENSG00000185482/ENSG00000196296/ENSG00000143318
Brain	Age	GO:0019320	GO:0019320	hexose catabolic process	33	-0.665347	-1.8803	0.000425442	0.0077936	0.00644707	1870	tags=33%, list=14%, signal=29%	ENSG00000074800/ENSG00000108479/ENSG00000180549/ENSG00000111669/ENSG00000117308/ENSG00000172461/ENSG00000067225/ENSG00000152556/ENSG00000248746/ENSG00000108515/ENSG00000164708
Brain	Age	GO:0043462	GO:0043462	regulation of ATP-dependent activity	61	-0.570151	-1.78836	0.000428411	0.00781026	0.00646085	2627	tags=38%, list=20%, signal=30%	ENSG00000213551/ENSG00000169905/ENSG00000070087/ENSG00000130988/ENSG00000106028/ENSG00000090520/ENSG00000100483/ENSG00000262771/ENSG00000100591/ENSG00000073111/ENSG00000114854/ENSG00000070193/ENSG00000143153/ENSG00000170290/ENSG00000132002/ENSG00000108518/ENSG00000198336/ENSG00000276043/ENSG00000185745/ENSG00000288250/ENSG00000140416/ENSG00000118194/ENSG00000196296
Brain	Age	GO:0051339	GO:0051339	regulation of lyase activity	58	0.516246	1.83486	0.000441532	0.00801095	0.00662687	3399	tags=53%, list=26%, signal=40%	ENSG00000133105/ENSG00000121807/ENSG00000138039/ENSG00000043591/ENSG00000184845/ENSG00000276191/ENSG00000113389/ENSG00000278232/ENSG00000172367/ENSG00000136928/ENSG00000157388/ENSG00000089250/ENSG00000182687/ENSG00000198570/ENSG00000165409/ENSG00000169676/ENSG00000170820/ENSG00000170425/ENSG00000136160/ENSG00000282608/ENSG00000099864/ENSG00000109047/ENSG00000151617/ENSG00000181631/ENSG00000107130…
Brain	Age	GO:0032781	GO:0032781	positive regulation of ATP-dependent activity	41	-0.623498	-1.81998	0.000456779	0.00820904	0.00679074	2627	tags=44%, list=20%, signal=35%	ENSG00000213551/ENSG00000169905/ENSG00000070087/ENSG00000130988/ENSG00000106028/ENSG00000090520/ENSG00000262771/ENSG00000100591/ENSG00000070193/ENSG00000143153/ENSG00000132002/ENSG00000108518/ENSG00000198336/ENSG00000276043/ENSG00000288250/ENSG00000140416/ENSG00000118194/ENSG00000196296
Brain	Age	GO:0008584	GO:0008584	male gonad development	111	0.416734	1.65866	0.000455237	0.00820904	0.00679074	523	tags=11%, list=4%, signal=10%	ENSG00000131808/ENSG00000170315/ENSG00000285109/ENSG00000133105/ENSG00000167034/ENSG00000092969/ENSG00000138039/ENSG00000078399/ENSG00000253293/ENSG00000143839/ENSG00000159640/ENSG00000277893
Brain	Age	GO:0014808	GO:0014808	release of sequestered calcium ion into cytosol by sarcoplasmic reticulum	26	-0.690394	-1.83491	0.000459504	0.00821905	0.00679902	155	tags=23%, list=1%, signal=23%	ENSG00000119782/ENSG00000075142/ENSG00000118729/ENSG00000018625/ENSG00000130528/ENSG00000143318
Brain	Age	GO:0051310	GO:0051310	metaphase plate congression	65	-0.552614	-1.74012	0.000461804	0.00822141	0.00680097	3746	tags=54%, list=28%, signal=39%	ENSG00000145919/ENSG00000130724/ENSG00000121621/ENSG00000132612/ENSG00000285943/ENSG00000153187/ENSG00000171853/ENSG00000164949/ENSG00000138778/ENSG00000086065/ENSG00000083937/ENSG00000254093/ENSG00000130479/ENSG00000213024/ENSG00000175203/ENSG00000083535/ENSG00000103769/ENSG00000145241/ENSG00000108424/ENSG00000233450/ENSG00000178999/ENSG00000117724/ENSG00000149503/ENSG00000179041/ENSG00000146670…
Brain	Age	GO:0003006	GO:0003006	developmental process involved in reproduction	652	0.27044	1.32225	0.000473401	0.00838849	0.00693918	960	tags=12%, list=7%, signal=11%	ENSG00000135346/ENSG00000131808/ENSG00000170315/ENSG00000285109/ENSG00000118156/ENSG00000133105/ENSG00000128040/ENSG00000274679/ENSG00000164266/ENSG00000167034/ENSG00000148634/ENSG00000092969/ENSG00000092345/ENSG00000138039/ENSG00000078399/ENSG00000173809/ENSG00000095627/ENSG00000107831/ENSG00000109321/ENSG00000220201/ENSG00000077800/ENSG00000163501/ENSG00000253293/ENSG00000111012/ENSG00000173253…
Brain	Age	GO:0070665	GO:0070665	positive regulation of leukocyte proliferation	104	0.443145	1.7534	0.00049063	0.00865335	0.00715828	1405	tags=24%, list=11%, signal=22%	ENSG00000121807/ENSG00000091181/ENSG00000103490/ENSG00000150455/ENSG00000101096/ENSG00000125538/ENSG00000160856/ENSG00000154342/ENSG00000160716/ENSG00000117400/ENSG00000135577/ENSG00000175505/ENSG00000096968/ENSG00000184371/ENSG00000239732/ENSG00000105246/ENSG00000254087/ENSG00000100368/ENSG00000171791/ENSG00000104312/ENSG00000167664/ENSG00000010671/ENSG00000235657/ENSG00000102524/ENSG00000165025
Brain	Age	GO:0032608	GO:0032608	interferon-beta production	44	0.579781	1.94408	0.000496952	0.00868407	0.00718369	1685	tags=34%, list=13%, signal=30%	ENSG00000103490/ENSG00000126456/ENSG00000115267/ENSG00000150455/ENSG00000108771/ENSG00000123609/ENSG00000288243/ENSG00000125347/ENSG00000239732/ENSG00000196664/ENSG00000104312/ENSG00000276561/ENSG00000138032/ENSG00000137462/ENSG00000162924
Brain	Age	GO:0032648	GO:0032648	regulation of interferon-beta production	44	0.579781	1.94408	0.000496952	0.00868407	0.00718369	1685	tags=34%, list=13%, signal=30%	ENSG00000103490/ENSG00000126456/ENSG00000115267/ENSG00000150455/ENSG00000108771/ENSG00000123609/ENSG00000288243/ENSG00000125347/ENSG00000239732/ENSG00000196664/ENSG00000104312/ENSG00000276561/ENSG00000138032/ENSG00000137462/ENSG00000162924
Brain	Age	GO:1904892	GO:1904892	regulation of receptor signaling pathway via STAT	65	0.489199	1.77502	0.000505714	0.00879664	0.00727682	633	tags=12%, list=5%, signal=12%	ENSG00000172179/ENSG00000259384/ENSG00000173193/ENSG00000152127/ENSG00000116717/ENSG00000185338/ENSG00000096968/ENSG00000233816
Brain	Age	GO:2001251	GO:2001251	negative regulation of chromosome organization	85	-0.519717	-1.71731	0.000514613	0.00891057	0.00737106	1826	tags=28%, list=14%, signal=25%	ENSG00000153147/ENSG00000156970/ENSG00000009954/ENSG00000073111/ENSG00000071539/ENSG00000178999/ENSG00000117724/ENSG00000149503/ENSG00000135476/ENSG00000164109/ENSG00000134690/ENSG00000174442/ENSG00000166851/ENSG00000117399/ENSG00000089685/ENSG00000184445/ENSG00000112029/ENSG00000178295/ENSG00000134057/ENSG00000164611/ENSG00000277909/ENSG00000143228/ENSG00000161888/ENSG00000080986
Brain	Age	GO:0110148	GO:0110148	biomineralization	140	-0.467029	-1.63987	0.000541051	0.00932576	0.00771451	2006	tags=29%, list=15%, signal=25%	ENSG00000125845/ENSG00000133116/ENSG00000144136/ENSG00000162733/ENSG00000148400/ENSG00000120149/ENSG00000017427/ENSG00000107779/ENSG00000160801/ENSG00000162878/ENSG00000147655/ENSG00000111341/ENSG00000162510/ENSG00000102174/ENSG00000168056/ENSG00000163485/ENSG00000137674/ENSG00000164023/ENSG00000185269/ENSG00000184677/ENSG00000164889/ENSG00000196839/ENSG00000197594/ENSG00000273889/ENSG00000147869…
Brain	Age	GO:0007346	GO:0007346	regulation of mitotic cell cycle	431	-0.375479	-1.45077	0.000545369	0.00935764	0.00774089	3155	tags=32%, list=24%, signal=25%	ENSG00000142208/ENSG00000197256/ENSG00000092853/ENSG00000137710/ENSG00000167797/ENSG00000140575/ENSG00000078900/ENSG00000226437/ENSG00000204120/ENSG00000012048/ENSG00000151414/ENSG00000138778/ENSG00000100154/ENSG00000149930/ENSG00000274474/ENSG00000173846/ENSG00000182585/ENSG00000096717/ENSG00000284792/ENSG00000166483/ENSG00000171848/ENSG00000097007/ENSG00000172818/ENSG00000136518/ENSG00000254093…
Brain	Age	GO:0009607	GO:0009607	response to biotic stimulus	889	0.252524	1.23539	0.00055197	0.00942824	0.00779929	1243	tags=15%, list=9%, signal=15%	ENSG00000134326/ENSG00000171564/ENSG00000124201/ENSG00000134321/ENSG00000173821/ENSG00000103490/ENSG00000126456/ENSG00000149798/ENSG00000115267/ENSG00000171560/ENSG00000183813/ENSG00000181374/ENSG00000112115/ENSG00000150455/ENSG00000108771/ENSG00000150337/ENSG00000137959/ENSG00000159674/ENSG00000173193/ENSG00000184979/ENSG00000067066/ENSG00000238130/ENSG00000129988/ENSG00000163840/ENSG00000116824…
Brain	Age	GO:0002684	GO:0002684	positive regulation of immune system process	598	0.269021	1.29216	0.000554695	0.00943231	0.00780266	1325	tags=16%, list=10%, signal=15%	ENSG00000232641/ENSG00000124201/ENSG00000134321/ENSG00000121807/ENSG00000103490/ENSG00000126456/ENSG00000136630/ENSG00000112115/ENSG00000150455/ENSG00000108771/ENSG00000150337/ENSG00000092969/ENSG00000124508/ENSG00000159674/ENSG00000141293/ENSG00000238130/ENSG00000129988/ENSG00000116824/ENSG00000101096/ENSG00000163501/ENSG00000241253/ENSG00000105697/ENSG00000113600/ENSG00000106366/ENSG00000140853…
Brain	Age	GO:0031349	GO:0031349	positive regulation of defense response	192	0.355839	1.54134	0.000568464	0.00962328	0.00796063	1647	tags=23%, list=12%, signal=21%	ENSG00000124201/ENSG00000121807/ENSG00000103490/ENSG00000126456/ENSG00000112115/ENSG00000150455/ENSG00000150337/ENSG00000238130/ENSG00000129988/ENSG00000106366/ENSG00000140853/ENSG00000125538/ENSG00000138496/ENSG00000159640/ENSG00000123609/ENSG00000164430/ENSG00000288243/ENSG00000104415/ENSG00000118432/ENSG00000145901/ENSG00000183918/ENSG00000126353/ENSG00000096968/ENSG00000067182/ENSG00000030582…
Brain	Age	GO:0021545	GO:0021545	cranial nerve development	52	-0.585505	-1.77241	0.000590948	0.00995945	0.00823871	1268	tags=29%, list=10%, signal=26%	ENSG00000075891/ENSG00000016082/ENSG00000120094/ENSG00000171202/ENSG00000125820/ENSG00000065361/ENSG00000184058/ENSG00000105997/ENSG00000128652/ENSG00000181965/ENSG00000173917/ENSG00000109132/ENSG00000105991/ENSG00000165462/ENSG00000120093
Brain	Age	GO:0045761	GO:0045761	regulation of adenylate cyclase activity	46	0.548015	1.86553	0.000595354	0.00998931	0.00826342	473	tags=20%, list=4%, signal=19%	ENSG00000133105/ENSG00000121807/ENSG00000138039/ENSG00000043591/ENSG00000184845/ENSG00000276191/ENSG00000113389/ENSG00000278232/ENSG00000136928
Brain	Age	GO:0051149	GO:0051149	positive regulation of muscle cell differentiation	57	-0.578496	-1.78995	0.00063685	0.0106385	0.00880043	1728	tags=33%, list=13%, signal=29%	ENSG00000172037/ENSG00000017427/ENSG00000091136/ENSG00000116962/ENSG00000157227/ENSG00000136830/ENSG00000103335/ENSG00000135862/ENSG00000184058/ENSG00000141052/ENSG00000111049/ENSG00000112183/ENSG00000188130/ENSG00000122180/ENSG00000163380/ENSG00000111046/ENSG00000115593/ENSG00000129152/ENSG00000248746
Brain	Age	GO:0002224	GO:0002224	toll-like receptor signaling pathway	90	0.452194	1.71381	0.000651996	0.0107513	0.00889375	1850	tags=27%, list=14%, signal=23%	ENSG00000134321/ENSG00000126456/ENSG00000150455/ENSG00000129988/ENSG00000160856/ENSG00000123609/ENSG00000145901/ENSG00000126368/ENSG00000125347/ENSG00000163131/ENSG00000239732/ENSG00000196664/ENSG00000254087/ENSG00000152223/ENSG00000104312/ENSG00000187554/ENSG00000010671/ENSG00000102794/ENSG00000276561/ENSG00000137462/ENSG00000205213/ENSG00000068079/ENSG00000168884/ENSG00000120280
Brain	Age	GO:0046660	GO:0046660	female sex differentiation	110	0.418304	1.66563	0.000652109	0.0107513	0.00889375	668	tags=12%, list=5%, signal=11%	ENSG00000135346/ENSG00000131808/ENSG00000170315/ENSG00000138039/ENSG00000130385/ENSG00000138207/ENSG00000137869/ENSG00000162624/ENSG00000100206/ENSG00000054796/ENSG00000277893/ENSG00000164305/ENSG00000102230
Brain	Age	GO:0002237	GO:0002237	response to molecule of bacterial origin	229	0.339001	1.51734	0.000647019	0.0107513	0.00889375	1224	tags=21%, list=9%, signal=20%	ENSG00000134326/ENSG00000103490/ENSG00000126456/ENSG00000150455/ENSG00000159674/ENSG00000238130/ENSG00000129988/ENSG00000105697/ENSG00000111012/ENSG00000106366/ENSG00000125538/ENSG00000143839/ENSG00000089041/ENSG00000174175/ENSG00000159640/ENSG00000140968/ENSG00000166710/ENSG00000111732/ENSG00000284009/ENSG00000185187/ENSG00000006638/ENSG00000142166/ENSG00000118432/ENSG00000145901/ENSG00000164305…
Brain	Age	GO:0009132	GO:0009132	nucleoside diphosphate metabolic process	116	-0.488391	-1.67356	0.000670416	0.0110053	0.00910385	624	tags=12%, list=5%, signal=12%	ENSG00000168209/ENSG00000167588/ENSG00000165140/ENSG00000167325/ENSG00000079739/ENSG00000067225/ENSG00000111640/ENSG00000105220/ENSG00000152556/ENSG00000239672/ENSG00000248746/ENSG00000108515/ENSG00000149925/ENSG00000164708
Brain	Age	GO:0042776	GO:0042776	proton motive force-driven mitochondrial ATP synthesis	53	-0.584913	-1.77758	0.000681241	0.0111348	0.00921097	4481	tags=72%, list=34%, signal=48%	ENSG00000168653/ENSG00000147684/ENSG00000125356/ENSG00000154723/ENSG00000285387/ENSG00000130414/ENSG00000184752/ENSG00000103254/ENSG00000164258/ENSG00000090266/ENSG00000186010/ENSG00000165629/ENSG00000145494/ENSG00000273397/ENSG00000136521/ENSG00000150756/ENSG00000119421/ENSG00000140990/ENSG00000151366/ENSG00000004779/ENSG00000128609/ENSG00000204370/ENSG00000158864/ENSG00000116459/ENSG00000065518…
Brain	Age	GO:1901990	GO:1901990	regulation of mitotic cell cycle phase transition	284	-0.404844	-1.5284	0.000693169	0.0112329	0.00929215	3155	tags=33%, list=24%, signal=26%	ENSG00000142208/ENSG00000197256/ENSG00000092853/ENSG00000137710/ENSG00000167797/ENSG00000226437/ENSG00000204120/ENSG00000012048/ENSG00000138778/ENSG00000149930/ENSG00000173846/ENSG00000284792/ENSG00000166483/ENSG00000171848/ENSG00000136518/ENSG00000254093/ENSG00000140015/ENSG00000066117/ENSG00000154473/ENSG00000141867/ENSG00000215021/ENSG00000136826/ENSG00000112742/ENSG00000128908/ENSG00000004897…
Brain	Age	GO:1901987	GO:1901987	regulation of cell cycle phase transition	369	-0.375768	-1.4408	0.000690335	0.0112329	0.00929215	2784	tags=29%, list=21%, signal=24%	ENSG00000181449/ENSG00000284792/ENSG00000166483/ENSG00000171848/ENSG00000172818/ENSG00000136518/ENSG00000254093/ENSG00000140015/ENSG00000169018/ENSG00000066117/ENSG00000154473/ENSG00000141867/ENSG00000215021/ENSG00000136826/ENSG00000111087/ENSG00000112742/ENSG00000128908/ENSG00000004897/ENSG00000138376/ENSG00000136492/ENSG00000094804/ENSG00000166164/ENSG00000110200/ENSG00000103769/ENSG00000151694…
Brain	Age	GO:0060349	GO:0060349	bone morphogenesis	84	-0.523577	-1.72207	0.000709508	0.0114487	0.00947071	1410	tags=23%, list=11%, signal=20%	ENSG00000162510/ENSG00000163273/ENSG00000168056/ENSG00000163132/ENSG00000157227/ENSG00000162496/ENSG00000147869/ENSG00000159167/ENSG00000149257/ENSG00000260428/ENSG00000206013/ENSG00000169231/ENSG00000181965/ENSG00000111199/ENSG00000163513/ENSG00000102575/ENSG00000139219/ENSG00000108821/ENSG00000248746
Brain	Age	GO:0019318	GO:0019318	hexose metabolic process	188	-0.429027	-1.55511	0.000729768	0.0116811	0.00966287	2351	tags=26%, list=18%, signal=21%	ENSG00000143891/ENSG00000170852/ENSG00000102144/ENSG00000165434/ENSG00000281500/ENSG00000130988/ENSG00000101346/ENSG00000086062/ENSG00000105679/ENSG00000173064/ENSG00000074800/ENSG00000108479/ENSG00000104774/ENSG00000149639/ENSG00000228978/ENSG00000017427/ENSG00000180549/ENSG00000001036/ENSG00000146701/ENSG00000158715/ENSG00000140650/ENSG00000128989/ENSG00000111669/ENSG00000117308/ENSG00000285241…
Brain	Age	GO:0006091	GO:0006091	generation of precursor metabolites and energy	401	-0.376724	-1.44728	0.000730066	0.0116811	0.00966287	2587	tags=27%, list=19%, signal=23%	ENSG00000119421/ENSG00000138035/ENSG00000128285/ENSG00000215021/ENSG00000137714/ENSG00000117640/ENSG00000132825/ENSG00000168291/ENSG00000158122/ENSG00000131143/ENSG00000140990/ENSG00000100412/ENSG00000164919/ENSG00000166411/ENSG00000131069/ENSG00000151366/ENSG00000179091/ENSG00000102144/ENSG00000153574/ENSG00000082701/ENSG00000105379/ENSG00000004779/ENSG00000151376/ENSG00000128609/ENSG00000169021…
Brain	Age	GO:0010639	GO:0010639	negative regulation of organelle organization	304	-0.39258	-1.48545	0.000733646	0.011689	0.00966945	2859	tags=28%, list=22%, signal=22%	ENSG00000143799/ENSG00000128849/ENSG00000142459/ENSG00000169100/ENSG00000144824/ENSG00000159753/ENSG00000163041/ENSG00000130787/ENSG00000254093/ENSG00000084112/ENSG00000154473/ENSG00000137877/ENSG00000108773/ENSG00000186635/ENSG00000179820/ENSG00000134775/ENSG00000153310/ENSG00000112742/ENSG00000175756/ENSG00000070087/ENSG00000116489/ENSG00000004478/ENSG00000182533/ENSG00000131941/ENSG00000167315…
Brain	Age	GO:0002250	GO:0002250	adaptive immune response	290	0.314658	1.42807	0.00075466	0.0119735	0.00990481	1528	tags=22%, list=11%, signal=20%	ENSG00000171564/ENSG00000134321/ENSG00000121807/ENSG00000103490/ENSG00000223350/ENSG00000171560/ENSG00000136630/ENSG00000112115/ENSG00000150337/ENSG00000076248/ENSG00000141293/ENSG00000238130/ENSG00000113600/ENSG00000156127/ENSG00000125538/ENSG00000167286/ENSG00000153029/ENSG00000153898/ENSG00000089041/ENSG00000166710/ENSG00000111732/ENSG00000090339/ENSG00000076242/ENSG00000116711/ENSG00000175505…
Brain	Age	GO:0045786	GO:0045786	negative regulation of cell cycle	329	-0.387977	-1.47617	0.000775679	0.0122557	0.0101383	1857	tags=22%, list=14%, signal=20%	ENSG00000053254/ENSG00000262826/ENSG00000113648/ENSG00000153147/ENSG00000156970/ENSG00000144554/ENSG00000118762/ENSG00000075218/ENSG00000009954/ENSG00000228978/ENSG00000110107/ENSG00000172613/ENSG00000143155/ENSG00000085840/ENSG00000137707/ENSG00000186834/ENSG00000144579/ENSG00000164120/ENSG00000112312/ENSG00000163273/ENSG00000225830/ENSG00000137090/ENSG00000162063/ENSG00000071539/ENSG00000178999…
Brain	Age	GO:0008585	GO:0008585	female gonad development	92	0.448377	1.71837	0.000803591	0.0126441	0.0104595	960	tags=14%, list=7%, signal=13%	ENSG00000135346/ENSG00000131808/ENSG00000170315/ENSG00000138039/ENSG00000130385/ENSG00000137869/ENSG00000162624/ENSG00000100206/ENSG00000054796/ENSG00000164305/ENSG00000102230/ENSG00000171791/ENSG00000183770
Brain	Age	GO:0046545	GO:0046545	development of primary female sexual characteristics	96	0.437492	1.69552	0.000808397	0.0126671	0.0104786	668	tags=11%, list=5%, signal=11%	ENSG00000135346/ENSG00000131808/ENSG00000170315/ENSG00000138039/ENSG00000130385/ENSG00000137869/ENSG00000162624/ENSG00000100206/ENSG00000054796/ENSG00000164305/ENSG00000102230
Brain	Age	GO:1901135	GO:1901135	carbohydrate derivative metabolic process	875	-0.332952	-1.32171	0.000812767	0.0126832	0.0104919	2046	tags=18%, list=15%, signal=16%	ENSG00000105679/ENSG00000188641/ENSG00000184389/ENSG00000187446/ENSG00000204370/ENSG00000125845/ENSG00000183196/ENSG00000158864/ENSG00000179761/ENSG00000165280/ENSG00000198075/ENSG00000130035/ENSG00000116459/ENSG00000103089/ENSG00000065518/ENSG00000023697/ENSG00000074800/ENSG00000167863/ENSG00000108479/ENSG00000160194/ENSG00000091140/ENSG00000104774/ENSG00000198951/ENSG00000099624/ENSG00000152234…
Brain	Age	GO:0015849	GO:0015849	organic acid transport	259	-0.402476	-1.50167	0.000825434	0.0128281	0.0106117	2588	tags=32%, list=19%, signal=26%	ENSG00000183048/ENSG00000162344/ENSG00000130876/ENSG00000142494/ENSG00000196517/ENSG00000125255/ENSG00000108984/ENSG00000155465/ENSG00000108443/ENSG00000100372/ENSG00000281917/ENSG00000157184/ENSG00000108528/ENSG00000130203/ENSG00000170890/ENSG00000130234/ENSG00000123159/ENSG00000147588/ENSG00000117152/ENSG00000197901/ENSG00000079385/ENSG00000081923/ENSG00000163817/ENSG00000104888/ENSG00000262217…
Brain	Age	GO:0009991	GO:0009991	response to extracellular stimulus	417	0.289435	1.3743	0.000846901	0.013108	0.0108432	1385	tags=14%, list=10%, signal=13%	ENSG00000172179/ENSG00000259384/ENSG00000134200/ENSG00000285109/ENSG00000115138/ENSG00000164266/ENSG00000116299/ENSG00000238130/ENSG00000002726/ENSG00000043591/ENSG00000143921/ENSG00000105697/ENSG00000111012/ENSG00000142178/ENSG00000055332/ENSG00000176387/ENSG00000111203/ENSG00000178473/ENSG00000019186/ENSG00000089041/ENSG00000159640/ENSG00000157005/ENSG00000164270/ENSG00000070915/ENSG00000115919…
Brain	Age	GO:0060325	GO:0060325	face morphogenesis	27	-0.660786	-1.76499	0.000852375	0.013139	0.010869	1406	tags=30%, list=11%, signal=27%	ENSG00000126458/ENSG00000163132/ENSG00000087245/ENSG00000103196/ENSG00000184058/ENSG00000260428/ENSG00000121005/ENSG00000108821
Brain	Age	GO:0046425	GO:0046425	regulation of receptor signaling pathway via JAK-STAT	60	0.498464	1.77093	0.000883153	0.0135584	0.0112158	633	tags=12%, list=5%, signal=11%	ENSG00000172179/ENSG00000259384/ENSG00000173193/ENSG00000116717/ENSG00000185338/ENSG00000096968/ENSG00000233816
Brain	Age	GO:0007093	GO:0007093	mitotic cell cycle checkpoint signaling	122	-0.475921	-1.64268	0.000891809	0.0136361	0.0112801	1857	tags=27%, list=14%, signal=23%	ENSG00000053254/ENSG00000262826/ENSG00000156970/ENSG00000144554/ENSG00000075218/ENSG00000172613/ENSG00000085840/ENSG00000071539/ENSG00000178999/ENSG00000117724/ENSG00000173559/ENSG00000149503/ENSG00000164109/ENSG00000227804/ENSG00000134690/ENSG00000237095/ENSG00000174442/ENSG00000072609/ENSG00000168078/ENSG00000166851/ENSG00000117399/ENSG00000101773/ENSG00000089685/ENSG00000184445/ENSG00000178295…
Brain	Age	GO:0051783	GO:0051783	regulation of nuclear division	126	-0.467721	-1.61907	0.000897609	0.0136696	0.0113079	1231	tags=37%, list=9%, signal=33%	ENSG00000154473/ENSG00000162552/ENSG00000124882/ENSG00000213024/ENSG00000112742/ENSG00000175756/ENSG00000004897/ENSG00000184661/ENSG00000174808/ENSG00000110200/ENSG00000156970/ENSG00000228978/ENSG00000120149/ENSG00000017427/ENSG00000167657/ENSG00000100462/ENSG00000137090/ENSG00000071539/ENSG00000178999/ENSG00000163132/ENSG00000117650/ENSG00000117724/ENSG00000149503/ENSG00000135476/ENSG00000164109…
Brain	Age	GO:0015986	GO:0015986	proton motive force-driven ATP synthesis	58	-0.550416	-1.70577	0.000914282	0.0138669	0.011471	4481	tags=71%, list=34%, signal=47%	ENSG00000168653/ENSG00000147684/ENSG00000185883/ENSG00000125356/ENSG00000154723/ENSG00000285387/ENSG00000130414/ENSG00000184752/ENSG00000103254/ENSG00000164258/ENSG00000090266/ENSG00000186010/ENSG00000165629/ENSG00000145494/ENSG00000273397/ENSG00000136521/ENSG00000150756/ENSG00000119421/ENSG00000140990/ENSG00000151366/ENSG00000004779/ENSG00000128609/ENSG00000173915/ENSG00000204370/ENSG00000158864…
Brain	Age	GO:0060348	GO:0060348	bone development	196	-0.420328	-1.53195	0.000917875	0.0138669	0.011471	1422	tags=21%, list=11%, signal=19%	ENSG00000182492/ENSG00000162510/ENSG00000102174/ENSG00000185245/ENSG00000136457/ENSG00000143995/ENSG00000170365/ENSG00000163273/ENSG00000168056/ENSG00000185269/ENSG00000163132/ENSG00000157227/ENSG00000109685/ENSG00000187764/ENSG00000162496/ENSG00000113658/ENSG00000147155/ENSG00000147869/ENSG00000159167/ENSG00000113083/ENSG00000164093/ENSG00000283979/ENSG00000149257/ENSG00000260428/ENSG00000102024…
Brain	Age	GO:0034502	GO:0034502	protein localization to chromosome	84	-0.517628	-1.7025	0.000943949	0.0142042	0.0117501	2645	tags=42%, list=20%, signal=34%	ENSG00000254093/ENSG00000154473/ENSG00000066336/ENSG00000150753/ENSG00000183207/ENSG00000163468/ENSG00000112742/ENSG00000115484/ENSG00000156261/ENSG00000147099/ENSG00000166226/ENSG00000135624/ENSG00000165280/ENSG00000113648/ENSG00000120438/ENSG00000156970/ENSG00000158406/ENSG00000146731/ENSG00000130826/ENSG00000132383/ENSG00000164362/ENSG00000178999/ENSG00000106462/ENSG00000146670/ENSG00000031691…
Brain	Age	GO:0071230	GO:0071230	cellular response to amino acid stimulus	58	-0.549645	-1.70338	0.000952114	0.0142117	0.0117563	2104	tags=22%, list=16%, signal=19%	ENSG00000133706/ENSG00000197451/ENSG00000228978/ENSG00000145888/ENSG00000084636/ENSG00000119772/ENSG00000087245/ENSG00000187498/ENSG00000142156/ENSG00000164692/ENSG00000204262/ENSG00000108821/ENSG00000162909
Brain	Age	GO:0045787	GO:0045787	positive regulation of cell cycle	283	-0.388922	-1.4674	0.000959443	0.0142117	0.0117563	2576	tags=30%, list=19%, signal=25%	ENSG00000109917/ENSG00000162552/ENSG00000141867/ENSG00000124882/ENSG00000215021/ENSG00000111087/ENSG00000213024/ENSG00000284774/ENSG00000108443/ENSG00000128908/ENSG00000004897/ENSG00000084764/ENSG00000094804/ENSG00000174808/ENSG00000123159/ENSG00000103769/ENSG00000151694/ENSG00000135446/ENSG00000142731/ENSG00000162733/ENSG00000132466/ENSG00000113648/ENSG00000070669/ENSG00000118762/ENSG00000168944…
Brain	Age	GO:0031667	GO:0031667	response to nutrient levels	397	0.295929	1.39904	0.000959135	0.0142117	0.0117563	1385	tags=14%, list=10%, signal=13%	ENSG00000172179/ENSG00000259384/ENSG00000134200/ENSG00000285109/ENSG00000115138/ENSG00000164266/ENSG00000116299/ENSG00000238130/ENSG00000002726/ENSG00000043591/ENSG00000143921/ENSG00000105697/ENSG00000111012/ENSG00000142178/ENSG00000055332/ENSG00000176387/ENSG00000111203/ENSG00000178473/ENSG00000019186/ENSG00000159640/ENSG00000157005/ENSG00000164270/ENSG00000070915/ENSG00000115919/ENSG00000180432…
Brain	Age	GO:0010817	GO:0010817	regulation of hormone levels	400	0.296659	1.39842	0.000952758	0.0142117	0.0117563	1604	tags=19%, list=12%, signal=17%	ENSG00000135346/ENSG00000131808/ENSG00000115138/ENSG00000171564/ENSG00000171560/ENSG00000164266/ENSG00000167034/ENSG00000198457/ENSG00000138039/ENSG00000069482/ENSG00000108786/ENSG00000156096/ENSG00000121064/ENSG00000137288/ENSG00000111012/ENSG00000148795/ENSG00000125538/ENSG00000276191/ENSG00000138207/ENSG00000143839/ENSG00000278232/ENSG00000184163/ENSG00000145708/ENSG00000140274/ENSG00000178473…
Brain	Age	GO:0035050	GO:0035050	embryonic heart tube development	74	0.456588	1.68501	0.000965265	0.0142424	0.0117816	1979	tags=32%, list=15%, signal=28%	ENSG00000285109/ENSG00000180053/ENSG00000164532/ENSG00000107831/ENSG00000163501/ENSG00000169379/ENSG00000154342/ENSG00000123473/ENSG00000164107/ENSG00000121068/ENSG00000113196/ENSG00000103034/ENSG00000101052/ENSG00000114251/ENSG00000168014/ENSG00000113971/ENSG00000078401/ENSG00000158286/ENSG00000154099/ENSG00000156925/ENSG00000139445/ENSG00000284862/ENSG00000164736/ENSG00000138002
Brain	Age	GO:0010469	GO:0010469	regulation of signaling receptor activity	136	0.385023	1.57053	0.000984302	0.014467	0.0119674	1447	tags=16%, list=11%, signal=15%	ENSG00000135346/ENSG00000131808/ENSG00000121807/ENSG00000109321/ENSG00000167653/ENSG00000106366/ENSG00000145708/ENSG00000278303/ENSG00000158517/ENSG00000184160/ENSG00000147571/ENSG00000096968/ENSG00000169174/ENSG00000140090/ENSG00000122861/ENSG00000234965/ENSG00000173714/ENSG00000169860/ENSG00000006116/ENSG00000078401/ENSG00000237515/ENSG00000142408
Brain	Age	GO:1901019	GO:1901019	regulation of calcium ion transmembrane transporter activity	76	-0.532267	-1.72144	0.000990296	0.0144748	0.0119739	804	tags=25%, list=6%, signal=24%	ENSG00000130988/ENSG00000182533/ENSG00000130038/ENSG00000175544/ENSG00000119782/ENSG00000118762/ENSG00000075142/ENSG00000109689/ENSG00000143153/ENSG00000184381/ENSG00000170290/ENSG00000124942/ENSG00000118729/ENSG00000149596/ENSG00000018625/ENSG00000130528/ENSG00000185482/ENSG00000196296/ENSG00000143318
Brain	Age	GO:0000075	GO:0000075	cell cycle checkpoint signaling	162	-0.44147	-1.57811	0.00099247	0.0144748	0.0119739	2364	tags=30%, list=18%, signal=25%	ENSG00000112742/ENSG00000138376/ENSG00000136492/ENSG00000094804/ENSG00000110200/ENSG00000104885/ENSG00000093009/ENSG00000053254/ENSG00000262826/ENSG00000156970/ENSG00000144554/ENSG00000075218/ENSG00000110107/ENSG00000172613/ENSG00000143155/ENSG00000085840/ENSG00000225830/ENSG00000071539/ENSG00000178999/ENSG00000111602/ENSG00000117724/ENSG00000173559/ENSG00000149503/ENSG00000101412/ENSG00000164109…
Brain	Age	GO:0032496	GO:0032496	response to lipopolysaccharide	216	0.340571	1.49112	0.00101952	0.0147559	0.0122064	1224	tags=21%, list=9%, signal=20%	ENSG00000134326/ENSG00000103490/ENSG00000126456/ENSG00000150455/ENSG00000159674/ENSG00000238130/ENSG00000129988/ENSG00000105697/ENSG00000111012/ENSG00000106366/ENSG00000125538/ENSG00000143839/ENSG00000089041/ENSG00000174175/ENSG00000159640/ENSG00000140968/ENSG00000111732/ENSG00000284009/ENSG00000185187/ENSG00000006638/ENSG00000142166/ENSG00000118432/ENSG00000145901/ENSG00000164305/ENSG00000126368…
Brain	Age	GO:0070661	GO:0070661	leukocyte proliferation	220	0.335543	1.48348	0.00101881	0.0147559	0.0122064	1500	tags=22%, list=11%, signal=20%	ENSG00000121807/ENSG00000091181/ENSG00000103490/ENSG00000150455/ENSG00000124508/ENSG00000069482/ENSG00000284021/ENSG00000101096/ENSG00000163501/ENSG00000125538/ENSG00000113389/ENSG00000174842/ENSG00000160856/ENSG00000089041/ENSG00000159640/ENSG00000154342/ENSG00000160716/ENSG00000117400/ENSG00000135577/ENSG00000175505/ENSG00000164305/ENSG00000096968/ENSG00000233816/ENSG00000171223/ENSG00000184371…
Brain	Age	GO:0030837	GO:0030837	negative regulation of actin filament polymerization	48	-0.598175	-1.78851	0.00106324	0.0152581	0.0126219	3773	tags=58%, list=28%, signal=42%	ENSG00000077549/ENSG00000140463/ENSG00000107104/ENSG00000163932/ENSG00000105887/ENSG00000137710/ENSG00000159753/ENSG00000130787/ENSG00000084112/ENSG00000137877/ENSG00000179820/ENSG00000134775/ENSG00000153310/ENSG00000070087/ENSG00000116489/ENSG00000136842/ENSG00000151239/ENSG00000132854/ENSG00000148180/ENSG00000197321/ENSG00000163431/ENSG00000205542/ENSG00000163157/ENSG00000135407/ENSG00000042493…
Brain	Age	GO:0007080	GO:0007080	mitotic metaphase plate congression	52	-0.570867	-1.7281	0.00105933	0.0152581	0.0126219	3880	tags=54%, list=29%, signal=38%	ENSG00000176108/ENSG00000145919/ENSG00000130724/ENSG00000121621/ENSG00000132612/ENSG00000153187/ENSG00000138778/ENSG00000086065/ENSG00000083937/ENSG00000254093/ENSG00000213024/ENSG00000175203/ENSG00000083535/ENSG00000103769/ENSG00000145241/ENSG00000108424/ENSG00000233450/ENSG00000178999/ENSG00000149503/ENSG00000179041/ENSG00000146670/ENSG00000134690/ENSG00000101367/ENSG00000142945/ENSG00000089685…
Brain	Age	GO:0009914	GO:0009914	hormone transport	252	0.32291	1.43837	0.0010663	0.0152581	0.0126219	2210	tags=27%, list=17%, signal=23%	ENSG00000135346/ENSG00000115138/ENSG00000171564/ENSG00000171560/ENSG00000164266/ENSG00000167034/ENSG00000069482/ENSG00000137288/ENSG00000125538/ENSG00000276191/ENSG00000138207/ENSG00000143839/ENSG00000278232/ENSG00000184163/ENSG00000145708/ENSG00000178473/ENSG00000137869/ENSG00000109163/ENSG00000198643/ENSG00000115687/ENSG00000147571/ENSG00000118432/ENSG00000166263/ENSG00000126368/ENSG00000053918…
Brain	Age	GO:0035264	GO:0035264	multicellular organism growth	130	0.393305	1.58784	0.00107803	0.015368	0.0127128	1548	tags=17%, list=12%, signal=15%	ENSG00000172179/ENSG00000259384/ENSG00000120756/ENSG00000043591/ENSG00000163501/ENSG00000083093/ENSG00000077092/ENSG00000123473/ENSG00000168610/ENSG00000184371/ENSG00000163666/ENSG00000145287/ENSG00000171791/ENSG00000127528/ENSG00000105701/ENSG00000056586/ENSG00000112964/ENSG00000139610/ENSG00000169136/ENSG00000164128/ENSG00000104884/ENSG00000118260
Brain	Age	GO:0040014	GO:0040014	regulation of multicellular organism growth	57	0.516047	1.829	0.00110305	0.0156658	0.0129592	924	tags=14%, list=7%, signal=13%	ENSG00000172179/ENSG00000259384/ENSG00000120756/ENSG00000043591/ENSG00000168610/ENSG00000184371/ENSG00000145287/ENSG00000171791
Brain	Age	GO:0009792	GO:0009792	embryo development ending in birth or egg hatching	592	-0.348573	-1.36678	0.00111245	0.0157403	0.0130208	1933	tags=18%, list=15%, signal=16%	ENSG00000166197/ENSG00000142731/ENSG00000141873/ENSG00000107957/ENSG00000198816/ENSG00000149187/ENSG00000039537/ENSG00000148400/ENSG00000118762/ENSG00000132780/ENSG00000092607/ENSG00000112578/ENSG00000166200/ENSG00000146223/ENSG00000017427/ENSG00000107779/ENSG00000160801/ENSG00000185920/ENSG00000136280/ENSG00000092621/ENSG00000146918/ENSG00000143816/ENSG00000125878/ENSG00000100345/ENSG00000138685…
Brain	Age	GO:0055008	GO:0055008	cardiac muscle tissue morphogenesis	51	-0.571681	-1.72854	0.00115237	0.0162445	0.0134379	361	tags=20%, list=3%, signal=19%	ENSG00000060718/ENSG00000159173/ENSG00000140416/ENSG00000163092/ENSG00000155657/ENSG00000118194/ENSG00000092054/ENSG00000173991/ENSG00000111245/ENSG00000159251
Brain	Age	GO:0070925	GO:0070925	organelle assembly	784	-0.333599	-1.31985	0.00117397	0.0164878	0.0136391	1437	tags=13%, list=11%, signal=12%	ENSG00000147065/ENSG00000105479/ENSG00000145907/ENSG00000284126/ENSG00000138347/ENSG00000233450/ENSG00000066279/ENSG00000198624/ENSG00000092036/ENSG00000274205/ENSG00000111834/ENSG00000088325/ENSG00000139323/ENSG00000244607/ENSG00000156876/ENSG00000196083/ENSG00000148180/ENSG00000175183/ENSG00000131351/ENSG00000125445/ENSG00000178999/ENSG00000163755/ENSG00000153044/ENSG00000117650/ENSG00000125257…
Brain	Age	GO:0071219	GO:0071219	cellular response to molecule of bacterial origin	134	0.3912	1.59141	0.00117939	0.0165028	0.0136515	1224	tags=22%, list=9%, signal=21%	ENSG00000134326/ENSG00000103490/ENSG00000126456/ENSG00000150455/ENSG00000159674/ENSG00000129988/ENSG00000105697/ENSG00000106366/ENSG00000125538/ENSG00000140968/ENSG00000111732/ENSG00000284009/ENSG00000185187/ENSG00000006638/ENSG00000145901/ENSG00000126368/ENSG00000096968/ENSG00000155111/ENSG00000124875/ENSG00000026025/ENSG00000118520/ENSG00000239732/ENSG00000148677/ENSG00000254087/ENSG00000104312…
Brain	Age	GO:0001541	GO:0001541	ovarian follicle development	56	0.504312	1.77673	0.00121036	0.0168738	0.0139585	960	tags=16%, list=7%, signal=15%	ENSG00000135346/ENSG00000131808/ENSG00000138039/ENSG00000130385/ENSG00000100206/ENSG00000054796/ENSG00000102230/ENSG00000171791/ENSG00000183770
Brain	Age	GO:0033044	GO:0033044	regulation of chromosome organization	223	-0.414218	-1.53015	0.00121646	0.0168968	0.0139774	2703	tags=30%, list=20%, signal=24%	ENSG00000163041/ENSG00000136518/ENSG00000254093/ENSG00000066117/ENSG00000154473/ENSG00000150753/ENSG00000100811/ENSG00000183207/ENSG00000163468/ENSG00000112742/ENSG00000115484/ENSG00000128908/ENSG00000156261/ENSG00000004897/ENSG00000147099/ENSG00000130726/ENSG00000094804/ENSG00000166164/ENSG00000106028/ENSG00000110200/ENSG00000166226/ENSG00000135624/ENSG00000073584/ENSG00000113648/ENSG00000153147…
Brain	Age	GO:0014706	GO:0014706	striated muscle tissue development	214	-0.40784	-1.50245	0.00127992	0.0177134	0.014653	1724	tags=23%, list=13%, signal=21%	ENSG00000135744/ENSG00000120149/ENSG00000017427/ENSG00000046604/ENSG00000107779/ENSG00000186260/ENSG00000198812/ENSG00000144560/ENSG00000170365/ENSG00000138685/ENSG00000132510/ENSG00000114854/ENSG00000016082/ENSG00000265107/ENSG00000160211/ENSG00000163132/ENSG00000102683/ENSG00000117724/ENSG00000086991/ENSG00000275555/ENSG00000178860/ENSG00000160789/ENSG00000198796/ENSG00000113658/ENSG00000065361…
Brain	Age	GO:0015980	GO:0015980	energy derivation by oxidation of organic compounds	263	-0.397614	-1.489	0.00131916	0.0181241	0.0149927	3907	tags=45%, list=29%, signal=33%	ENSG00000105373/ENSG00000130414/ENSG00000163754/ENSG00000184203/ENSG00000162688/ENSG00000067829/ENSG00000108179/ENSG00000131871/ENSG00000163794/ENSG00000119689/ENSG00000280627/ENSG00000184752/ENSG00000103254/ENSG00000284194/ENSG00000168275/ENSG00000164258/ENSG00000182054/ENSG00000072778/ENSG00000110958/ENSG00000127184/ENSG00000067560/ENSG00000078237/ENSG00000164405/ENSG00000256525/ENSG00000090266…
Brain	Age	GO:0044281	GO:0044281	small molecule metabolic process	1447	-0.315283	-1.26339	0.0013175	0.0181241	0.0149927	2593	tags=24%, list=20%, signal=22%	ENSG00000163803/ENSG00000183048/ENSG00000119421/ENSG00000137825/ENSG00000166035/ENSG00000166123/ENSG00000162344/ENSG00000106992/ENSG00000160179/ENSG00000162552/ENSG00000124299/ENSG00000072310/ENSG00000108773/ENSG00000131473/ENSG00000011009/ENSG00000278488/ENSG00000138363/ENSG00000001626/ENSG00000137714/ENSG00000188676/ENSG00000118402/ENSG00000065427/ENSG00000168291/ENSG00000158122/ENSG00000140990…
Brain	Age	GO:0019221	GO:0019221	cytokine-mediated signaling pathway	287	0.308556	1.39696	0.00132769	0.0181754	0.0150352	1766	tags=24%, list=13%, signal=21%	ENSG00000121807/ENSG00000091181/ENSG00000103490/ENSG00000126456/ENSG00000183813/ENSG00000181374/ENSG00000112115/ENSG00000173193/ENSG00000184979/ENSG00000067066/ENSG00000215788/ENSG00000140853/ENSG00000125538/ENSG00000138496/ENSG00000123609/ENSG00000185187/ENSG00000163357/ENSG00000117400/ENSG00000142166/ENSG00000288243/ENSG00000115415/ENSG00000175505/ENSG00000185338/ENSG00000126353/ENSG00000096968…
Brain	Age	GO:0043009	GO:0043009	chordate embryonic development	572	-0.349996	-1.3725	0.00133926	0.0182678	0.0151116	2527	tags=22%, list=19%, signal=19%	ENSG00000108773/ENSG00000164930/ENSG00000183691/ENSG00000136826/ENSG00000197905/ENSG00000163389/ENSG00000162769/ENSG00000148488/ENSG00000147383/ENSG00000138771/ENSG00000157184/ENSG00000100625/ENSG00000100060/ENSG00000125977/ENSG00000131264/ENSG00000130726/ENSG00000120068/ENSG00000151725/ENSG00000057657/ENSG00000101346/ENSG00000157240/ENSG00000120370/ENSG00000203877/ENSG00000125845/ENSG00000101115…
Brain	Age	GO:0018958	GO:0018958	phenol-containing compound metabolic process	95	0.42699	1.65669	0.00134682	0.0183052	0.0151425	1573	tags=24%, list=12%, signal=21%	ENSG00000135346/ENSG00000092969/ENSG00000184845/ENSG00000140274/ENSG00000160716/ENSG00000153234/ENSG00000123892/ENSG00000164107/ENSG00000107165/ENSG00000112394/ENSG00000106688/ENSG00000185664/ENSG00000171791/ENSG00000164197/ENSG00000114251/ENSG00000161091/ENSG00000104324/ENSG00000178394/ENSG00000104044/ENSG00000258839/ENSG00000176928/ENSG00000276825/ENSG00000139155
Brain	Age	GO:0009612	GO:0009612	response to mechanical stimulus	173	-0.433451	-1.56412	0.00136131	0.018436	0.0152508	1768	tags=23%, list=13%, signal=20%	ENSG00000118762/ENSG00000100997/ENSG00000135744/ENSG00000118412/ENSG00000288475/ENSG00000228978/ENSG00000185920/ENSG00000123700/ENSG00000138685/ENSG00000158769/ENSG00000148180/ENSG00000157227/ENSG00000111262/ENSG00000103335/ENSG00000125965/ENSG00000087245/ENSG00000158683/ENSG00000146733/ENSG00000260428/ENSG00000121966/ENSG00000104321/ENSG00000181965/ENSG00000073756/ENSG00000277481/ENSG00000111199…
Brain	Age	GO:0051653	GO:0051653	spindle localization	47	-0.574258	-1.71091	0.00138518	0.0186263	0.0154081	1900	tags=36%, list=14%, signal=31%	ENSG00000136158/ENSG00000138071/ENSG00000088833/ENSG00000115091/ENSG00000108424/ENSG00000066279/ENSG00000100345/ENSG00000070193/ENSG00000135476/ENSG00000164109/ENSG00000101367/ENSG00000137497/ENSG00000166851/ENSG00000188487/ENSG00000137804/ENSG00000076382/ENSG00000080986
Brain	Age	GO:0023061	GO:0023061	signal release	406	0.287766	1.36405	0.00138395	0.0186263	0.0154081	2210	tags=23%, list=17%, signal=20%	ENSG00000135346/ENSG00000115138/ENSG00000171564/ENSG00000178750/ENSG00000171560/ENSG00000164266/ENSG00000167034/ENSG00000069482/ENSG00000184845/ENSG00000137288/ENSG00000149927/ENSG00000125538/ENSG00000276191/ENSG00000138207/ENSG00000108405/ENSG00000143839/ENSG00000278232/ENSG00000184163/ENSG00000145708/ENSG00000178473/ENSG00000137869/ENSG00000109163/ENSG00000089041/ENSG00000198643/ENSG00000160716…
Brain	Age	GO:0021602	GO:0021602	cranial nerve morphogenesis	28	-0.662411	-1.7903	0.00142874	0.0191441	0.0158365	1929	tags=43%, list=15%, signal=37%	ENSG00000081923/ENSG00000177301/ENSG00000075891/ENSG00000120094/ENSG00000184058/ENSG00000105997/ENSG00000128652/ENSG00000181965/ENSG00000173917/ENSG00000105991/ENSG00000165462/ENSG00000120093
Brain	Age	GO:0051293	GO:0051293	establishment of spindle localization	43	-0.581148	-1.71155	0.001448	0.0193338	0.0159934	1644	tags=30%, list=12%, signal=27%	ENSG00000088833/ENSG00000108424/ENSG00000100345/ENSG00000070193/ENSG00000135476/ENSG00000164109/ENSG00000101367/ENSG00000137497/ENSG00000166851/ENSG00000188487/ENSG00000137804/ENSG00000076382/ENSG00000080986
Brain	Age	GO:0005996	GO:0005996	monosaccharide metabolic process	203	-0.419	-1.5337	0.0014874	0.0197902	0.016371	2351	tags=25%, list=18%, signal=21%	ENSG00000143891/ENSG00000170852/ENSG00000102144/ENSG00000153574/ENSG00000165434/ENSG00000281500/ENSG00000130988/ENSG00000101346/ENSG00000086062/ENSG00000105679/ENSG00000173064/ENSG00000074800/ENSG00000108479/ENSG00000104774/ENSG00000149639/ENSG00000228978/ENSG00000017427/ENSG00000142657/ENSG00000180549/ENSG00000165609/ENSG00000001036/ENSG00000146701/ENSG00000158715/ENSG00000140650/ENSG00000128989…
Brain	Age	GO:0050000	GO:0050000	chromosome localization	82	-0.509793	-1.6655	0.00150447	0.0199474	0.016501	3746	tags=50%, list=28%, signal=36%	ENSG00000145919/ENSG00000130724/ENSG00000121621/ENSG00000132612/ENSG00000285943/ENSG00000153187/ENSG00000171853/ENSG00000164949/ENSG00000168070/ENSG00000010295/ENSG00000138778/ENSG00000086065/ENSG00000083937/ENSG00000254093/ENSG00000130479/ENSG00000213024/ENSG00000175203/ENSG00000083535/ENSG00000103769/ENSG00000145241/ENSG00000138071/ENSG00000115091/ENSG00000108424/ENSG00000233450/ENSG00000178999…
Brain	Age	GO:0090307	GO:0090307	mitotic spindle assembly	64	-0.542367	-1.71029	0.00158764	0.0207598	0.0171731	3880	tags=52%, list=29%, signal=37%	ENSG00000176108/ENSG00000164114/ENSG00000130724/ENSG00000204899/ENSG00000101350/ENSG00000285943/ENSG00000153187/ENSG00000257103/ENSG00000047410/ENSG00000067560/ENSG00000086065/ENSG00000083937/ENSG00000104983/ENSG00000068796/ENSG00000165660/ENSG00000083535/ENSG00000103769/ENSG00000108424/ENSG00000233450/ENSG00000088325/ENSG00000178999/ENSG00000117650/ENSG00000149503/ENSG00000212916/ENSG00000137807…
Brain	Age	GO:0030216	GO:0030216	keratinocyte differentiation	80	-0.499675	-1.62907	0.00157271	0.0207598	0.0171731	1938	tags=29%, list=15%, signal=25%	ENSG00000144452/ENSG00000113648/ENSG00000148400/ENSG00000120149/ENSG00000169504/ENSG00000129116/ENSG00000133321/ENSG00000083307/ENSG00000106462/ENSG00000221926/ENSG00000117595/ENSG00000137497/ENSG00000128422/ENSG00000073282/ENSG00000167769/ENSG00000170421/ENSG00000165272/ENSG00000135046/ENSG00000179593/ENSG00000167880/ENSG00000175065/ENSG00000118898/ENSG00000136155
Brain	Age	GO:0071216	GO:0071216	cellular response to biotic stimulus	157	0.364408	1.51766	0.00158228	0.0207598	0.0171731	1224	tags=21%, list=9%, signal=19%	ENSG00000134326/ENSG00000103490/ENSG00000126456/ENSG00000150455/ENSG00000159674/ENSG00000129988/ENSG00000105697/ENSG00000106366/ENSG00000125538/ENSG00000140968/ENSG00000111732/ENSG00000284009/ENSG00000185187/ENSG00000006638/ENSG00000145901/ENSG00000126368/ENSG00000096968/ENSG00000158825/ENSG00000155111/ENSG00000172071/ENSG00000124875/ENSG00000026025/ENSG00000118520/ENSG00000239732/ENSG00000148677…
Brain	Age	GO:0043410	GO:0043410	positive regulation of MAPK cascade	372	0.29583	1.36073	0.00158578	0.0207598	0.0171731	1587	tags=16%, list=12%, signal=15%	ENSG00000259384/ENSG00000285109/ENSG00000171564/ENSG00000103490/ENSG00000171560/ENSG00000181374/ENSG00000172680/ENSG00000150455/ENSG00000092969/ENSG00000163491/ENSG00000107831/ENSG00000118523/ENSG00000099860/ENSG00000134962/ENSG00000139053/ENSG00000055332/ENSG00000137486/ENSG00000125538/ENSG00000160856/ENSG00000158517/ENSG00000116717/ENSG00000089041/ENSG00000003402/ENSG00000090339/ENSG00000137936…
Brain	Age	GO:0002440	GO:0002440	production of molecular mediator of immune response	162	0.354	1.4906	0.00160752	0.0209475	0.0173283	1479	tags=22%, list=11%, signal=19%	ENSG00000134321/ENSG00000121807/ENSG00000103490/ENSG00000223350/ENSG00000112115/ENSG00000092969/ENSG00000076248/ENSG00000159674/ENSG00000156127/ENSG00000125538/ENSG00000138207/ENSG00000160856/ENSG00000089041/ENSG00000166710/ENSG00000111732/ENSG00000164430/ENSG00000076242/ENSG00000175505/ENSG00000183624/ENSG00000211821/ENSG00000166888/ENSG00000211798/ENSG00000012124/ENSG00000118520/ENSG00000239732…
Brain	Age	GO:1903825	GO:1903825	organic acid transmembrane transport	133	-0.457405	-1.59566	0.00162324	0.0210799	0.0174379	3168	tags=41%, list=24%, signal=31%	ENSG00000110436/ENSG00000142208/ENSG00000143158/ENSG00000158296/ENSG00000166558/ENSG00000170482/ENSG00000081479/ENSG00000177807/ENSG00000183048/ENSG00000130876/ENSG00000142494/ENSG00000196517/ENSG00000155465/ENSG00000281917/ENSG00000157184/ENSG00000108528/ENSG00000130234/ENSG00000117152/ENSG00000163817/ENSG00000104888/ENSG00000262217/ENSG00000171017/ENSG00000135744/ENSG00000021488/ENSG00000228978…
Brain	Age	GO:0000086	GO:0000086	G2/M transition of mitotic cell cycle	125	-0.452356	-1.56169	0.00165134	0.0213715	0.0176791	3154	tags=34%, list=24%, signal=26%	ENSG00000107872/ENSG00000079805/ENSG00000092853/ENSG00000226437/ENSG00000012048/ENSG00000149930/ENSG00000173846/ENSG00000166483/ENSG00000254093/ENSG00000140015/ENSG00000141867/ENSG00000138376/ENSG00000094804/ENSG00000103769/ENSG00000111907/ENSG00000135446/ENSG00000053254/ENSG00000262826/ENSG00000108100/ENSG00000164045/ENSG00000161692/ENSG00000085840/ENSG00000128989/ENSG00000178999/ENSG00000117724…
Brain	Age	GO:0051726	GO:0051726	regulation of cell cycle	919	-0.326197	-1.2953	0.00166752	0.0215076	0.0177917	3069	tags=27%, list=23%, signal=22%	ENSG00000078900/ENSG00000226437/ENSG00000204120/ENSG00000132382/ENSG00000288114/ENSG00000179218/ENSG00000012048/ENSG00000151414/ENSG00000138778/ENSG00000138442/ENSG00000100154/ENSG00000086065/ENSG00000083937/ENSG00000149930/ENSG00000274474/ENSG00000183814/ENSG00000133101/ENSG00000096384/ENSG00000179262/ENSG00000173846/ENSG00000154493/ENSG00000223639/ENSG00000168348/ENSG00000182585/ENSG00000096717…
Brain	Age	GO:0060337	GO:0060337	type I interferon signaling pathway	39	0.547164	1.79867	0.00168028	0.0215987	0.017867	1243	tags=28%, list=9%, signal=26%	ENSG00000126456/ENSG00000184979/ENSG00000067066/ENSG00000140853/ENSG00000163357/ENSG00000142166/ENSG00000288243/ENSG00000115415/ENSG00000233816/ENSG00000114251/ENSG00000276561
Brain	Age	GO:1905039	GO:1905039	carboxylic acid transmembrane transport	132	-0.458771	-1.59837	0.00169453	0.0216934	0.0179454	3168	tags=41%, list=24%, signal=31%	ENSG00000110436/ENSG00000142208/ENSG00000143158/ENSG00000158296/ENSG00000166558/ENSG00000170482/ENSG00000081479/ENSG00000177807/ENSG00000183048/ENSG00000130876/ENSG00000142494/ENSG00000196517/ENSG00000155465/ENSG00000281917/ENSG00000157184/ENSG00000108528/ENSG00000130234/ENSG00000117152/ENSG00000163817/ENSG00000104888/ENSG00000262217/ENSG00000171017/ENSG00000135744/ENSG00000021488/ENSG00000228978…
Brain	Age	GO:0051606	GO:0051606	detection of stimulus	201	0.336877	1.4673	0.00169909	0.0216934	0.0179454	1527	tags=28%, list=11%, signal=25%	ENSG00000163825/ENSG00000279000/ENSG00000198471/ENSG00000134183/ENSG00000133256/ENSG00000114349/ENSG00000129988/ENSG00000169962/ENSG00000128617/ENSG00000122375/ENSG00000179002/ENSG00000149488/ENSG00000187747/ENSG00000127928/ENSG00000116703/ENSG00000180974/ENSG00000095464/ENSG00000163914/ENSG00000166473/ENSG00000129170/ENSG00000188107/ENSG00000232268/ENSG00000102104/ENSG00000288263/ENSG00000185385…
Brain	Age	GO:0032944	GO:0032944	regulation of mononuclear cell proliferation	155	0.372043	1.5484	0.00172784	0.0219469	0.0181551	2386	tags=34%, list=18%, signal=28%	ENSG00000121807/ENSG00000103490/ENSG00000150455/ENSG00000124508/ENSG00000069482/ENSG00000284021/ENSG00000101096/ENSG00000163501/ENSG00000125538/ENSG00000174842/ENSG00000160856/ENSG00000154342/ENSG00000160716/ENSG00000117400/ENSG00000175505/ENSG00000164305/ENSG00000096968/ENSG00000184371/ENSG00000125347/ENSG00000012124/ENSG00000118520/ENSG00000239732/ENSG00000105246/ENSG00000254087/ENSG00000171791…
Brain	Age	GO:0061458	GO:0061458	reproductive system development	247	0.320848	1.43248	0.00173052	0.0219469	0.0181551	747	tags=10%, list=6%, signal=9%	ENSG00000135346/ENSG00000131808/ENSG00000170315/ENSG00000285109/ENSG00000133105/ENSG00000167034/ENSG00000092969/ENSG00000138039/ENSG00000078399/ENSG00000107831/ENSG00000253293/ENSG00000130385/ENSG00000138207/ENSG00000143839/ENSG00000137869/ENSG00000162624/ENSG00000159640/ENSG00000100206/ENSG00000054796/ENSG00000277893/ENSG00000164305/ENSG00000102230/ENSG00000163666/ENSG00000141449
Brain	Age	GO:1902600	GO:1902600	proton transmembrane transport	111	-0.46226	-1.57503	0.00180723	0.0228433	0.0188966	2630	tags=33%, list=20%, signal=27%	ENSG00000173660/ENSG00000167700/ENSG00000142494/ENSG00000215021/ENSG00000131143/ENSG00000179091/ENSG00000169021/ENSG00000187446/ENSG00000116459/ENSG00000010256/ENSG00000167863/ENSG00000099624/ENSG00000005022/ENSG00000152234/ENSG00000065923/ENSG00000183034/ENSG00000135390/ENSG00000241468/ENSG00000110955/ENSG00000241837/ENSG00000167283/ENSG00000088992/ENSG00000166347/ENSG00000184076/ENSG00000166869…
Brain	Age	GO:0010644	GO:0010644	cell communication by electrical coupling	28	-0.655009	-1.77029	0.00188272	0.0237185	0.0196206	1862	tags=32%, list=14%, signal=28%	ENSG00000119782/ENSG00000075142/ENSG00000265107/ENSG00000111262/ENSG00000143153/ENSG00000163399/ENSG00000118729/ENSG00000018625/ENSG00000130528
Brain	Age	GO:0031279	GO:0031279	regulation of cyclase activity	61	0.484682	1.73116	0.0019421	0.0243855	0.0201723	3319	tags=51%, list=25%, signal=38%	ENSG00000133105/ENSG00000121807/ENSG00000138039/ENSG00000043591/ENSG00000184845/ENSG00000276191/ENSG00000113389/ENSG00000278232/ENSG00000172367/ENSG00000136928/ENSG00000157388/ENSG00000196277/ENSG00000089250/ENSG00000182687/ENSG00000198570/ENSG00000165409/ENSG00000169676/ENSG00000170820/ENSG00000170425/ENSG00000136160/ENSG00000282608/ENSG00000099864/ENSG00000109047/ENSG00000151617/ENSG00000181631…
Brain	Age	GO:0032502	GO:0032502	developmental process	4927	-0.279239	-1.13146	0.00197942	0.0247721	0.0204922	2276	tags=18%, list=17%, signal=24%	ENSG00000175707/ENSG00000150893/ENSG00000131264/ENSG00000082701/ENSG00000138755/ENSG00000132792/ENSG00000122585/ENSG00000068796/ENSG00000128610/ENSG00000136492/ENSG00000105894/ENSG00000137070/ENSG00000130726/ENSG00000115507/ENSG00000275723/ENSG00000120068/ENSG00000071127/ENSG00000117407/ENSG00000276231/ENSG00000031698/ENSG00000135636/ENSG00000008853/ENSG00000130988/ENSG00000113070/ENSG00000132153…
Brain	Age	GO:0051607	GO:0051607	defense response to virus	173	0.359564	1.53385	0.00200297	0.0248211	0.0205326	924	tags=16%, list=7%, signal=15%	ENSG00000124201/ENSG00000134321/ENSG00000103490/ENSG00000126456/ENSG00000115267/ENSG00000108771/ENSG00000137959/ENSG00000159674/ENSG00000163840/ENSG00000140853/ENSG00000155363/ENSG00000055332/ENSG00000125538/ENSG00000138496/ENSG00000154370/ENSG00000111732/ENSG00000164430/ENSG00000288243/ENSG00000135577/ENSG00000115415/ENSG00000176171/ENSG00000233816/ENSG00000125347/ENSG00000168404/ENSG00000239732…
Brain	Age	GO:0140546	GO:0140546	defense response to symbiont	173	0.359564	1.53385	0.00200297	0.0248211	0.0205326	924	tags=16%, list=7%, signal=15%	ENSG00000124201/ENSG00000134321/ENSG00000103490/ENSG00000126456/ENSG00000115267/ENSG00000108771/ENSG00000137959/ENSG00000159674/ENSG00000163840/ENSG00000140853/ENSG00000155363/ENSG00000055332/ENSG00000125538/ENSG00000138496/ENSG00000154370/ENSG00000111732/ENSG00000164430/ENSG00000288243/ENSG00000135577/ENSG00000115415/ENSG00000176171/ENSG00000233816/ENSG00000125347/ENSG00000168404/ENSG00000239732…
Brain	Age	GO:0048511	GO:0048511	rhythmic process	257	0.317673	1.41209	0.00199597	0.0248211	0.0205326	2128	tags=21%, list=16%, signal=18%	ENSG00000135346/ENSG00000131808/ENSG00000092969/ENSG00000138039/ENSG00000133256/ENSG00000043591/ENSG00000148680/ENSG00000122375/ENSG00000179111/ENSG00000168875/ENSG00000142178/ENSG00000160716/ENSG00000147571/ENSG00000179094/ENSG00000164305/ENSG00000126368/ENSG00000164742/ENSG00000181788/ENSG00000163288/ENSG00000185591/ENSG00000001167/ENSG00000128271/ENSG00000187555/ENSG00000134107/ENSG00000180758…
Brain	Age	GO:0046546	GO:0046546	development of primary male sexual characteristics	112	0.410673	1.63169	0.0020333	0.0251149	0.0207757	523	tags=11%, list=4%, signal=10%	ENSG00000131808/ENSG00000170315/ENSG00000285109/ENSG00000133105/ENSG00000167034/ENSG00000092969/ENSG00000138039/ENSG00000078399/ENSG00000253293/ENSG00000143839/ENSG00000159640/ENSG00000277893
Brain	Age	GO:0042476	GO:0042476	odontogenesis	109	-0.477373	-1.61997	0.00204346	0.0251585	0.0208117	1764	tags=28%, list=13%, signal=25%	ENSG00000064218/ENSG00000166033/ENSG00000120149/ENSG00000107779/ENSG00000091136/ENSG00000147655/ENSG00000102174/ENSG00000044115/ENSG00000137674/ENSG00000148926/ENSG00000064195/ENSG00000054967/ENSG00000070193/ENSG00000164889/ENSG00000163132/ENSG00000144355/ENSG00000171243/ENSG00000164093/ENSG00000184058/ENSG00000073282/ENSG00000135925/ENSG00000165272/ENSG00000242252/ENSG00000174059/ENSG00000131183…
Brain	Age	GO:0051216	GO:0051216	cartilage development	172	-0.432455	-1.55794	0.00205829	0.025259	0.0208949	1692	tags=25%, list=13%, signal=22%	ENSG00000154764/ENSG00000120149/ENSG00000107779/ENSG00000160801/ENSG00000162878/ENSG00000147655/ENSG00000111341/ENSG00000182492/ENSG00000162510/ENSG00000143816/ENSG00000170365/ENSG00000163273/ENSG00000138685/ENSG00000168056/ENSG00000163132/ENSG00000272573/ENSG00000125965/ENSG00000113658/ENSG00000147869/ENSG00000106004/ENSG00000159167/ENSG00000283979/ENSG00000149257/ENSG00000105997/ENSG00000176890…
Brain	Age	GO:0071347	GO:0071347	cellular response to interleukin-1	63	0.47749	1.72264	0.00218207	0.0262148	0.0216856	1823	tags=32%, list=14%, signal=28%	ENSG00000171564/ENSG00000103490/ENSG00000181374/ENSG00000167034/ENSG00000112115/ENSG00000171885/ENSG00000125538/ENSG00000126368/ENSG00000114378/ENSG00000147488/ENSG00000148677/ENSG00000127528/ENSG00000115009/ENSG00000102794/ENSG00000028116/ENSG00000078401/ENSG00000069667/ENSG00000120738/ENSG00000168884/ENSG00000277632
Brain	Age	GO:0032479	GO:0032479	regulation of type I interferon production	80	0.44183	1.65278	0.00218541	0.0262148	0.0216856	1685	tags=28%, list=13%, signal=24%	ENSG00000103490/ENSG00000126456/ENSG00000115267/ENSG00000150455/ENSG00000108771/ENSG00000140968/ENSG00000123609/ENSG00000164430/ENSG00000288243/ENSG00000135577/ENSG00000115415/ENSG00000125347/ENSG00000239732/ENSG00000196664/ENSG00000104312/ENSG00000102794/ENSG00000276561/ENSG00000165025/ENSG00000138032/ENSG00000137462/ENSG00000132109/ENSG00000162924
Brain	Age	GO:0032606	GO:0032606	type I interferon production	80	0.44183	1.65278	0.00218541	0.0262148	0.0216856	1685	tags=28%, list=13%, signal=24%	ENSG00000103490/ENSG00000126456/ENSG00000115267/ENSG00000150455/ENSG00000108771/ENSG00000140968/ENSG00000123609/ENSG00000164430/ENSG00000288243/ENSG00000135577/ENSG00000115415/ENSG00000125347/ENSG00000239732/ENSG00000196664/ENSG00000104312/ENSG00000102794/ENSG00000276561/ENSG00000165025/ENSG00000138032/ENSG00000137462/ENSG00000132109/ENSG00000162924
Brain	Age	GO:0044839	GO:0044839	cell cycle G2/M phase transition	136	-0.438138	-1.53084	0.00218829	0.0262148	0.0216856	3154	tags=34%, list=24%, signal=26%	ENSG00000107872/ENSG00000079805/ENSG00000092853/ENSG00000226437/ENSG00000012048/ENSG00000149930/ENSG00000173846/ENSG00000166483/ENSG00000254093/ENSG00000140015/ENSG00000141867/ENSG00000138376/ENSG00000094804/ENSG00000103769/ENSG00000111907/ENSG00000135446/ENSG00000053254/ENSG00000262826/ENSG00000113648/ENSG00000108100/ENSG00000164045/ENSG00000161692/ENSG00000085840/ENSG00000128989/ENSG00000178999…
Brain	Age	GO:0050670	GO:0050670	regulation of lymphocyte proliferation	151	0.370075	1.5205	0.00218096	0.0262148	0.0216856	2364	tags=33%, list=18%, signal=28%	ENSG00000121807/ENSG00000103490/ENSG00000150455/ENSG00000124508/ENSG00000069482/ENSG00000284021/ENSG00000101096/ENSG00000163501/ENSG00000125538/ENSG00000174842/ENSG00000160856/ENSG00000154342/ENSG00000160716/ENSG00000117400/ENSG00000175505/ENSG00000164305/ENSG00000096968/ENSG00000125347/ENSG00000012124/ENSG00000118520/ENSG00000239732/ENSG00000105246/ENSG00000254087/ENSG00000171791/ENSG00000104312…
Brain	Age	GO:0035296	GO:0035296	regulation of tube diameter	125	0.378778	1.51427	0.00220984	0.0262148	0.0216856	1530	tags=28%, list=12%, signal=25%	ENSG00000171564/ENSG00000171560/ENSG00000059377/ENSG00000043591/ENSG00000121064/ENSG00000184845/ENSG00000148680/ENSG00000196639/ENSG00000276615/ENSG00000101200/ENSG00000175206/ENSG00000133019/ENSG00000113389/ENSG00000108405/ENSG00000159640/ENSG00000006638/ENSG00000184160/ENSG00000164850/ENSG00000124205/ENSG00000130037/ENSG00000173198/ENSG00000128271/ENSG00000179546/ENSG00000127528/ENSG00000276838…
Brain	Age	GO:0097746	GO:0097746	blood vessel diameter maintenance	125	0.378778	1.51427	0.00220984	0.0262148	0.0216856	1530	tags=28%, list=12%, signal=25%	ENSG00000171564/ENSG00000171560/ENSG00000059377/ENSG00000043591/ENSG00000121064/ENSG00000184845/ENSG00000148680/ENSG00000196639/ENSG00000276615/ENSG00000101200/ENSG00000175206/ENSG00000133019/ENSG00000113389/ENSG00000108405/ENSG00000159640/ENSG00000006638/ENSG00000184160/ENSG00000164850/ENSG00000124205/ENSG00000130037/ENSG00000173198/ENSG00000128271/ENSG00000179546/ENSG00000127528/ENSG00000276838…
Brain	Age	GO:0002064	GO:0002064	epithelial cell development	183	-0.410515	-1.48676	0.00218124	0.0262148	0.0216856	2592	tags=32%, list=19%, signal=26%	ENSG00000151422/ENSG00000169018/ENSG00000179820/ENSG00000161270/ENSG00000138443/ENSG00000138771/ENSG00000170819/ENSG00000175707/ENSG00000082701/ENSG00000057657/ENSG00000035403/ENSG00000086062/ENSG00000136842/ENSG00000144452/ENSG00000132698/ENSG00000148400/ENSG00000158669/ENSG00000172037/ENSG00000228978/ENSG00000154764/ENSG00000205250/ENSG00000150977/ENSG00000169504/ENSG00000164251/ENSG00000127314…
Brain	Age	GO:0007601	GO:0007601	visual perception	188	0.343675	1.48354	0.00214746	0.0262148	0.0216856	1728	tags=27%, list=13%, signal=24%	ENSG00000265203/ENSG00000134183/ENSG00000140522/ENSG00000235718/ENSG00000133256/ENSG00000114349/ENSG00000100987/ENSG00000179270/ENSG00000198515/ENSG00000119614/ENSG00000183638/ENSG00000128617/ENSG00000122375/ENSG00000139330/ENSG00000168875/ENSG00000139053/ENSG00000116703/ENSG00000108370/ENSG00000138207/ENSG00000071909/ENSG00000095464/ENSG00000163914/ENSG00000188107/ENSG00000160716/ENSG00000179941…
Brain	Age	GO:0046879	GO:0046879	hormone secretion	246	0.320805	1.427	0.00220409	0.0262148	0.0216856	1026	tags=15%, list=8%, signal=15%	ENSG00000135346/ENSG00000115138/ENSG00000171564/ENSG00000171560/ENSG00000164266/ENSG00000167034/ENSG00000069482/ENSG00000137288/ENSG00000125538/ENSG00000276191/ENSG00000138207/ENSG00000143839/ENSG00000278232/ENSG00000184163/ENSG00000145708/ENSG00000178473/ENSG00000137869/ENSG00000109163/ENSG00000198643/ENSG00000115687/ENSG00000147571/ENSG00000118432/ENSG00000166263/ENSG00000126368/ENSG00000053918…
Brain	Age	GO:0022412	GO:0022412	cellular process involved in reproduction in multicellular organism	283	0.304301	1.37053	0.00221222	0.0262148	0.0216856	1071	tags=12%, list=8%, signal=11%	ENSG00000135346/ENSG00000131808/ENSG00000170315/ENSG00000128040/ENSG00000164266/ENSG00000092345/ENSG00000173809/ENSG00000095627/ENSG00000220201/ENSG00000163806/ENSG00000077800/ENSG00000163501/ENSG00000147596/ENSG00000182264/ENSG00000256453/ENSG00000143452/ENSG00000100206/ENSG00000197748/ENSG00000106304/ENSG00000179008/ENSG00000054796/ENSG00000173275/ENSG00000076242/ENSG00000132436/ENSG00000233436…
Brain	Age	GO:1902652	GO:1902652	secondary alcohol metabolic process	120	-0.453884	-1.56687	0.00222428	0.0262757	0.0217359	2894	tags=42%, list=22%, signal=33%	ENSG00000198911/ENSG00000115677/ENSG00000067064/ENSG00000145214/ENSG00000100243/ENSG00000125629/ENSG00000166035/ENSG00000160179/ENSG00000072310/ENSG00000131473/ENSG00000001626/ENSG00000137714/ENSG00000100412/ENSG00000147383/ENSG00000166411/ENSG00000130203/ENSG00000087237/ENSG00000167315/ENSG00000143815/ENSG00000284967/ENSG00000116133/ENSG00000142168/ENSG00000114650/ENSG00000276336/ENSG00000101365…
Brain	Age	GO:0002700	GO:0002700	regulation of production of molecular mediator of immune response	125	0.378158	1.51179	0.0022571	0.0265806	0.0219881	1479	tags=22%, list=11%, signal=20%	ENSG00000134321/ENSG00000121807/ENSG00000103490/ENSG00000112115/ENSG00000092969/ENSG00000159674/ENSG00000125538/ENSG00000138207/ENSG00000160856/ENSG00000089041/ENSG00000166710/ENSG00000164430/ENSG00000076242/ENSG00000175505/ENSG00000183624/ENSG00000166888/ENSG00000012124/ENSG00000118520/ENSG00000239732/ENSG00000196664/ENSG00000104312/ENSG00000114251/ENSG00000010671/ENSG00000235657/ENSG00000273936…
Brain	Age	GO:0051494	GO:0051494	negative regulation of cytoskeleton organization	134	-0.444456	-1.55194	0.00226978	0.026647	0.0220431	2730	tags=44%, list=21%, signal=35%	ENSG00000066032/ENSG00000198898/ENSG00000197045/ENSG00000131711/ENSG00000128881/ENSG00000047648/ENSG00000077549/ENSG00000131626/ENSG00000140463/ENSG00000107104/ENSG00000103647/ENSG00000067798/ENSG00000163932/ENSG00000105887/ENSG00000137710/ENSG00000012048/ENSG00000128849/ENSG00000144824/ENSG00000159753/ENSG00000130787/ENSG00000084112/ENSG00000137877/ENSG00000108773/ENSG00000186635/ENSG00000179820…
Brain	Age	GO:0048608	GO:0048608	reproductive structure development	244	0.322773	1.42731	0.00231909	0.0271419	0.0224525	747	tags=10%, list=6%, signal=9%	ENSG00000135346/ENSG00000131808/ENSG00000170315/ENSG00000285109/ENSG00000133105/ENSG00000167034/ENSG00000092969/ENSG00000138039/ENSG00000078399/ENSG00000107831/ENSG00000253293/ENSG00000130385/ENSG00000138207/ENSG00000143839/ENSG00000137869/ENSG00000162624/ENSG00000159640/ENSG00000100206/ENSG00000054796/ENSG00000277893/ENSG00000164305/ENSG00000102230/ENSG00000163666/ENSG00000141449
Brain	Age	GO:0034121	GO:0034121	regulation of toll-like receptor signaling pathway	55	0.502756	1.7535	0.00233399	0.0272323	0.0225273	1850	tags=27%, list=14%, signal=24%	ENSG00000134321/ENSG00000150455/ENSG00000129988/ENSG00000160856/ENSG00000126368/ENSG00000125347/ENSG00000239732/ENSG00000254087/ENSG00000187554/ENSG00000102794/ENSG00000276561/ENSG00000137462/ENSG00000205213/ENSG00000068079/ENSG00000120280
Brain	Age	GO:0051261	GO:0051261	protein depolymerization	99	-0.477586	-1.61358	0.00234456	0.0272716	0.0225598	2558	tags=32%, list=19%, signal=26%	ENSG00000137877/ENSG00000130479/ENSG00000165410/ENSG00000116489/ENSG00000068796/ENSG00000071127/ENSG00000104435/ENSG00000136842/ENSG00000186638/ENSG00000151239/ENSG00000164251/ENSG00000088325/ENSG00000148180/ENSG00000197321/ENSG00000117632/ENSG00000050405/ENSG00000141985/ENSG00000136108/ENSG00000163072/ENSG00000163431/ENSG00000170290/ENSG00000163157/ENSG00000135407/ENSG00000142945/ENSG00000165175…
Brain	Age	GO:0002819	GO:0002819	regulation of adaptive immune response	133	0.38047	1.542	0.00238267	0.027589	0.0228224	1479	tags=25%, list=11%, signal=22%	ENSG00000134321/ENSG00000121807/ENSG00000103490/ENSG00000136630/ENSG00000150337/ENSG00000141293/ENSG00000238130/ENSG00000156127/ENSG00000125538/ENSG00000153029/ENSG00000089041/ENSG00000166710/ENSG00000076242/ENSG00000116711/ENSG00000175505/ENSG00000096968/ENSG00000171223/ENSG00000125347/ENSG00000183624/ENSG00000166888/ENSG00000118520/ENSG00000104312/ENSG00000167604/ENSG00000223481/ENSG00000237599…
Brain	Age	GO:0022607	GO:0022607	cellular component assembly	2412	-0.292022	-1.17784	0.00238639	0.027589	0.0228224	3929	tags=32%, list=30%, signal=28%	ENSG00000131711/ENSG00000164050/ENSG00000111581/ENSG00000105993/ENSG00000113013/ENSG00000132702/ENSG00000105373/ENSG00000128881/ENSG00000187726/ENSG00000130414/ENSG00000108819/ENSG00000197822/ENSG00000168538/ENSG00000122140/ENSG00000176108/ENSG00000119547/ENSG00000275410/ENSG00000154310/ENSG00000133983/ENSG00000178234/ENSG00000177105/ENSG00000148154/ENSG00000196074/ENSG00000164114/ENSG00000133318…
Brain	Age	GO:1901989	GO:1901989	positive regulation of cell cycle phase transition	97	-0.477024	-1.59916	0.00242895	0.0279957	0.0231588	2522	tags=36%, list=19%, signal=29%	ENSG00000141867/ENSG00000215021/ENSG00000111087/ENSG00000004897/ENSG00000094804/ENSG00000103769/ENSG00000151694/ENSG00000135446/ENSG00000162733/ENSG00000132466/ENSG00000164045/ENSG00000161692/ENSG00000154734/ENSG00000164362/ENSG00000274205/ENSG00000100823/ENSG00000156876/ENSG00000070193/ENSG00000114867/ENSG00000198176/ENSG00000280789/ENSG00000135476/ENSG00000106462/ENSG00000146670/ENSG00000227804…
Brain	Age	GO:0035150	GO:0035150	regulation of tube size	126	0.383098	1.52897	0.00253329	0.0291098	0.0240804	1530	tags=29%, list=12%, signal=26%	ENSG00000171564/ENSG00000171560/ENSG00000059377/ENSG00000043591/ENSG00000121064/ENSG00000184845/ENSG00000148680/ENSG00000196639/ENSG00000276615/ENSG00000101200/ENSG00000175206/ENSG00000133019/ENSG00000113389/ENSG00000108405/ENSG00000159640/ENSG00000006638/ENSG00000184160/ENSG00000164850/ENSG00000124205/ENSG00000130037/ENSG00000173198/ENSG00000128271/ENSG00000179546/ENSG00000127528/ENSG00000276799…
Brain	Age	GO:0050953	GO:0050953	sensory perception of light stimulus	191	0.343631	1.48699	0.00254272	0.0291299	0.024097	1287	tags=23%, list=10%, signal=21%	ENSG00000265203/ENSG00000134183/ENSG00000140522/ENSG00000235718/ENSG00000133256/ENSG00000114349/ENSG00000100987/ENSG00000179270/ENSG00000198515/ENSG00000119614/ENSG00000183638/ENSG00000128617/ENSG00000122375/ENSG00000139330/ENSG00000168875/ENSG00000139053/ENSG00000116703/ENSG00000108370/ENSG00000138207/ENSG00000071909/ENSG00000095464/ENSG00000163914/ENSG00000188107/ENSG00000160716/ENSG00000179941…
Brain	Age	GO:0000132	GO:0000132	establishment of mitotic spindle orientation	29	-0.638472	-1.74851	0.00257023	0.0292682	0.0242114	1644	tags=31%, list=12%, signal=27%	ENSG00000136158/ENSG00000088833/ENSG00000070193/ENSG00000164109/ENSG00000101367/ENSG00000137497/ENSG00000166851/ENSG00000188487/ENSG00000080986
Brain	Age	GO:0070555	GO:0070555	response to interleukin-1	83	0.428695	1.61796	0.00256634	0.0292682	0.0242114	1823	tags=28%, list=14%, signal=24%	ENSG00000171564/ENSG00000103490/ENSG00000181374/ENSG00000167034/ENSG00000112115/ENSG00000171885/ENSG00000125538/ENSG00000126368/ENSG00000114378/ENSG00000147488/ENSG00000148677/ENSG00000127528/ENSG00000104312/ENSG00000115009/ENSG00000112964/ENSG00000102794/ENSG00000028116/ENSG00000078401/ENSG00000069667/ENSG00000120738/ENSG00000089289/ENSG00000168884/ENSG00000277632
Brain	Age	GO:0097720	GO:0097720	calcineurin-mediated signaling	40	-0.585688	-1.69493	0.00261214	0.0295679	0.0244594	2461	tags=32%, list=19%, signal=27%	ENSG00000157168/ENSG00000159200/ENSG00000082701/ENSG00000187446/ENSG00000228978/ENSG00000017427/ENSG00000166869/ENSG00000163576/ENSG00000065361/ENSG00000115641/ENSG00000172399/ENSG00000177354/ENSG00000248746
Brain	Age	GO:0032946	GO:0032946	positive regulation of mononuclear cell proliferation	91	0.419416	1.59427	0.00260502	0.0295679	0.0244594	1405	tags=23%, list=11%, signal=21%	ENSG00000121807/ENSG00000103490/ENSG00000150455/ENSG00000101096/ENSG00000125538/ENSG00000160856/ENSG00000154342/ENSG00000160716/ENSG00000117400/ENSG00000175505/ENSG00000096968/ENSG00000184371/ENSG00000239732/ENSG00000105246/ENSG00000171791/ENSG00000104312/ENSG00000167664/ENSG00000010671/ENSG00000235657/ENSG00000102524/ENSG00000165025
Brain	Age	GO:0071222	GO:0071222	cellular response to lipopolysaccharide	128	0.388601	1.55849	0.00263706	0.0296728	0.0245461	1224	tags=23%, list=9%, signal=21%	ENSG00000134326/ENSG00000103490/ENSG00000126456/ENSG00000159674/ENSG00000129988/ENSG00000105697/ENSG00000106366/ENSG00000125538/ENSG00000140968/ENSG00000111732/ENSG00000284009/ENSG00000185187/ENSG00000006638/ENSG00000145901/ENSG00000126368/ENSG00000096968/ENSG00000155111/ENSG00000124875/ENSG00000026025/ENSG00000118520/ENSG00000239732/ENSG00000148677/ENSG00000254087/ENSG00000104312/ENSG00000035720…
Brain	Age	GO:0009790	GO:0009790	embryo development	972	-0.317039	-1.26187	0.00263204	0.0296728	0.0245461	2770	tags=24%, list=21%, signal=20%	ENSG00000111186/ENSG00000173402/ENSG00000171848/ENSG00000097007/ENSG00000205084/ENSG00000101109/ENSG00000144824/ENSG00000132470/ENSG00000137474/ENSG00000136518/ENSG00000154188/ENSG00000003137/ENSG00000115414/ENSG00000100220/ENSG00000204256/ENSG00000254999/ENSG00000125629/ENSG00000064655/ENSG00000109917/ENSG00000138829/ENSG00000162552/ENSG00000108773/ENSG00000164930/ENSG00000183691/ENSG00000136826…
Brain	Age	GO:0009152	GO:0009152	purine ribonucleotide biosynthetic process	176	-0.416605	-1.50808	0.00267647	0.0300271	0.0248392	3204	tags=37%, list=24%, signal=28%	ENSG00000090266/ENSG00000186010/ENSG00000165629/ENSG00000143158/ENSG00000145494/ENSG00000243678/ENSG00000273397/ENSG00000136521/ENSG00000143799/ENSG00000150756/ENSG00000163655/ENSG00000165996/ENSG00000119421/ENSG00000106992/ENSG00000131473/ENSG00000138363/ENSG00000118402/ENSG00000168291/ENSG00000140990/ENSG00000131069/ENSG00000151366/ENSG00000198931/ENSG00000004779/ENSG00000128609/ENSG00000173915…
Brain	Age	GO:0002824	GO:0002824	positive regulation of adaptive immune response based on somatic recombination of immune receptors built from immunoglobulin superfamily domains	76	0.456235	1.69902	0.0027056	0.030115	0.0249119	1302	tags=28%, list=10%, signal=25%	ENSG00000134321/ENSG00000121807/ENSG00000150337/ENSG00000238130/ENSG00000125538/ENSG00000153029/ENSG00000089041/ENSG00000166710/ENSG00000076242/ENSG00000116711/ENSG00000175505/ENSG00000096968/ENSG00000183624/ENSG00000166888/ENSG00000104312/ENSG00000167604/ENSG00000223481/ENSG00000237599/ENSG00000010671/ENSG00000235657/ENSG00000102524
Brain	Age	GO:0060324	GO:0060324	face development	46	-0.564739	-1.6737	0.00270803	0.030115	0.0249119	1406	tags=22%, list=11%, signal=20%	ENSG00000126458/ENSG00000163132/ENSG00000083307/ENSG00000087245/ENSG00000103196/ENSG00000184058/ENSG00000260428/ENSG00000121005/ENSG00000120093/ENSG00000108821
Brain	Age	GO:0003333	GO:0003333	amino acid transmembrane transport	88	-0.494785	-1.64044	0.00270813	0.030115	0.0249119	2657	tags=38%, list=20%, signal=30%	ENSG00000177807/ENSG00000130876/ENSG00000142494/ENSG00000196517/ENSG00000155465/ENSG00000130234/ENSG00000117152/ENSG00000163817/ENSG00000104888/ENSG00000171017/ENSG00000135744/ENSG00000021488/ENSG00000228978/ENSG00000102743/ENSG00000011083/ENSG00000010379/ENSG00000156398/ENSG00000112499/ENSG00000164363/ENSG00000003989/ENSG00000013293/ENSG00000174358/ENSG00000177542/ENSG00000147003/ENSG00000116741…
Brain	Age	GO:0048738	GO:0048738	cardiac muscle tissue development	201	-0.408637	-1.49198	0.00280044	0.0310505	0.0256858	1724	tags=23%, list=13%, signal=21%	ENSG00000135744/ENSG00000120149/ENSG00000017427/ENSG00000046604/ENSG00000107779/ENSG00000198812/ENSG00000144560/ENSG00000170365/ENSG00000138685/ENSG00000132510/ENSG00000114854/ENSG00000016082/ENSG00000265107/ENSG00000160211/ENSG00000163132/ENSG00000102683/ENSG00000086991/ENSG00000275555/ENSG00000178860/ENSG00000160789/ENSG00000198796/ENSG00000113658/ENSG00000065361/ENSG00000133454/ENSG00000116741…
Brain	Age	GO:0031589	GO:0031589	cell-substrate adhesion	320	-0.370307	-1.40715	0.00281922	0.0311676	0.0257827	3878	tags=41%, list=29%, signal=29%	ENSG00000119547/ENSG00000110492/ENSG00000138080/ENSG00000067900/ENSG00000047648/ENSG00000138069/ENSG00000183943/ENSG00000131626/ENSG00000129474/ENSG00000091128/ENSG00000204580/ENSG00000230456/ENSG00000057294/ENSG00000005884/ENSG00000173517/ENSG00000107104/ENSG00000148484/ENSG00000168615/ENSG00000115109/ENSG00000103647/ENSG00000162946/ENSG00000185624/ENSG00000164171/ENSG00000128585/ENSG00000067560…
Brain	Age	GO:0034508	GO:0034508	centromere complex assembly	25	-0.664448	-1.74447	0.0028468	0.031381	0.0259592	1007	tags=40%, list=8%, signal=37%	ENSG00000153044/ENSG00000117724/ENSG00000203760/ENSG00000159055/ENSG00000188312/ENSG00000119969/ENSG00000184445/ENSG00000126787/ENSG00000166451/ENSG00000123219
Brain	Age	GO:0002221	GO:0002221	pattern recognition receptor signaling pathway	130	0.371729	1.50073	0.00287776	0.0316303	0.0261654	1647	tags=20%, list=12%, signal=18%	ENSG00000134321/ENSG00000103490/ENSG00000126456/ENSG00000115267/ENSG00000150455/ENSG00000108771/ENSG00000129988/ENSG00000160856/ENSG00000123609/ENSG00000145901/ENSG00000126368/ENSG00000125347/ENSG00000163131/ENSG00000239732/ENSG00000196664/ENSG00000254087/ENSG00000152223/ENSG00000104312/ENSG00000187554/ENSG00000010671/ENSG00000102794/ENSG00000276561/ENSG00000137462/ENSG00000184374/ENSG00000205213…
Brain	Age	GO:0007622	GO:0007622	rhythmic behavior	39	0.525771	1.72835	0.00292006	0.0320025	0.0264733	2055	tags=44%, list=15%, signal=37%	ENSG00000043591/ENSG00000160716/ENSG00000147571/ENSG00000126368/ENSG00000053918/ENSG00000128271/ENSG00000180758/ENSG00000204640/ENSG00000049246/ENSG00000137252/ENSG00000122877/ENSG00000120738/ENSG00000159208/ENSG00000184408/ENSG00000174738/ENSG00000187068/ENSG00000115738
Brain	Age	GO:0033173	GO:0033173	calcineurin-NFAT signaling cascade	38	-0.595435	-1.71303	0.00297006	0.0324567	0.0268491	2461	tags=34%, list=19%, signal=28%	ENSG00000157168/ENSG00000159200/ENSG00000082701/ENSG00000187446/ENSG00000228978/ENSG00000017427/ENSG00000166869/ENSG00000163576/ENSG00000065361/ENSG00000115641/ENSG00000172399/ENSG00000177354/ENSG00000248746
Brain	Age	GO:1901992	GO:1901992	positive regulation of mitotic cell cycle phase transition	79	-0.506627	-1.64814	0.00302381	0.032949	0.0272563	2522	tags=38%, list=19%, signal=31%	ENSG00000141867/ENSG00000215021/ENSG00000004897/ENSG00000094804/ENSG00000103769/ENSG00000151694/ENSG00000135446/ENSG00000162733/ENSG00000132466/ENSG00000164045/ENSG00000161692/ENSG00000154734/ENSG00000164362/ENSG00000100823/ENSG00000156876/ENSG00000070193/ENSG00000114867/ENSG00000198176/ENSG00000135476/ENSG00000146670/ENSG00000281540/ENSG00000175063/ENSG00000181965/ENSG00000135046/ENSG00000109132…
Brain	Age	GO:1905314	GO:1905314	semi-lunar valve development	36	0.533709	1.7275	0.00304041	0.0330351	0.0273275	1101	tags=22%, list=8%, signal=20%	ENSG00000285109/ENSG00000092969/ENSG00000164532/ENSG00000175206/ENSG00000135547/ENSG00000067182/ENSG00000130700/ENSG00000204217
Brain	Age	GO:0044085	GO:0044085	cellular component biogenesis	2648	-0.288356	-1.16431	0.00308935	0.0334709	0.027688	3925	tags=32%, list=30%, signal=28%	ENSG00000164050/ENSG00000111581/ENSG00000105993/ENSG00000113013/ENSG00000132702/ENSG00000105373/ENSG00000128881/ENSG00000187726/ENSG00000130414/ENSG00000108819/ENSG00000197822/ENSG00000168538/ENSG00000122140/ENSG00000176108/ENSG00000119547/ENSG00000147604/ENSG00000275410/ENSG00000154310/ENSG00000133983/ENSG00000178234/ENSG00000177105/ENSG00000148154/ENSG00000196074/ENSG00000164114/ENSG00000133318…
Brain	Age	GO:0048009	GO:0048009	insulin-like growth factor receptor signaling pathway	35	0.558947	1.81028	0.00314231	0.0338143	0.0279721	801	tags=20%, list=6%, signal=19%	ENSG00000259384/ENSG00000277354/ENSG00000167034/ENSG00000125084/ENSG00000146678/ENSG00000172071/ENSG00000115461
Brain	Age	GO:0060759	GO:0060759	regulation of response to cytokine stimulus	105	0.390552	1.54794	0.00314275	0.0338143	0.0279721	1497	tags=23%, list=11%, signal=20%	ENSG00000103490/ENSG00000126456/ENSG00000115267/ENSG00000173193/ENSG00000184979/ENSG00000140853/ENSG00000138496/ENSG00000185187/ENSG00000163357/ENSG00000288243/ENSG00000185338/ENSG00000067182/ENSG00000184371/ENSG00000118520/ENSG00000104312/ENSG00000035720/ENSG00000114251/ENSG00000064012/ENSG00000276561/ENSG00000028116/ENSG00000078401/ENSG00000165025/ENSG00000166484/ENSG00000137462
Brain	Age	GO:0070371	GO:0070371	ERK1 and ERK2 cascade	245	0.312284	1.38507	0.0031478	0.0338143	0.0279721	1512	tags=20%, list=11%, signal=18%	ENSG00000285109/ENSG00000171564/ENSG00000103490/ENSG00000171560/ENSG00000181374/ENSG00000150455/ENSG00000163491/ENSG00000124508/ENSG00000107831/ENSG00000118523/ENSG00000186897/ENSG00000167653/ENSG00000101200/ENSG00000137486/ENSG00000125538/ENSG00000174928/ENSG00000003402/ENSG00000090339/ENSG00000145901/ENSG00000126353/ENSG00000164107/ENSG00000164850/ENSG00000163666/ENSG00000142871/ENSG00000144476…
Brain	Age	GO:0019933	GO:0019933	cAMP-mediated signaling	41	0.535208	1.76512	0.00328135	0.0351105	0.0290443	1687	tags=29%, list=13%, signal=26%	ENSG00000115138/ENSG00000069482/ENSG00000100302/ENSG00000128655/ENSG00000171408/ENSG00000164430/ENSG00000164742/ENSG00000152270/ENSG00000079337/ENSG00000166484/ENSG00000118260/ENSG00000145242
Brain	Age	GO:0022600	GO:0022600	digestive system process	81	0.427605	1.60453	0.00328698	0.0351105	0.0290443	1186	tags=26%, list=9%, signal=24%	ENSG00000120756/ENSG00000164266/ENSG00000112115/ENSG00000163586/ENSG00000143921/ENSG00000105697/ENSG00000133019/ENSG00000138207/ENSG00000113389/ENSG00000278303/ENSG00000170835/ENSG00000180432/ENSG00000100170/ENSG00000053918/ENSG00000076351/ENSG00000111424/ENSG00000159023/ENSG00000126562/ENSG00000239732/ENSG00000025708/ENSG00000073060
Brain	Age	GO:0009636	GO:0009636	response to toxic substance	156	-0.422199	-1.50613	0.00332876	0.0354569	0.0293309	3592	tags=38%, list=27%, signal=28%	ENSG00000167815/ENSG00000004487/ENSG00000180176/ENSG00000104687/ENSG00000123131/ENSG00000164294/ENSG00000151012/ENSG00000148218/ENSG00000121053/ENSG00000137561/ENSG00000197448/ENSG00000117450/ENSG00000170482/ENSG00000116885/ENSG00000130656/ENSG00000127554/ENSG00000197375/ENSG00000155962/ENSG00000080546/ENSG00000142494/ENSG00000158122/ENSG00000108443/ENSG00000095303/ENSG00000136492/ENSG00000117592…
Brain	Age	GO:0009593	GO:0009593	detection of chemical stimulus	71	0.45461	1.65651	0.00337677	0.0355984	0.029448	1527	tags=42%, list=11%, signal=38%	ENSG00000163825/ENSG00000279000/ENSG00000198471/ENSG00000134183/ENSG00000114349/ENSG00000129988/ENSG00000169962/ENSG00000179002/ENSG00000187747/ENSG00000180974/ENSG00000232268/ENSG00000185385/ENSG00000188000/ENSG00000170929/ENSG00000276240/ENSG00000204246/ENSG00000065615/ENSG00000140090/ENSG00000182070/ENSG00000186943/ENSG00000173302/ENSG00000176925/ENSG00000073060/ENSG00000135643/ENSG00000171121…
Brain	Age	GO:1901879	GO:1901879	regulation of protein depolymerization	75	-0.504604	-1.63067	0.00338737	0.0355984	0.029448	2558	tags=35%, list=19%, signal=28%	ENSG00000159753/ENSG00000137877/ENSG00000130479/ENSG00000165410/ENSG00000116489/ENSG00000071127/ENSG00000104435/ENSG00000136842/ENSG00000151239/ENSG00000164251/ENSG00000088325/ENSG00000148180/ENSG00000197321/ENSG00000050405/ENSG00000136108/ENSG00000163431/ENSG00000170290/ENSG00000163157/ENSG00000135407/ENSG00000165175/ENSG00000042493/ENSG00000077522/ENSG00000132688/ENSG00000111199/ENSG00000127831…
Brain	Age	GO:0006754	GO:0006754	ATP biosynthetic process	77	-0.499892	-1.62265	0.00337822	0.0355984	0.029448	4481	tags=64%, list=34%, signal=42%	ENSG00000168653/ENSG00000147684/ENSG00000185883/ENSG00000153823/ENSG00000125356/ENSG00000154723/ENSG00000106617/ENSG00000285387/ENSG00000130414/ENSG00000184752/ENSG00000103254/ENSG00000105329/ENSG00000164258/ENSG00000090266/ENSG00000186010/ENSG00000165629/ENSG00000145494/ENSG00000273397/ENSG00000136521/ENSG00000143799/ENSG00000150756/ENSG00000119421/ENSG00000140990/ENSG00000151366/ENSG00000004779…
Brain	Age	GO:0006006	GO:0006006	glucose metabolic process	154	-0.428675	-1.52606	0.00338899	0.0355984	0.029448	2351	tags=25%, list=18%, signal=21%	ENSG00000143891/ENSG00000170852/ENSG00000102144/ENSG00000165434/ENSG00000281500/ENSG00000130988/ENSG00000105679/ENSG00000173064/ENSG00000074800/ENSG00000149639/ENSG00000228978/ENSG00000017427/ENSG00000146701/ENSG00000158715/ENSG00000128989/ENSG00000111669/ENSG00000285241/ENSG00000166260/ENSG00000100075/ENSG00000160211/ENSG00000150768/ENSG00000150907/ENSG00000111664/ENSG00000167588/ENSG00000173531…
Brain	Age	GO:0001819	GO:0001819	positive regulation of cytokine production	316	0.294832	1.33621	0.00335706	0.0355984	0.029448	1540	tags=18%, list=12%, signal=17%	ENSG00000285109/ENSG00000134321/ENSG00000121807/ENSG00000103490/ENSG00000126456/ENSG00000115267/ENSG00000112115/ENSG00000150455/ENSG00000108771/ENSG00000159674/ENSG00000238130/ENSG00000129988/ENSG00000116824/ENSG00000156127/ENSG00000106366/ENSG00000055332/ENSG00000125538/ENSG00000174842/ENSG00000153898/ENSG00000089041/ENSG00000140968/ENSG00000154342/ENSG00000166710/ENSG00000085741/ENSG00000164430…
Brain	Age	GO:0042698	GO:0042698	ovulation cycle	64	0.464351	1.67656	0.00344233	0.0360588	0.0298288	86	tags=6%, list=1%, signal=6%	ENSG00000135346/ENSG00000131808/ENSG00000092969/ENSG00000138039
Brain	Age	GO:1902903	GO:1902903	regulation of supramolecular fiber organization	310	-0.375232	-1.42262	0.0034835	0.0363897	0.0301025	4045	tags=41%, list=30%, signal=29%	ENSG00000066032/ENSG00000198898/ENSG00000070831/ENSG00000130429/ENSG00000197045/ENSG00000155366/ENSG00000131711/ENSG00000128881/ENSG00000197822/ENSG00000138080/ENSG00000067900/ENSG00000100092/ENSG00000047648/ENSG00000077549/ENSG00000115355/ENSG00000131626/ENSG00000140463/ENSG00000050327/ENSG00000107562/ENSG00000277956/ENSG00000107104/ENSG00000103647/ENSG00000101132/ENSG00000163217/ENSG00000067798…
Brain	Age	GO:0032728	GO:0032728	positive regulation of interferon-beta production	30	0.574729	1.80509	0.00351128	0.036579	0.0302591	1497	tags=33%, list=11%, signal=30%	ENSG00000126456/ENSG00000115267/ENSG00000108771/ENSG00000288243/ENSG00000125347/ENSG00000239732/ENSG00000196664/ENSG00000104312/ENSG00000276561/ENSG00000137462
Brain	Age	GO:1904427	GO:1904427	positive regulation of calcium ion transmembrane transport	63	-0.521561	-1.63848	0.00352114	0.0365812	0.030261	2269	tags=29%, list=17%, signal=24%	ENSG00000138755/ENSG00000130988/ENSG00000170890/ENSG00000130038/ENSG00000122679/ENSG00000118762/ENSG00000075142/ENSG00000109689/ENSG00000160211/ENSG00000143153/ENSG00000123560/ENSG00000109991/ENSG00000092529/ENSG00000149596/ENSG00000187848/ENSG00000185482/ENSG00000196296/ENSG00000143318
Brain	Age	GO:0071229	GO:0071229	cellular response to acid chemical	64	-0.524107	-1.65271	0.00354272	0.0367049	0.0303633	2104	tags=22%, list=16%, signal=19%	ENSG00000133706/ENSG00000197451/ENSG00000118762/ENSG00000228978/ENSG00000145888/ENSG00000084636/ENSG00000119772/ENSG00000087245/ENSG00000187498/ENSG00000142156/ENSG00000164692/ENSG00000204262/ENSG00000108821/ENSG00000162909
Brain	Age	GO:0042398	GO:0042398	cellular modified amino acid biosynthetic process	39	-0.588209	-1.7002	0.00356997	0.0368865	0.0305135	3348	tags=51%, list=25%, signal=38%	ENSG00000151012/ENSG00000100031/ENSG00000128965/ENSG00000129151/ENSG00000110436/ENSG00000001084/ENSG00000106397/ENSG00000138363/ENSG00000164904/ENSG00000166165/ENSG00000131067/ENSG00000143149/ENSG00000136371/ENSG00000286070/ENSG00000130304/ENSG00000130005/ENSG00000152952/ENSG00000131730/ENSG00000171766/ENSG00000104879
Brain	Age	GO:0045931	GO:0045931	positive regulation of mitotic cell cycle	106	-0.465151	-1.56984	0.0036033	0.037029	0.0306314	2522	tags=35%, list=19%, signal=29%	ENSG00000141867/ENSG00000215021/ENSG00000284774/ENSG00000108443/ENSG00000004897/ENSG00000094804/ENSG00000103769/ENSG00000151694/ENSG00000135446/ENSG00000162733/ENSG00000132466/ENSG00000070669/ENSG00000112562/ENSG00000164045/ENSG00000161692/ENSG00000154734/ENSG00000164362/ENSG00000100823/ENSG00000156876/ENSG00000070193/ENSG00000114867/ENSG00000198176/ENSG00000129514/ENSG00000135476/ENSG00000146670…
Brain	Age	GO:0010948	GO:0010948	negative regulation of cell cycle process	257	-0.385562	-1.44106	0.00359948	0.037029	0.0306314	1857	tags=23%, list=14%, signal=20%	ENSG00000053254/ENSG00000262826/ENSG00000113648/ENSG00000153147/ENSG00000156970/ENSG00000144554/ENSG00000118762/ENSG00000075218/ENSG00000009954/ENSG00000110107/ENSG00000172613/ENSG00000143155/ENSG00000085840/ENSG00000144579/ENSG00000225830/ENSG00000137090/ENSG00000162063/ENSG00000071539/ENSG00000178999/ENSG00000111602/ENSG00000117650/ENSG00000117724/ENSG00000173559/ENSG00000149503/ENSG00000135476…
Brain	Age	GO:0048232	GO:0048232	male gamete generation	366	0.286014	1.31342	0.00362069	0.0371072	0.0306961	922	tags=11%, list=7%, signal=11%	ENSG00000131808/ENSG00000170315/ENSG00000118156/ENSG00000128040/ENSG00000274679/ENSG00000164266/ENSG00000148634/ENSG00000092345/ENSG00000138039/ENSG00000078399/ENSG00000173809/ENSG00000095627/ENSG00000220201/ENSG00000163806/ENSG00000077800/ENSG00000253293/ENSG00000256453/ENSG00000177947/ENSG00000086288/ENSG00000143452/ENSG00000159640/ENSG00000100206/ENSG00000197748/ENSG00000183644/ENSG00000151615…
Brain	Age	GO:0008203	GO:0008203	cholesterol metabolic process	112	-0.459376	-1.56983	0.0036332	0.037135	0.0307191	2894	tags=40%, list=22%, signal=32%	ENSG00000198911/ENSG00000115677/ENSG00000067064/ENSG00000145214/ENSG00000100243/ENSG00000125629/ENSG00000166035/ENSG00000160179/ENSG00000072310/ENSG00000131473/ENSG00000001626/ENSG00000137714/ENSG00000147383/ENSG00000130203/ENSG00000087237/ENSG00000167315/ENSG00000143815/ENSG00000284967/ENSG00000116133/ENSG00000142168/ENSG00000114650/ENSG00000276336/ENSG00000118137/ENSG00000160752/ENSG00000163344…
Brain	Age	GO:0046530	GO:0046530	photoreceptor cell differentiation	54	0.488224	1.70236	0.00378406	0.0384878	0.0318381	1260	tags=26%, list=9%, signal=24%	ENSG00000134183/ENSG00000235718/ENSG00000114349/ENSG00000179270/ENSG00000183638/ENSG00000163501/ENSG00000164588/ENSG00000127928/ENSG00000095464/ENSG00000168610/ENSG00000138175/ENSG00000112619/ENSG00000006611/ENSG00000198963
Brain	Age	GO:0001947	GO:0001947	heart looping	57	0.473224	1.67722	0.00378585	0.0384878	0.0318381	1979	tags=39%, list=15%, signal=33%	ENSG00000285109/ENSG00000164532/ENSG00000107831/ENSG00000163501/ENSG00000169379/ENSG00000154342/ENSG00000123473/ENSG00000164107/ENSG00000121068/ENSG00000113196/ENSG00000103034/ENSG00000101052/ENSG00000114251/ENSG00000168014/ENSG00000113971/ENSG00000158286/ENSG00000154099/ENSG00000156925/ENSG00000139445/ENSG00000284862/ENSG00000164736/ENSG00000138002
Brain	Age	GO:0050671	GO:0050671	positive regulation of lymphocyte proliferation	88	0.415692	1.59039	0.00382943	0.0388268	0.0321185	1405	tags=23%, list=11%, signal=20%	ENSG00000121807/ENSG00000103490/ENSG00000150455/ENSG00000101096/ENSG00000125538/ENSG00000160856/ENSG00000154342/ENSG00000160716/ENSG00000117400/ENSG00000175505/ENSG00000096968/ENSG00000239732/ENSG00000105246/ENSG00000171791/ENSG00000104312/ENSG00000167664/ENSG00000010671/ENSG00000235657/ENSG00000102524/ENSG00000165025
Brain	Age	GO:0048869	GO:0048869	cellular developmental process	3298	-0.28315	-1.14579	0.00390403	0.0394775	0.0326568	2860	tags=23%, list=22%, signal=24%	ENSG00000223639/ENSG00000143799/ENSG00000138587/ENSG00000122592/ENSG00000173585/ENSG00000168348/ENSG00000157927/ENSG00000138448/ENSG00000090534/ENSG00000102103/ENSG00000081479/ENSG00000161638/ENSG00000028528/ENSG00000136999/ENSG00000096717/ENSG00000150630/ENSG00000143384/ENSG00000169856/ENSG00000010319/ENSG00000131873/ENSG00000136297/ENSG00000159692/ENSG00000162374/ENSG00000181449/ENSG00000284792…
Brain	Age	GO:0044060	GO:0044060	regulation of endocrine process	31	0.565351	1.78023	0.00399651	0.0400682	0.0331454	562	tags=29%, list=4%, signal=28%	ENSG00000115138/ENSG00000167034/ENSG00000069482/ENSG00000276191/ENSG00000143839/ENSG00000278232/ENSG00000145708/ENSG00000137869/ENSG00000147571
Brain	Age	GO:0042461	GO:0042461	photoreceptor cell development	41	0.530936	1.75103	0.00401012	0.0400682	0.0331454	1260	tags=29%, list=9%, signal=27%	ENSG00000134183/ENSG00000235718/ENSG00000114349/ENSG00000179270/ENSG00000183638/ENSG00000164588/ENSG00000127928/ENSG00000095464/ENSG00000138175/ENSG00000112619/ENSG00000006611/ENSG00000198963
Brain	Age	GO:0030890	GO:0030890	positive regulation of B cell proliferation	32	0.548355	1.72028	0.00401527	0.0400682	0.0331454	1302	tags=31%, list=10%, signal=28%	ENSG00000150455/ENSG00000101096/ENSG00000160856/ENSG00000154342/ENSG00000160716/ENSG00000175505/ENSG00000239732/ENSG00000171791/ENSG00000010671/ENSG00000102524
Brain	Age	GO:0048729	GO:0048729	tissue morphogenesis	542	-0.341273	-1.33289	0.00400993	0.0400682	0.0331454	2839	tags=26%, list=21%, signal=21%	ENSG00000081479/ENSG00000161638/ENSG00000150630/ENSG00000284792/ENSG00000111186/ENSG00000173402/ENSG00000097007/ENSG00000101109/ENSG00000144824/ENSG00000159753/ENSG00000132470/ENSG00000153786/ENSG00000149269/ENSG00000204256/ENSG00000064655/ENSG00000169018/ENSG00000162552/ENSG00000108773/ENSG00000215021/ENSG00000164930/ENSG00000166333/ENSG00000183691/ENSG00000136826/ENSG00000197461/ENSG00000157168…
Brain	Age	GO:0003008	GO:0003008	system process	1512	-0.301722	-1.20996	0.00398237	0.0400682	0.0331454	1285	tags=13%, list=10%, signal=13%	ENSG00000163273/ENSG00000152939/ENSG00000075891/ENSG00000128268/ENSG00000180772/ENSG00000167460/ENSG00000010379/ENSG00000158769/ENSG00000163485/ENSG00000114854/ENSG00000016082/ENSG00000180245/ENSG00000148180/ENSG00000148926/ENSG00000152049/ENSG00000196236/ENSG00000265107/ENSG00000266964/ENSG00000108187/ENSG00000070193/ENSG00000117411/ENSG00000146469/ENSG00000160211/ENSG00000166825/ENSG00000183153…
Brain	Age	GO:0051928	GO:0051928	positive regulation of calcium ion transport	87	-0.477262	-1.58091	0.00407973	0.0406046	0.0335892	2269	tags=25%, list=17%, signal=21%	ENSG00000138755/ENSG00000130988/ENSG00000170890/ENSG00000130038/ENSG00000122679/ENSG00000118762/ENSG00000276045/ENSG00000131981/ENSG00000075142/ENSG00000109689/ENSG00000160211/ENSG00000143153/ENSG00000123560/ENSG00000159167/ENSG00000109501/ENSG00000109991/ENSG00000092529/ENSG00000149596/ENSG00000187848/ENSG00000185482/ENSG00000196296/ENSG00000143318
Brain	Age	GO:0002699	GO:0002699	positive regulation of immune effector process	172	0.340445	1.45036	0.00414325	0.0411288	0.0340228	1159	tags=19%, list=9%, signal=18%	ENSG00000134321/ENSG00000121807/ENSG00000103490/ENSG00000136630/ENSG00000112115/ENSG00000108771/ENSG00000150337/ENSG00000159674/ENSG00000238130/ENSG00000129988/ENSG00000125538/ENSG00000138207/ENSG00000153029/ENSG00000089041/ENSG00000179348/ENSG00000166710/ENSG00000076242/ENSG00000175505/ENSG00000183918/ENSG00000183624/ENSG00000166888/ENSG00000118520/ENSG00000239732/ENSG00000196664/ENSG00000254087…
Brain	Age	GO:0031333	GO:0031333	negative regulation of protein-containing complex assembly	119	-0.447154	-1.53985	0.00418877	0.0414721	0.0343068	2726	tags=33%, list=21%, signal=26%	ENSG00000159753/ENSG00000130787/ENSG00000084112/ENSG00000137877/ENSG00000179820/ENSG00000284774/ENSG00000134775/ENSG00000224051/ENSG00000153310/ENSG00000070087/ENSG00000116489/ENSG00000004478/ENSG00000082701/ENSG00000104435/ENSG00000136842/ENSG00000186063/ENSG00000044574/ENSG00000137642/ENSG00000151239/ENSG00000165637/ENSG00000132854/ENSG00000109846/ENSG00000016082/ENSG00000148180/ENSG00000197321…
Brain	Age	GO:0046661	GO:0046661	male sex differentiation	132	0.370626	1.50236	0.00433075	0.0427661	0.0353773	1142	tags=14%, list=9%, signal=13%	ENSG00000131808/ENSG00000170315/ENSG00000285109/ENSG00000133105/ENSG00000167034/ENSG00000092969/ENSG00000138039/ENSG00000078399/ENSG00000107831/ENSG00000253293/ENSG00000143839/ENSG00000159640/ENSG00000277893/ENSG00000141449/ENSG00000239732/ENSG00000171791/ENSG00000276799/ENSG00000169071/ENSG00000114251
Brain	Age	GO:2000573	GO:2000573	positive regulation of DNA biosynthetic process	70	-0.508541	-1.62883	0.00435561	0.0428999	0.035488	3413	tags=49%, list=26%, signal=36%	ENSG00000111445/ENSG00000101003/ENSG00000110958/ENSG00000256525/ENSG00000136982/ENSG00000151414/ENSG00000096384/ENSG00000127554/ENSG00000120899/ENSG00000150753/ENSG00000136826/ENSG00000163468/ENSG00000115484/ENSG00000156261/ENSG00000077264/ENSG00000166226/ENSG00000135624/ENSG00000120438/ENSG00000127586/ENSG00000112562/ENSG00000228978/ENSG00000168802/ENSG00000146731/ENSG00000130826/ENSG00000049541…
Brain	Age	GO:0007163	GO:0007163	establishment or maintenance of cell polarity	207	-0.401576	-1.47105	0.004371	0.04294	0.0355211	2762	tags=27%, list=21%, signal=22%	ENSG00000166483/ENSG00000097007/ENSG00000159753/ENSG00000120899/ENSG00000003137/ENSG00000113645/ENSG00000166333/ENSG00000056972/ENSG00000153310/ENSG00000082701/ENSG00000071127/ENSG00000008853/ENSG00000136158/ENSG00000198752/ENSG00000162704/ENSG00000134516/ENSG00000167193/ENSG00000138071/ENSG00000139725/ENSG00000132849/ENSG00000154764/ENSG00000186765/ENSG00000111962/ENSG00000088833/ENSG00000115091…
Brain	Age	GO:0002367	GO:0002367	cytokine production involved in immune response	83	0.411979	1.55487	0.00444659	0.0432919	0.0358122	1453	tags=22%, list=11%, signal=19%	ENSG00000134321/ENSG00000121807/ENSG00000103490/ENSG00000092969/ENSG00000159674/ENSG00000125538/ENSG00000089041/ENSG00000166710/ENSG00000118520/ENSG00000239732/ENSG00000196664/ENSG00000104312/ENSG00000114251/ENSG00000010671/ENSG00000235657/ENSG00000273936/ENSG00000165025/ENSG00000288455
Brain	Age	GO:0002718	GO:0002718	regulation of cytokine production involved in immune response	83	0.411979	1.55487	0.00444659	0.0432919	0.0358122	1453	tags=22%, list=11%, signal=19%	ENSG00000134321/ENSG00000121807/ENSG00000103490/ENSG00000092969/ENSG00000159674/ENSG00000125538/ENSG00000089041/ENSG00000166710/ENSG00000118520/ENSG00000239732/ENSG00000196664/ENSG00000104312/ENSG00000114251/ENSG00000010671/ENSG00000235657/ENSG00000273936/ENSG00000165025/ENSG00000288455
Brain	Age	GO:0050867	GO:0050867	positive regulation of cell activation	270	0.296702	1.32985	0.00441886	0.0432919	0.0358122	2301	tags=26%, list=17%, signal=22%	ENSG00000121807/ENSG00000103490/ENSG00000136630/ENSG00000150455/ENSG00000124508/ENSG00000129988/ENSG00000116824/ENSG00000118523/ENSG00000101096/ENSG00000163501/ENSG00000105697/ENSG00000115956/ENSG00000125538/ENSG00000160856/ENSG00000179348/ENSG00000174175/ENSG00000154342/ENSG00000166710/ENSG00000160716/ENSG00000117400/ENSG00000205808/ENSG00000076242/ENSG00000116711/ENSG00000175505/ENSG00000185338…
Brain	Age	GO:0045597	GO:0045597	positive regulation of cell differentiation	723	-0.3281	-1.294	0.00445249	0.0432919	0.0358122	2276	tags=22%, list=17%, signal=19%	ENSG00000175707/ENSG00000082701/ENSG00000138755/ENSG00000128610/ENSG00000105894/ENSG00000275723/ENSG00000276231/ENSG00000182533/ENSG00000166164/ENSG00000166349/ENSG00000196419/ENSG00000170515/ENSG00000077264/ENSG00000162643/ENSG00000148826/ENSG00000174453/ENSG00000214078/ENSG00000171540/ENSG00000125845/ENSG00000079385/ENSG00000131477/ENSG00000019549/ENSG00000167193/ENSG00000162733/ENSG00000138071…
Brain	Age	GO:0030888	GO:0030888	regulation of B cell proliferation	48	0.49077	1.67638	0.00447598	0.0434089	0.035909	2449	tags=44%, list=18%, signal=36%	ENSG00000150455/ENSG00000101096/ENSG00000160856/ENSG00000154342/ENSG00000160716/ENSG00000175505/ENSG00000164305/ENSG00000012124/ENSG00000239732/ENSG00000254087/ENSG00000171791/ENSG00000240505/ENSG00000010671/ENSG00000102524/ENSG00000123143/ENSG00000136634/ENSG00000161405/ENSG00000149311/ENSG00000124762/ENSG00000198286/ENSG00000019582
Brain	Age	GO:0010389	GO:0010389	regulation of G2/M transition of mitotic cell cycle	86	-0.473067	-1.56148	0.00456767	0.0441852	0.0365511	2645	tags=37%, list=20%, signal=30%	ENSG00000092853/ENSG00000226437/ENSG00000012048/ENSG00000149930/ENSG00000254093/ENSG00000140015/ENSG00000141867/ENSG00000138376/ENSG00000094804/ENSG00000103769/ENSG00000135446/ENSG00000053254/ENSG00000262826/ENSG00000164045/ENSG00000161692/ENSG00000085840/ENSG00000178999/ENSG00000117724/ENSG00000173559/ENSG00000022267/ENSG00000072609/ENSG00000281540/ENSG00000087586/ENSG00000166851/ENSG00000101773…
Brain	Age	GO:0007606	GO:0007606	sensory perception of chemical stimulus	87	0.40072	1.52763	0.00464443	0.0446997	0.0369768	1551	tags=34%, list=12%, signal=31%	ENSG00000163825/ENSG00000279000/ENSG00000198471/ENSG00000134183/ENSG00000114349/ENSG00000169962/ENSG00000179002/ENSG00000187747/ENSG00000183862/ENSG00000180974/ENSG00000166710/ENSG00000232268/ENSG00000138031/ENSG00000110975/ENSG00000185385/ENSG00000188000/ENSG00000170929/ENSG00000276240/ENSG00000204246/ENSG00000140090/ENSG00000182070/ENSG00000186943/ENSG00000173302/ENSG00000132259/ENSG00000176925…
Brain	Age	GO:0009755	GO:0009755	hormone-mediated signaling pathway	159	0.342147	1.43672	0.00463891	0.0446997	0.0369768	671	tags=11%, list=5%, signal=10%	ENSG00000135346/ENSG00000133105/ENSG00000167034/ENSG00000138039/ENSG00000276191/ENSG00000143839/ENSG00000278232/ENSG00000145708/ENSG00000178473/ENSG00000157005/ENSG00000106113/ENSG00000151615/ENSG00000077092/ENSG00000179094/ENSG00000126368/ENSG00000096968/ENSG00000164850
Brain	Age	GO:0019935	GO:0019935	cyclic-nucleotide-mediated signaling	67	0.45386	1.64621	0.00465842	0.0447184	0.0369923	2331	tags=31%, list=18%, signal=26%	ENSG00000115138/ENSG00000069482/ENSG00000072952/ENSG00000175206/ENSG00000172367/ENSG00000100302/ENSG00000128655/ENSG00000171408/ENSG00000164430/ENSG00000164742/ENSG00000152270/ENSG00000152402/ENSG00000079337/ENSG00000166484/ENSG00000118260/ENSG00000145242/ENSG00000061918/ENSG00000170425/ENSG00000136160/ENSG00000172572/ENSG00000164116
Brain	Age	GO:0045088	GO:0045088	regulation of innate immune response	157	0.342707	1.42729	0.00466996	0.0447184	0.0369923	1647	tags=22%, list=12%, signal=20%	ENSG00000124201/ENSG00000103490/ENSG00000126456/ENSG00000150455/ENSG00000108771/ENSG00000173193/ENSG00000184979/ENSG00000129988/ENSG00000140853/ENSG00000138496/ENSG00000158517/ENSG00000123609/ENSG00000163357/ENSG00000164430/ENSG00000288243/ENSG00000183918/ENSG00000185338/ENSG00000125347/ENSG00000030582/ENSG00000118520/ENSG00000239732/ENSG00000254087/ENSG00000151651/ENSG00000114251/ENSG00000064012…
Brain	Age	GO:0003180	GO:0003180	aortic valve morphogenesis	27	0.568457	1.74661	0.00482326	0.0456314	0.0377475	804	tags=19%, list=6%, signal=17%	ENSG00000285109/ENSG00000164532/ENSG00000175206/ENSG00000135547/ENSG00000130700
Brain	Age	GO:0010257	GO:0010257	NADH dehydrogenase complex assembly	49	-0.547731	-1.64162	0.004834	0.0456314	0.0377475	4481	tags=63%, list=34%, signal=42%	ENSG00000168653/ENSG00000147684/ENSG00000130159/ENSG00000155463/ENSG00000125356/ENSG00000285387/ENSG00000130414/ENSG00000184752/ENSG00000101247/ENSG00000075336/ENSG00000164258/ENSG00000090266/ENSG00000186010/ENSG00000273397/ENSG00000136521/ENSG00000074582/ENSG00000119421/ENSG00000140990/ENSG00000151366/ENSG00000004779/ENSG00000128609/ENSG00000184857/ENSG00000158864/ENSG00000065518/ENSG00000166136…
Brain	Age	GO:0032981	GO:0032981	mitochondrial respiratory chain complex I assembly	49	-0.547731	-1.64162	0.004834	0.0456314	0.0377475	4481	tags=63%, list=34%, signal=42%	ENSG00000168653/ENSG00000147684/ENSG00000130159/ENSG00000155463/ENSG00000125356/ENSG00000285387/ENSG00000130414/ENSG00000184752/ENSG00000101247/ENSG00000075336/ENSG00000164258/ENSG00000090266/ENSG00000186010/ENSG00000273397/ENSG00000136521/ENSG00000074582/ENSG00000119421/ENSG00000140990/ENSG00000151366/ENSG00000004779/ENSG00000128609/ENSG00000184857/ENSG00000158864/ENSG00000065518/ENSG00000166136…
Brain	Age	GO:0097205	GO:0097205	renal filtration	27	-0.614266	-1.64073	0.00479884	0.0456314	0.0377475	1517	tags=33%, list=11%, signal=30%	ENSG00000131941/ENSG00000164251/ENSG00000163485/ENSG00000196236/ENSG00000265107/ENSG00000213853/ENSG00000157483/ENSG00000174059/ENSG00000116218
Brain	Age	GO:0046390	GO:0046390	ribose phosphate biosynthetic process	195	-0.409198	-1.48939	0.00483751	0.0456314	0.0377475	3204	tags=35%, list=24%, signal=27%	ENSG00000090266/ENSG00000186010/ENSG00000165629/ENSG00000143158/ENSG00000145494/ENSG00000243678/ENSG00000273397/ENSG00000136521/ENSG00000143799/ENSG00000150756/ENSG00000163655/ENSG00000165996/ENSG00000119421/ENSG00000106992/ENSG00000131473/ENSG00000138363/ENSG00000118402/ENSG00000168291/ENSG00000140990/ENSG00000131069/ENSG00000151366/ENSG00000198931/ENSG00000004779/ENSG00000128609/ENSG00000173915…
Brain	Age	GO:0009260	GO:0009260	ribonucleotide biosynthetic process	189	-0.404937	-1.46897	0.00478396	0.0456314	0.0377475	3204	tags=35%, list=24%, signal=27%	ENSG00000090266/ENSG00000186010/ENSG00000165629/ENSG00000143158/ENSG00000145494/ENSG00000243678/ENSG00000273397/ENSG00000136521/ENSG00000143799/ENSG00000150756/ENSG00000163655/ENSG00000165996/ENSG00000119421/ENSG00000106992/ENSG00000131473/ENSG00000138363/ENSG00000118402/ENSG00000168291/ENSG00000140990/ENSG00000131069/ENSG00000151366/ENSG00000198931/ENSG00000004779/ENSG00000128609/ENSG00000173915…
Brain	Age	GO:0060760	GO:0060760	positive regulation of response to cytokine stimulus	39	0.509672	1.67543	0.00488535	0.0459683	0.0380262	1497	tags=31%, list=11%, signal=27%	ENSG00000126456/ENSG00000115267/ENSG00000173193/ENSG00000140853/ENSG00000138496/ENSG00000288243/ENSG00000184371/ENSG00000104312/ENSG00000114251/ENSG00000276561/ENSG00000078401/ENSG00000137462
Brain	Age	GO:0003143	GO:0003143	embryonic heart tube morphogenesis	62	0.46145	1.65242	0.00509157	0.0476721	0.0394357	1979	tags=35%, list=15%, signal=30%	ENSG00000285109/ENSG00000164532/ENSG00000107831/ENSG00000163501/ENSG00000169379/ENSG00000154342/ENSG00000123473/ENSG00000164107/ENSG00000121068/ENSG00000113196/ENSG00000103034/ENSG00000101052/ENSG00000114251/ENSG00000168014/ENSG00000113971/ENSG00000158286/ENSG00000154099/ENSG00000156925/ENSG00000139445/ENSG00000284862/ENSG00000164736/ENSG00000138002
Brain	Age	GO:0009913	GO:0009913	epidermal cell differentiation	138	-0.422554	-1.4834	0.00508545	0.0476721	0.0394357	2731	tags=33%, list=21%, signal=26%	ENSG00000101109/ENSG00000172818/ENSG00000137474/ENSG00000143398/ENSG00000003137/ENSG00000124882/ENSG00000136826/ENSG00000111087/ENSG00000265972/ENSG00000105928/ENSG00000175707/ENSG00000042781/ENSG00000142168/ENSG00000144452/ENSG00000103089/ENSG00000113648/ENSG00000148400/ENSG00000120149/ENSG00000169504/ENSG00000185920/ENSG00000129116/ENSG00000138685/ENSG00000133321/ENSG00000064195/ENSG00000083307…
Brain	Age	GO:0042310	GO:0042310	vasoconstriction	75	0.418737	1.55023	0.00513014	0.047915	0.0396365	1628	tags=33%, list=12%, signal=29%	ENSG00000171564/ENSG00000171560/ENSG00000059377/ENSG00000148680/ENSG00000196639/ENSG00000276615/ENSG00000101200/ENSG00000133019/ENSG00000108405/ENSG00000159640/ENSG00000006638/ENSG00000184160/ENSG00000124205/ENSG00000130037/ENSG00000173198/ENSG00000179546/ENSG00000204217/ENSG00000170214/ENSG00000102468/ENSG00000178394/ENSG00000135643/ENSG00000078401/ENSG00000175893/ENSG00000036828/ENSG00000127129
Brain	Age	GO:0099601	GO:0099601	regulation of neurotransmitter receptor activity	54	0.478734	1.66927	0.00516603	0.0481317	0.0398158	3120	tags=43%, list=23%, signal=33%	ENSG00000121807/ENSG00000167653/ENSG00000145708/ENSG00000147571/ENSG00000234965/ENSG00000006116/ENSG00000237515/ENSG00000142408/ENSG00000183092/ENSG00000058335/ENSG00000187902/ENSG00000174871/ENSG00000113319/ENSG00000143786/ENSG00000106236/ENSG00000251322/ENSG00000170579/ENSG00000132535/ENSG00000171208/ENSG00000189056/ENSG00000169760/ENSG00000283859/ENSG00000080845
Brain	Age	GO:0051303	GO:0051303	establishment of chromosome localization	75	-0.493023	-1.59324	0.0052953	0.0490959	0.0406134	3746	tags=48%, list=28%, signal=35%	ENSG00000145919/ENSG00000130724/ENSG00000121621/ENSG00000132612/ENSG00000285943/ENSG00000153187/ENSG00000171853/ENSG00000164949/ENSG00000168070/ENSG00000138778/ENSG00000086065/ENSG00000083937/ENSG00000254093/ENSG00000130479/ENSG00000213024/ENSG00000175203/ENSG00000083535/ENSG00000103769/ENSG00000145241/ENSG00000108424/ENSG00000233450/ENSG00000178999/ENSG00000117724/ENSG00000149503/ENSG00000179041…
Brain	Age	GO:0072359	GO:0072359	circulatory system development	938	-0.319957	-1.27188	0.00529542	0.0490959	0.0406134	1731	tags=17%, list=13%, signal=16%	ENSG00000112562/ENSG00000135744/ENSG00000113296/ENSG00000228978/ENSG00000154764/ENSG00000120149/ENSG00000198909/ENSG00000011405/ENSG00000017427/ENSG00000046604/ENSG00000110955/ENSG00000116977/ENSG00000107779/ENSG00000169504/ENSG00000075142/ENSG00000198812/ENSG00000185920/ENSG00000136280/ENSG00000144560/ENSG00000134954/ENSG00000136451/ENSG00000154734/ENSG00000126458/ENSG00000186834/ENSG00000005981…
Brain	Age	GO:0032640	GO:0032640	tumor necrosis factor production	104	0.387777	1.53433	0.00535097	0.0493695	0.0408398	1840	tags=22%, list=14%, signal=19%	ENSG00000115138/ENSG00000121807/ENSG00000103490/ENSG00000115267/ENSG00000112115/ENSG00000150455/ENSG00000159674/ENSG00000129988/ENSG00000116824/ENSG00000096968/ENSG00000168610/ENSG00000239732/ENSG00000104312/ENSG00000114251/ENSG00000010671/ENSG00000285485/ENSG00000165025/ENSG00000258839/ENSG00000137462/ENSG00000274542/ENSG00000277632/ENSG00000136235/ENSG00000101425
Brain	Age	GO:0032680	GO:0032680	regulation of tumor necrosis factor production	104	0.387777	1.53433	0.00535097	0.0493695	0.0408398	1840	tags=22%, list=14%, signal=19%	ENSG00000115138/ENSG00000121807/ENSG00000103490/ENSG00000115267/ENSG00000112115/ENSG00000150455/ENSG00000159674/ENSG00000129988/ENSG00000116824/ENSG00000096968/ENSG00000168610/ENSG00000239732/ENSG00000104312/ENSG00000114251/ENSG00000010671/ENSG00000285485/ENSG00000165025/ENSG00000258839/ENSG00000137462/ENSG00000274542/ENSG00000277632/ENSG00000136235/ENSG00000101425
Brain	Age	GO:0010827	GO:0010827	regulation of glucose transmembrane transport	58	0.448113	1.59269	0.00539397	0.0496454	0.041068	597	tags=12%, list=4%, signal=12%	ENSG00000259384/ENSG00000125538/ENSG00000184163/ENSG00000159640/ENSG00000151615/ENSG00000163884/ENSG00000166263
Brain	Age	GO:0051147	GO:0051147	regulation of muscle cell differentiation	118	-0.440301	-1.51162	0.00542284	0.0497903	0.0411879	2546	tags=32%, list=19%, signal=26%	ENSG00000154174/ENSG00000061455/ENSG00000108773/ENSG00000124882/ENSG00000157168/ENSG00000100811/ENSG00000182533/ENSG00000117152/ENSG00000125845/ENSG00000132466/ENSG00000148400/ENSG00000172037/ENSG00000017427/ENSG00000107779/ENSG00000091136/ENSG00000170365/ENSG00000116962/ENSG00000160211/ENSG00000163132/ENSG00000157227/ENSG00000136830/ENSG00000275555/ENSG00000106462/ENSG00000103335/ENSG00000135862…
Brain	Age	GO:0098739	GO:0098739	import across plasma membrane	153	-0.423195	-1.50753	0.00544333	0.0498578	0.0412437	2153	tags=26%, list=16%, signal=22%	ENSG00000144191/ENSG00000130234/ENSG00000117152/ENSG00000122679/ENSG00000163817/ENSG00000171017/ENSG00000065923/ENSG00000135744/ENSG00000228978/ENSG00000285243/ENSG00000123700/ENSG00000010379/ENSG00000157542/ENSG00000115474/ENSG00000165457/ENSG00000115616/ENSG00000112499/ENSG00000130304/ENSG00000003989/ENSG00000142185/ENSG00000140675/ENSG00000143153/ENSG00000157551/ENSG00000197142/ENSG00000164626…
Heart	Age	GO:0007601	GO:0007601	visual perception	187	-0.595327	-1.82362	1e-10	2.32375e-08	2.00197e-08	1997	tags=41%, list=15%, signal=35%	ENSG00000108370/ENSG00000184564/ENSG00000183423/ENSG00000128617/ENSG00000126001/ENSG00000082684/ENSG00000060718/ENSG00000109103/ENSG00000188107/ENSG00000145476/ENSG00000129221/ENSG00000124818/ENSG00000112619/ENSG00000108821/ENSG00000115255/ENSG00000186765/ENSG00000179270/ENSG00000108255/ENSG00000186326/ENSG00000119614/ENSG00000179603/ENSG00000111886/ENSG00000134438/ENSG00000213578/ENSG00000100122…
Heart	Age	GO:0050953	GO:0050953	sensory perception of light stimulus	190	-0.59519	-1.82326	1e-10	2.32375e-08	2.00197e-08	1997	tags=41%, list=15%, signal=35%	ENSG00000108370/ENSG00000184564/ENSG00000183423/ENSG00000128617/ENSG00000126001/ENSG00000082684/ENSG00000060718/ENSG00000109103/ENSG00000188107/ENSG00000145476/ENSG00000129221/ENSG00000124818/ENSG00000112619/ENSG00000108821/ENSG00000115255/ENSG00000186765/ENSG00000179270/ENSG00000182040/ENSG00000108255/ENSG00000186326/ENSG00000119614/ENSG00000179603/ENSG00000111886/ENSG00000134438/ENSG00000213578…
Heart	Age	GO:0003002	GO:0003002	regionalization	303	-0.553695	-1.71973	1e-10	2.32375e-08	2.00197e-08	2057	tags=37%, list=16%, signal=32%	ENSG00000135541/ENSG00000169083/ENSG00000275410/ENSG00000114315/ENSG00000162992/ENSG00000111087/ENSG00000130700/ENSG00000143867/ENSG00000163389/ENSG00000134569/ENSG00000168772/ENSG00000107831/ENSG00000109851/ENSG00000182742/ENSG00000173917/ENSG00000144485/ENSG00000120149/ENSG00000120094/ENSG00000180875/ENSG00000128710/ENSG00000010361/ENSG00000180806/ENSG00000069812/ENSG00000101346/ENSG00000158683…
Heart	Age	GO:0007600	GO:0007600	sensory perception	451	-0.536984	-1.68525	1e-10	2.32375e-08	2.00197e-08	2278	tags=39%, list=17%, signal=33%	ENSG00000102076/ENSG00000136160/ENSG00000162496/ENSG00000179520/ENSG00000101276/ENSG00000101327/ENSG00000071909/ENSG00000162896/ENSG00000118432/ENSG00000173662/ENSG00000160460/ENSG00000164128/ENSG00000131620/ENSG00000254550/ENSG00000108370/ENSG00000184564/ENSG00000101188/ENSG00000176294/ENSG00000183423/ENSG00000006128/ENSG00000122733/ENSG00000128617/ENSG00000176058/ENSG00000126001/ENSG00000169860…
Heart	Age	GO:0007268	GO:0007268	chemical synaptic transmission	606	-0.51346	-1.61707	1e-10	2.32375e-08	2.00197e-08	2551	tags=37%, list=19%, signal=31%	ENSG00000133216/ENSG00000112038/ENSG00000110076/ENSG00000164326/ENSG00000117971/ENSG00000101557/ENSG00000149305/ENSG00000181195/ENSG00000188916/ENSG00000170027/ENSG00000144847/ENSG00000169760/ENSG00000182621/ENSG00000067715/ENSG00000169220/ENSG00000168993/ENSG00000008056/ENSG00000122194/ENSG00000114279/ENSG00000060709/ENSG00000011347/ENSG00000179520/ENSG00000164116/ENSG00000101327/ENSG00000157103…
Heart	Age	GO:0098916	GO:0098916	anterograde trans-synaptic signaling	606	-0.51346	-1.61707	1e-10	2.32375e-08	2.00197e-08	2551	tags=37%, list=19%, signal=31%	ENSG00000133216/ENSG00000112038/ENSG00000110076/ENSG00000164326/ENSG00000117971/ENSG00000101557/ENSG00000149305/ENSG00000181195/ENSG00000188916/ENSG00000170027/ENSG00000144847/ENSG00000169760/ENSG00000182621/ENSG00000067715/ENSG00000169220/ENSG00000168993/ENSG00000008056/ENSG00000122194/ENSG00000114279/ENSG00000060709/ENSG00000011347/ENSG00000179520/ENSG00000164116/ENSG00000101327/ENSG00000157103…
Heart	Age	GO:0099537	GO:0099537	trans-synaptic signaling	612	-0.513333	-1.61686	1e-10	2.32375e-08	2.00197e-08	2551	tags=37%, list=19%, signal=31%	ENSG00000133216/ENSG00000112038/ENSG00000110076/ENSG00000164326/ENSG00000117971/ENSG00000101557/ENSG00000149305/ENSG00000181195/ENSG00000188916/ENSG00000170027/ENSG00000144847/ENSG00000169760/ENSG00000182621/ENSG00000067715/ENSG00000169220/ENSG00000168993/ENSG00000008056/ENSG00000122194/ENSG00000114279/ENSG00000060709/ENSG00000011347/ENSG00000179520/ENSG00000164116/ENSG00000101327/ENSG00000157103…
Heart	Age	GO:0007389	GO:0007389	pattern specification process	403	-0.516855	-1.61653	1e-10	2.32375e-08	2.00197e-08	2240	tags=35%, list=17%, signal=30%	ENSG00000178568/ENSG00000251493/ENSG00000163909/ENSG00000162738/ENSG00000183337/ENSG00000283654/ENSG00000122870/ENSG00000176165/ENSG00000135541/ENSG00000156150/ENSG00000169083/ENSG00000275410/ENSG00000114315/ENSG00000162992/ENSG00000111087/ENSG00000130700/ENSG00000143867/ENSG00000165506/ENSG00000163389/ENSG00000134569/ENSG00000168772/ENSG00000107831/ENSG00000256061/ENSG00000109851/ENSG00000182742…
Heart	Age	GO:0099536	GO:0099536	synaptic signaling	627	-0.511794	-1.6126	1e-10	2.32375e-08	2.00197e-08	2551	tags=37%, list=19%, signal=31%	ENSG00000133216/ENSG00000112038/ENSG00000110076/ENSG00000164326/ENSG00000117971/ENSG00000101557/ENSG00000149305/ENSG00000181195/ENSG00000188916/ENSG00000170027/ENSG00000144847/ENSG00000169760/ENSG00000182621/ENSG00000067715/ENSG00000169220/ENSG00000168993/ENSG00000008056/ENSG00000122194/ENSG00000114279/ENSG00000060709/ENSG00000011347/ENSG00000179520/ENSG00000164116/ENSG00000101327/ENSG00000157103…
Heart	Age	GO:0050877	GO:0050877	nervous system process	894	-0.499531	-1.58369	1e-10	2.32375e-08	2.00197e-08	2559	tags=36%, list=19%, signal=31%	ENSG00000102878/ENSG00000133216/ENSG00000112038/ENSG00000136158/ENSG00000110076/ENSG00000164326/ENSG00000117971/ENSG00000161642/ENSG00000149305/ENSG00000181195/ENSG00000188916/ENSG00000144847/ENSG00000169760/ENSG00000182621/ENSG00000169220/ENSG00000182687/ENSG00000186862/ENSG00000147852/ENSG00000163646/ENSG00000114279/ENSG00000115183/ENSG00000102076/ENSG00000136160/ENSG00000162496/ENSG00000182533…
Heart	Age	GO:0007186	GO:0007186	G protein-coupled receptor signaling pathway	601	-0.482949	-1.52064	1e-10	2.32375e-08	2.00197e-08	2581	tags=35%, list=20%, signal=29%	ENSG00000288324/ENSG00000106018/ENSG00000112038/ENSG00000164326/ENSG00000114812/ENSG00000181195/ENSG00000177283/ENSG00000182621/ENSG00000108551/ENSG00000136267/ENSG00000169220/ENSG00000182687/ENSG00000110148/ENSG00000154478/ENSG00000142538/ENSG00000100462/ENSG00000181374/ENSG00000106804/ENSG00000102076/ENSG00000070601/ENSG00000109321/ENSG00000136160/ENSG00000101327/ENSG00000179600/ENSG00000198959…
Heart	Age	GO:0034220	GO:0034220	ion transmembrane transport	883	-0.456263	-1.44653	1e-10	2.32375e-08	2.00197e-08	2986	tags=35%, list=23%, signal=29%	ENSG00000075043/ENSG00000102743/ENSG00000135744/ENSG00000145864/ENSG00000102057/ENSG00000187446/ENSG00000276045/ENSG00000188037/ENSG00000137726/ENSG00000184185/ENSG00000150756/ENSG00000182718/ENSG00000053918/ENSG00000144290/ENSG00000141837/ENSG00000136868/ENSG00000177098/ENSG00000197943/ENSG00000164794/ENSG00000154025/ENSG00000227402/ENSG00000131504/ENSG00000183185/ENSG00000103042/ENSG00000183087…
Heart	Age	GO:0007267	GO:0007267	cell-cell signaling	1348	-0.44903	-1.42996	1e-10	2.32375e-08	2.00197e-08	2551	tags=30%, list=19%, signal=27%	ENSG00000133216/ENSG00000112038/ENSG00000110076/ENSG00000164326/ENSG00000070193/ENSG00000117971/ENSG00000101557/ENSG00000149305/ENSG00000181195/ENSG00000188916/ENSG00000152661/ENSG00000170027/ENSG00000177283/ENSG00000138069/ENSG00000144847/ENSG00000166128/ENSG00000169760/ENSG00000182621/ENSG00000067715/ENSG00000081059/ENSG00000169220/ENSG00000102362/ENSG00000168993/ENSG00000008056/ENSG00000122194…
Heart	Age	GO:0003008	GO:0003008	system process	1497	-0.446849	-1.42298	1e-10	2.32375e-08	2.00197e-08	2582	tags=31%, list=20%, signal=28%	ENSG00000198010/ENSG00000182674/ENSG00000135547/ENSG00000102878/ENSG00000162341/ENSG00000133216/ENSG00000112038/ENSG00000136158/ENSG00000110076/ENSG00000164326/ENSG00000070193/ENSG00000117971/ENSG00000159251/ENSG00000161642/ENSG00000149305/ENSG00000181195/ENSG00000188916/ENSG00000152661/ENSG00000170835/ENSG00000144847/ENSG00000166128/ENSG00000169760/ENSG00000182621/ENSG00000276838/ENSG00000169220…
Heart	Age	GO:0006811	GO:0006811	ion transport	1185	-0.445792	-1.41635	1e-10	2.32375e-08	2.00197e-08	2498	tags=34%, list=19%, signal=30%	ENSG00000075043/ENSG00000102743/ENSG00000135744/ENSG00000145864/ENSG00000102057/ENSG00000187446/ENSG00000103569/ENSG00000276045/ENSG00000188037/ENSG00000137726/ENSG00000184185/ENSG00000184984/ENSG00000065534/ENSG00000150756/ENSG00000172349/ENSG00000182718/ENSG00000053918/ENSG00000113739/ENSG00000144290/ENSG00000141837/ENSG00000136868/ENSG00000177098/ENSG00000197943/ENSG00000164794/ENSG00000154025…
Heart	Age	GO:0055085	GO:0055085	transmembrane transport	1180	-0.436971	-1.38799	1e-10	2.32375e-08	2.00197e-08	2989	tags=32%, list=23%, signal=27%	ENSG00000142330/ENSG00000075043/ENSG00000102743/ENSG00000135744/ENSG00000145864/ENSG00000102057/ENSG00000187446/ENSG00000103569/ENSG00000276045/ENSG00000188037/ENSG00000137726/ENSG00000124587/ENSG00000184185/ENSG00000116885/ENSG00000150756/ENSG00000182718/ENSG00000174669/ENSG00000053918/ENSG00000144290/ENSG00000141837/ENSG00000136868/ENSG00000177098/ENSG00000197943/ENSG00000164794/ENSG00000154025…
Heart	Age	GO:0007399	GO:0007399	nervous system development	2092	-0.400972	-1.2791	2.42194e-10	5.29692e-08	4.56344e-08	2927	tags=28%, list=22%, signal=26%	ENSG00000131914/ENSG00000035720/ENSG00000136238/ENSG00000173482/ENSG00000196584/ENSG00000113555/ENSG00000136231/ENSG00000158258/ENSG00000288401/ENSG00000128918/ENSG00000182718/ENSG00000183638/ENSG00000128791/ENSG00000144619/ENSG00000132002/ENSG00000161381/ENSG00000182175/ENSG00000053918/ENSG00000140262/ENSG00000117411/ENSG00000165462/ENSG00000144290/ENSG00000172602/ENSG00000004468/ENSG00000185737…
Heart	Age	GO:0051606	GO:0051606	detection of stimulus	196	-0.572201	-1.75312	5.03112e-10	1.03921e-07	8.95304e-08	2278	tags=42%, list=17%, signal=36%	ENSG00000102076/ENSG00000182533/ENSG00000162896/ENSG00000173662/ENSG00000118402/ENSG00000131620/ENSG00000174125/ENSG00000101188/ENSG00000176294/ENSG00000006128/ENSG00000122733/ENSG00000128617/ENSG00000126001/ENSG00000082684/ENSG00000060718/ENSG00000109103/ENSG00000167207/ENSG00000188107/ENSG00000158683/ENSG00000129221/ENSG00000124818/ENSG00000112619/ENSG00000115255/ENSG00000131686/ENSG00000186326…
Heart	Age	GO:0007275	GO:0007275	multicellular organism development	3897	-0.374217	-1.19935	9.30643e-10	1.82112e-07	1.56894e-07	3175	tags=28%, list=24%, signal=30%	ENSG00000095777/ENSG00000114867/ENSG00000198369/ENSG00000285281/ENSG00000164877/ENSG00000154639/ENSG00000069956/ENSG00000163823/ENSG00000136492/ENSG00000132640/ENSG00000070729/ENSG00000136271/ENSG00000169230/ENSG00000197859/ENSG00000103196/ENSG00000169592/ENSG00000196083/ENSG00000080854/ENSG00000156642/ENSG00000128340/ENSG00000283022/ENSG00000132153/ENSG00000170891/ENSG00000213139/ENSG00000139372…
Heart	Age	GO:0045165	GO:0045165	cell fate commitment	237	-0.546213	-1.68308	1.56853e-09	2.9159e-07	2.51213e-07	2113	tags=35%, list=16%, signal=30%	ENSG00000176165/ENSG00000057657/ENSG00000169083/ENSG00000275410/ENSG00000114315/ENSG00000162992/ENSG00000111245/ENSG00000130700/ENSG00000104413/ENSG00000129152/ENSG00000127152/ENSG00000107831/ENSG00000109851/ENSG00000177468/ENSG00000159556/ENSG00000128710/ENSG00000188064/ENSG00000162552/ENSG00000164458/ENSG00000064218/ENSG00000273529/ENSG00000206258/ENSG00000154342/ENSG00000109101/ENSG00000122180…
Heart	Age	GO:0007417	GO:0007417	central nervous system development	913	-0.434813	-1.37914	2.12626e-09	3.59338e-07	3.0958e-07	2113	tags=24%, list=16%, signal=22%	ENSG00000176165/ENSG00000273079/ENSG00000102924/ENSG00000110107/ENSG00000135541/ENSG00000197106/ENSG00000275410/ENSG00000164600/ENSG00000176020/ENSG00000114315/ENSG00000162992/ENSG00000111087/ENSG00000136518/ENSG00000066032/ENSG00000157240/ENSG00000127152/ENSG00000123080/ENSG00000107831/ENSG00000169032/ENSG00000109851/ENSG00000040608/ENSG00000177468/ENSG00000159556/ENSG00000173917/ENSG00000204815…
Heart	Age	GO:0022008	GO:0022008	neurogenesis	1447	-0.412715	-1.31427	2.06232e-09	3.59338e-07	3.0958e-07	2927	tags=30%, list=22%, signal=26%	ENSG00000131914/ENSG00000035720/ENSG00000136238/ENSG00000173482/ENSG00000196584/ENSG00000113555/ENSG00000288401/ENSG00000128918/ENSG00000182718/ENSG00000183638/ENSG00000144619/ENSG00000182175/ENSG00000053918/ENSG00000140262/ENSG00000165462/ENSG00000144290/ENSG00000172602/ENSG00000004468/ENSG00000185737/ENSG00000104435/ENSG00000153993/ENSG00000146216/ENSG00000111249/ENSG00000168758/ENSG00000176887…
Heart	Age	GO:0050804	GO:0050804	modulation of chemical synaptic transmission	386	-0.497639	-1.55543	2.63784e-09	4.08645e-07	3.52058e-07	2164	tags=36%, list=16%, signal=31%	ENSG00000087191/ENSG00000198010/ENSG00000133216/ENSG00000117971/ENSG00000170027/ENSG00000144847/ENSG00000169760/ENSG00000182621/ENSG00000067715/ENSG00000169220/ENSG00000168993/ENSG00000008056/ENSG00000011347/ENSG00000157103/ENSG00000118432/ENSG00000130477/ENSG00000273079/ENSG00000145335/ENSG00000121853/ENSG00000102924/ENSG00000161610/ENSG00000118160/ENSG00000106976/ENSG00000170759/ENSG00000276495…
Heart	Age	GO:0099177	GO:0099177	regulation of trans-synaptic signaling	386	-0.497639	-1.55543	2.63784e-09	4.08645e-07	3.52058e-07	2164	tags=36%, list=16%, signal=31%	ENSG00000087191/ENSG00000198010/ENSG00000133216/ENSG00000117971/ENSG00000170027/ENSG00000144847/ENSG00000169760/ENSG00000182621/ENSG00000067715/ENSG00000169220/ENSG00000168993/ENSG00000008056/ENSG00000011347/ENSG00000157103/ENSG00000118432/ENSG00000130477/ENSG00000273079/ENSG00000145335/ENSG00000121853/ENSG00000102924/ENSG00000161610/ENSG00000118160/ENSG00000106976/ENSG00000170759/ENSG00000276495…
Heart	Age	GO:0048663	GO:0048663	neuron fate commitment	63	-0.70014	-1.98429	2.78094e-09	4.13581e-07	3.56311e-07	1942	tags=52%, list=15%, signal=45%	ENSG00000104413/ENSG00000127152/ENSG00000109851/ENSG00000177468/ENSG00000159556/ENSG00000128710/ENSG00000064218/ENSG00000144355/ENSG00000205927/ENSG00000126778/ENSG00000125084/ENSG00000136535/ENSG00000129514/ENSG00000164438/ENSG00000172238/ENSG00000007372/ENSG00000142700/ENSG00000164690/ENSG00000184486/ENSG00000016082/ENSG00000140538/ENSG00000138136/ENSG00000184221/ENSG00000139352/ENSG00000182968…
Heart	Age	GO:0006812	GO:0006812	cation transport	919	-0.434777	-1.37904	4.91615e-09	7.03009e-07	6.05661e-07	2986	tags=34%, list=23%, signal=28%	ENSG00000075043/ENSG00000102743/ENSG00000135744/ENSG00000102057/ENSG00000187446/ENSG00000276045/ENSG00000137726/ENSG00000184185/ENSG00000184984/ENSG00000065534/ENSG00000150756/ENSG00000172349/ENSG00000182718/ENSG00000053918/ENSG00000113739/ENSG00000144290/ENSG00000141837/ENSG00000136868/ENSG00000177098/ENSG00000197943/ENSG00000164794/ENSG00000154025/ENSG00000227402/ENSG00000131504/ENSG00000046653…
Heart	Age	GO:0035249	GO:0035249	synaptic transmission, glutamatergic	97	-0.635206	-1.87488	6.73258e-09	9.27101e-07	7.98723e-07	1696	tags=46%, list=13%, signal=41%	ENSG00000169760/ENSG00000067715/ENSG00000179520/ENSG00000118432/ENSG00000130477/ENSG00000273079/ENSG00000108405/ENSG00000283859/ENSG00000105737/ENSG00000196277/ENSG00000120251/ENSG00000179915/ENSG00000128271/ENSG00000150394/ENSG00000179603/ENSG00000105464/ENSG00000124493/ENSG00000288427/ENSG00000260230/ENSG00000152822/ENSG00000135821/ENSG00000152208/ENSG00000134294/ENSG00000168959/ENSG00000104888…
Heart	Age	GO:0009582	GO:0009582	detection of abiotic stimulus	118	-0.601489	-1.79976	7.35646e-09	9.76832e-07	8.41568e-07	2278	tags=45%, list=17%, signal=38%	ENSG00000102076/ENSG00000182533/ENSG00000118402/ENSG00000131620/ENSG00000101188/ENSG00000006128/ENSG00000122733/ENSG00000128617/ENSG00000126001/ENSG00000082684/ENSG00000060718/ENSG00000109103/ENSG00000188107/ENSG00000158683/ENSG00000129221/ENSG00000124818/ENSG00000112619/ENSG00000115255/ENSG00000186326/ENSG00000174343/ENSG00000163914/ENSG00000064300/ENSG00000116703/ENSG00000111262/ENSG00000175544…
Heart	Age	GO:0023061	GO:0023061	signal release	400	-0.487476	-1.52431	9.62253e-09	1.23367e-06	1.06284e-06	2544	tags=34%, list=19%, signal=28%	ENSG00000112038/ENSG00000110076/ENSG00000164326/ENSG00000117971/ENSG00000152661/ENSG00000138069/ENSG00000166128/ENSG00000169760/ENSG00000067715/ENSG00000102362/ENSG00000168993/ENSG00000008056/ENSG00000142615/ENSG00000136160/ENSG00000119782/ENSG00000011347/ENSG00000251493/ENSG00000118432/ENSG00000130477/ENSG00000276781/ENSG00000145335/ENSG00000121853/ENSG00000155093/ENSG00000131620/ENSG00000161610…
Heart	Age	GO:0060078	GO:0060078	regulation of postsynaptic membrane potential	127	-0.601899	-1.80902	1.45385e-08	1.80181e-06	1.55231e-06	2544	tags=48%, list=19%, signal=39%	ENSG00000112038/ENSG00000117971/ENSG00000149305/ENSG00000188916/ENSG00000144847/ENSG00000169760/ENSG00000145863/ENSG00000273079/ENSG00000145335/ENSG00000102924/ENSG00000161610/ENSG00000118160/ENSG00000101188/ENSG00000276825/ENSG00000108405/ENSG00000283859/ENSG00000105737/ENSG00000138814/ENSG00000274542/ENSG00000205363/ENSG00000179915/ENSG00000128271/ENSG00000105464/ENSG00000111886/ENSG00000174343…
Heart	Age	GO:0009952	GO:0009952	anterior/posterior pattern specification	180	-0.557698	-1.70414	2.74475e-08	3.18906e-06	2.74746e-06	2031	tags=36%, list=15%, signal=31%	ENSG00000275410/ENSG00000114315/ENSG00000162992/ENSG00000143867/ENSG00000163389/ENSG00000107831/ENSG00000182742/ENSG00000173917/ENSG00000144485/ENSG00000120149/ENSG00000120094/ENSG00000128710/ENSG00000010361/ENSG00000180806/ENSG00000069812/ENSG00000101346/ENSG00000120093/ENSG00000164458/ENSG00000273529/ENSG00000095627/ENSG00000099139/ENSG00000154342/ENSG00000061492/ENSG00000111049/ENSG00000168505…
Heart	Age	GO:0007610	GO:0007610	behavior	523	-0.461702	-1.45013	2.73927e-08	3.18906e-06	2.74746e-06	2551	tags=32%, list=19%, signal=27%	ENSG00000133216/ENSG00000112038/ENSG00000110076/ENSG00000164326/ENSG00000117971/ENSG00000161642/ENSG00000181195/ENSG00000169760/ENSG00000182621/ENSG00000169220/ENSG00000118473/ENSG00000182687/ENSG00000099904/ENSG00000147852/ENSG00000178235/ENSG00000114279/ENSG00000115183/ENSG00000136160/ENSG00000113296/ENSG00000157103/ENSG00000118432/ENSG00000160460/ENSG00000164128/ENSG00000273079/ENSG00000101200…
Heart	Age	GO:0048731	GO:0048731	system development	3530	-0.370187	-1.18603	3.52189e-08	3.968e-06	3.41854e-06	3174	tags=28%, list=24%, signal=29%	ENSG00000114867/ENSG00000198369/ENSG00000164877/ENSG00000154639/ENSG00000069956/ENSG00000163823/ENSG00000136492/ENSG00000132640/ENSG00000070729/ENSG00000136271/ENSG00000169230/ENSG00000197859/ENSG00000103196/ENSG00000196083/ENSG00000080854/ENSG00000156642/ENSG00000128340/ENSG00000283022/ENSG00000132153/ENSG00000170891/ENSG00000213139/ENSG00000176435/ENSG00000172179/ENSG00000140463/ENSG00000151239…
Heart	Age	GO:0030182	GO:0030182	neuron differentiation	1201	-0.412178	-1.31017	5.82018e-08	6.1827e-06	5.32656e-06	2978	tags=30%, list=23%, signal=25%	ENSG00000182580/ENSG00000135744/ENSG00000165694/ENSG00000145864/ENSG00000148154/ENSG00000131914/ENSG00000136238/ENSG00000173482/ENSG00000113555/ENSG00000288401/ENSG00000128918/ENSG00000183638/ENSG00000144619/ENSG00000182175/ENSG00000053918/ENSG00000140262/ENSG00000165462/ENSG00000144290/ENSG00000172602/ENSG00000004468/ENSG00000104435/ENSG00000153993/ENSG00000111249/ENSG00000168758/ENSG00000176887…
Heart	Age	GO:0048699	GO:0048699	generation of neurons	1265	-0.409618	-1.30354	5.71532e-08	6.1827e-06	5.32656e-06	2927	tags=29%, list=22%, signal=25%	ENSG00000131914/ENSG00000136238/ENSG00000173482/ENSG00000113555/ENSG00000288401/ENSG00000128918/ENSG00000183638/ENSG00000144619/ENSG00000182175/ENSG00000053918/ENSG00000140262/ENSG00000165462/ENSG00000144290/ENSG00000172602/ENSG00000004468/ENSG00000185737/ENSG00000104435/ENSG00000153993/ENSG00000111249/ENSG00000168758/ENSG00000176887/ENSG00000151247/ENSG00000046653/ENSG00000183087/ENSG00000041982…
Heart	Age	GO:0048856	GO:0048856	anatomical structure development	4524	-0.365606	-1.17319	8.02236e-08	8.28532e-06	7.13803e-06	3175	tags=27%, list=24%, signal=32%	ENSG00000095777/ENSG00000114867/ENSG00000198369/ENSG00000285281/ENSG00000119705/ENSG00000164877/ENSG00000154639/ENSG00000069956/ENSG00000163823/ENSG00000136492/ENSG00000132640/ENSG00000070729/ENSG00000136271/ENSG00000169230/ENSG00000197859/ENSG00000103196/ENSG00000169592/ENSG00000196557/ENSG00000196083/ENSG00000080854/ENSG00000156642/ENSG00000128340/ENSG00000283022/ENSG00000132153/ENSG00000170891…
Heart	Age	GO:0099565	GO:0099565	chemical synaptic transmission, postsynaptic	112	-0.595131	-1.77305	8.30678e-08	8.34719e-06	7.19133e-06	2544	tags=47%, list=19%, signal=39%	ENSG00000112038/ENSG00000117971/ENSG00000149305/ENSG00000188916/ENSG00000144847/ENSG00000169760/ENSG00000145863/ENSG00000273079/ENSG00000145335/ENSG00000102924/ENSG00000161610/ENSG00000118160/ENSG00000101188/ENSG00000276825/ENSG00000108405/ENSG00000283859/ENSG00000105737/ENSG00000138814/ENSG00000274542/ENSG00000205363/ENSG00000179915/ENSG00000128271/ENSG00000105464/ENSG00000111886/ENSG00000174343…
Heart	Age	GO:0007215	GO:0007215	glutamate receptor signaling pathway	45	-0.720882	-1.97973	9.34454e-08	8.90846e-06	7.67488e-06	1652	tags=51%, list=12%, signal=45%	ENSG00000105737/ENSG00000196277/ENSG00000120251/ENSG00000176749/ENSG00000179603/ENSG00000105464/ENSG00000124493/ENSG00000125675/ENSG00000260230/ENSG00000152822/ENSG00000198785/ENSG00000152208/ENSG00000051128/ENSG00000168959/ENSG00000198822/ENSG00000152578/ENSG00000163873/ENSG00000149403/ENSG00000158445/ENSG00000176884/ENSG00000164082/ENSG00000161509/ENSG00000274965
Heart	Age	GO:0098655	GO:0098655	cation transmembrane transport	707	-0.436309	-1.37569	9.17589e-08	8.90846e-06	7.67488e-06	3230	tags=36%, list=24%, signal=29%	ENSG00000069424/ENSG00000213585/ENSG00000058262/ENSG00000139780/ENSG00000153956/ENSG00000276130/ENSG00000157782/ENSG00000070729/ENSG00000013016/ENSG00000198838/ENSG00000172354/ENSG00000196557/ENSG00000051523/ENSG00000102158/ENSG00000071553/ENSG00000183023/ENSG00000075043/ENSG00000102743/ENSG00000135744/ENSG00000102057/ENSG00000187446/ENSG00000276045/ENSG00000137726/ENSG00000184185/ENSG00000150756…
Heart	Age	GO:0007193	GO:0007193	adenylate cyclase-inhibiting G protein-coupled receptor signaling pathway	66	-0.664295	-1.89471	1.00517e-07	9.34303e-06	8.04928e-06	1878	tags=44%, list=14%, signal=38%	ENSG00000133019/ENSG00000169860/ENSG00000090104/ENSG00000276825/ENSG00000168412/ENSG00000164270/ENSG00000166073/ENSG00000196277/ENSG00000128266/ENSG00000179603/ENSG00000124493/ENSG00000152822/ENSG00000116329/ENSG00000036828/ENSG00000180616/ENSG00000179097/ENSG00000168959/ENSG00000198822/ENSG00000150594/ENSG00000113389/ENSG00000185897/ENSG00000180720/ENSG00000128285/ENSG00000149295/ENSG00000179546…
Heart	Age	GO:0009583	GO:0009583	detection of light stimulus	59	-0.677244	-1.90805	1.59835e-07	1.44943e-05	1.24872e-05	1838	tags=47%, list=14%, signal=41%	ENSG00000128617/ENSG00000126001/ENSG00000082684/ENSG00000109103/ENSG00000188107/ENSG00000129221/ENSG00000124818/ENSG00000112619/ENSG00000115255/ENSG00000186326/ENSG00000163914/ENSG00000116703/ENSG00000175544/ENSG00000116745/ENSG00000095464/ENSG00000114124/ENSG00000288263/ENSG00000133256/ENSG00000072042/ENSG00000101890/ENSG00000284953/ENSG00000132518/ENSG00000054277/ENSG00000182389/ENSG00000134183…
Heart	Age	GO:0009887	GO:0009887	animal organ morphogenesis	882	-0.415705	-1.31788	1.82316e-07	1.61393e-05	1.39045e-05	2948	tags=31%, list=22%, signal=26%	ENSG00000164946/ENSG00000180318/ENSG00000136238/ENSG00000173482/ENSG00000065534/ENSG00000101331/ENSG00000128918/ENSG00000162551/ENSG00000128791/ENSG00000053918/ENSG00000281877/ENSG00000144290/ENSG00000185737/ENSG00000075388/ENSG00000116183/ENSG00000125878/ENSG00000176887/ENSG00000143367/ENSG00000041982/ENSG00000249581/ENSG00000197381/ENSG00000100625/ENSG00000134245/ENSG00000149922/ENSG00000078399…
Heart	Age	GO:0009581	GO:0009581	detection of external stimulus	115	-0.591679	-1.76696	1.98658e-07	1.67866e-05	1.44621e-05	2278	tags=43%, list=17%, signal=36%	ENSG00000102076/ENSG00000182533/ENSG00000118402/ENSG00000131620/ENSG00000101188/ENSG00000122733/ENSG00000128617/ENSG00000126001/ENSG00000082684/ENSG00000060718/ENSG00000109103/ENSG00000188107/ENSG00000158683/ENSG00000129221/ENSG00000124818/ENSG00000112619/ENSG00000115255/ENSG00000186326/ENSG00000174343/ENSG00000163914/ENSG00000064300/ENSG00000116703/ENSG00000111262/ENSG00000175544/ENSG00000083067…
Heart	Age	GO:0051046	GO:0051046	regulation of secretion	499	-0.454681	-1.42796	1.9707e-07	1.67866e-05	1.44621e-05	2556	tags=31%, list=19%, signal=26%	ENSG00000162341/ENSG00000112038/ENSG00000164326/ENSG00000070193/ENSG00000117971/ENSG00000152661/ENSG00000166128/ENSG00000169760/ENSG00000067715/ENSG00000102362/ENSG00000168993/ENSG00000008056/ENSG00000142615/ENSG00000136160/ENSG00000123983/ENSG00000119782/ENSG00000011347/ENSG00000079385/ENSG00000157103/ENSG00000118432/ENSG00000276781/ENSG00000101200/ENSG00000145335/ENSG00000121853/ENSG00000155093…
Heart	Age	GO:0050808	GO:0050808	synapse organization	378	-0.471137	-1.47071	2.22404e-07	1.83755e-05	1.5831e-05	2785	tags=34%, list=21%, signal=28%	ENSG00000111249/ENSG00000143847/ENSG00000288435/ENSG00000041982/ENSG00000197959/ENSG00000100625/ENSG00000285485/ENSG00000186340/ENSG00000117154/ENSG00000288324/ENSG00000107362/ENSG00000187957/ENSG00000133216/ENSG00000110076/ENSG00000075624/ENSG00000169760/ENSG00000008056/ENSG00000141385/ENSG00000178235/ENSG00000115183/ENSG00000178568/ENSG00000157103/ENSG00000130477/ENSG00000273079/ENSG00000145335…
Heart	Age	GO:0048665	GO:0048665	neuron fate specification	30	-0.774589	-2.01732	2.75938e-07	2.2303e-05	1.92146e-05	1942	tags=63%, list=15%, signal=54%	ENSG00000104413/ENSG00000109851/ENSG00000177468/ENSG00000159556/ENSG00000128710/ENSG00000064218/ENSG00000126778/ENSG00000129514/ENSG00000164438/ENSG00000172238/ENSG00000142700/ENSG00000184486/ENSG00000016082/ENSG00000140538/ENSG00000139352/ENSG00000182968/ENSG00000180818/ENSG00000107187/ENSG00000125820
Heart	Age	GO:0007409	GO:0007409	axonogenesis	395	-0.473594	-1.48098	3.24072e-07	2.54302e-05	2.19088e-05	2154	tags=28%, list=16%, signal=24%	ENSG00000160460/ENSG00000058085/ENSG00000176165/ENSG00000101977/ENSG00000168280/ENSG00000136279/ENSG00000179542/ENSG00000157851/ENSG00000184564/ENSG00000170759/ENSG00000066032/ENSG00000083290/ENSG00000187094/ENSG00000137261/ENSG00000127152/ENSG00000134569/ENSG00000169032/ENSG00000111962/ENSG00000040608/ENSG00000108231/ENSG00000159556/ENSG00000082684/ENSG00000167178/ENSG00000143320/ENSG00000112902…
Heart	Age	GO:0010817	GO:0010817	regulation of hormone levels	391	-0.471121	-1.47289	3.28308e-07	2.54302e-05	2.19088e-05	2479	tags=31%, list=19%, signal=26%	ENSG00000152661/ENSG00000135697/ENSG00000138069/ENSG00000170835/ENSG00000166128/ENSG00000102362/ENSG00000168993/ENSG00000025423/ENSG00000142615/ENSG00000136160/ENSG00000162496/ENSG00000119782/ENSG00000011347/ENSG00000251493/ENSG00000118432/ENSG00000276781/ENSG00000121853/ENSG00000155093/ENSG00000131620/ENSG00000288362/ENSG00000130037/ENSG00000164022/ENSG00000275410/ENSG00000178919/ENSG00000164733…
Heart	Age	GO:0007423	GO:0007423	sensory organ development	497	-0.453522	-1.42438	4.00323e-07	3.03755e-05	2.61693e-05	3118	tags=36%, list=24%, signal=29%	ENSG00000170891/ENSG00000213139/ENSG00000140463/ENSG00000285011/ENSG00000196586/ENSG00000165731/ENSG00000178573/ENSG00000138061/ENSG00000284194/ENSG00000089091/ENSG00000196116/ENSG00000145864/ENSG00000173482/ENSG00000128918/ENSG00000183638/ENSG00000128791/ENSG00000053918/ENSG00000163499/ENSG00000170819/ENSG00000125878/ENSG00000176887/ENSG00000140873/ENSG00000249581/ENSG00000188158/ENSG00000100625…
Heart	Age	GO:0043269	GO:0043269	regulation of ion transport	538	-0.445904	-1.40026	4.17267e-07	3.1028e-05	2.67315e-05	3230	tags=40%, list=24%, signal=31%	ENSG00000069424/ENSG00000213585/ENSG00000139780/ENSG00000276701/ENSG00000153956/ENSG00000157782/ENSG00000163823/ENSG00000013016/ENSG00000172354/ENSG00000196557/ENSG00000106089/ENSG00000051523/ENSG00000183023/ENSG00000075043/ENSG00000135744/ENSG00000102057/ENSG00000187446/ENSG00000276045/ENSG00000188037/ENSG00000137726/ENSG00000184185/ENSG00000065534/ENSG00000150756/ENSG00000172349/ENSG00000053918…
Heart	Age	GO:0061564	GO:0061564	axon development	436	-0.460886	-1.44494	4.72546e-07	3.31496e-05	2.85593e-05	2160	tags=27%, list=16%, signal=23%	ENSG00000118432/ENSG00000160460/ENSG00000058085/ENSG00000176165/ENSG00000101977/ENSG00000168280/ENSG00000136279/ENSG00000179542/ENSG00000157851/ENSG00000184564/ENSG00000170759/ENSG00000066032/ENSG00000083290/ENSG00000187094/ENSG00000137261/ENSG00000127152/ENSG00000134569/ENSG00000169032/ENSG00000111962/ENSG00000040608/ENSG00000108231/ENSG00000159556/ENSG00000082684/ENSG00000167178/ENSG00000143320…
Heart	Age	GO:0030001	GO:0030001	metal ion transport	678	-0.430015	-1.35488	4.64032e-07	3.31496e-05	2.85593e-05	2986	tags=35%, list=23%, signal=28%	ENSG00000075043/ENSG00000135744/ENSG00000102057/ENSG00000187446/ENSG00000276045/ENSG00000137726/ENSG00000184185/ENSG00000065534/ENSG00000172349/ENSG00000182718/ENSG00000053918/ENSG00000113739/ENSG00000144290/ENSG00000141837/ENSG00000136868/ENSG00000177098/ENSG00000197943/ENSG00000164794/ENSG00000154025/ENSG00000227402/ENSG00000131504/ENSG00000103042/ENSG00000183087/ENSG00000143933/ENSG00000184304…
Heart	Age	GO:0032502	GO:0032502	developmental process	4905	-0.358737	-1.15079	4.55518e-07	3.31496e-05	2.85593e-05	3044	tags=26%, list=23%, signal=32%	ENSG00000149798/ENSG00000071553/ENSG00000138061/ENSG00000163637/ENSG00000183023/ENSG00000163874/ENSG00000198900/ENSG00000119397/ENSG00000095139/ENSG00000187122/ENSG00000138036/ENSG00000140682/ENSG00000284194/ENSG00000175602/ENSG00000089091/ENSG00000102230/ENSG00000155868/ENSG00000061455/ENSG00000181929/ENSG00000183684/ENSG00000104760/ENSG00000164488/ENSG00000169418/ENSG00000102871/ENSG00000023902…
Heart	Age	GO:0098660	GO:0098660	inorganic ion transmembrane transport	689	-0.432075	-1.36205	5.15117e-07	3.53975e-05	3.04959e-05	3230	tags=36%, list=24%, signal=28%	ENSG00000069424/ENSG00000213585/ENSG00000058262/ENSG00000139780/ENSG00000153956/ENSG00000276130/ENSG00000157782/ENSG00000162399/ENSG00000013016/ENSG00000198838/ENSG00000172354/ENSG00000196557/ENSG00000051523/ENSG00000102158/ENSG00000071553/ENSG00000134343/ENSG00000183023/ENSG00000075043/ENSG00000145864/ENSG00000102057/ENSG00000187446/ENSG00000276045/ENSG00000188037/ENSG00000137726/ENSG00000184185…
Heart	Age	GO:0007154	GO:0007154	cell communication	4646	-0.359342	-1.15293	5.23631e-07	3.53975e-05	3.04959e-05	3315	tags=28%, list=25%, signal=32%	ENSG00000122012/ENSG00000023734/ENSG00000011485/ENSG00000151689/ENSG00000071537/ENSG00000165527/ENSG00000145920/ENSG00000119185/ENSG00000177189/ENSG00000185236/ENSG00000164040/ENSG00000168040/ENSG00000007384/ENSG00000288269/ENSG00000100359/ENSG00000154473/ENSG00000127314/ENSG00000176925/ENSG00000100360/ENSG00000076344/ENSG00000089177/ENSG00000115355/ENSG00000141506/ENSG00000161888/ENSG00000146276…
Heart	Age	GO:0051966	GO:0051966	regulation of synaptic transmission, glutamatergic	73	-0.639546	-1.84413	5.55077e-07	3.62066e-05	3.1193e-05	2160	tags=48%, list=16%, signal=40%	ENSG00000169760/ENSG00000067715/ENSG00000118432/ENSG00000130477/ENSG00000273079/ENSG00000283859/ENSG00000196277/ENSG00000179915/ENSG00000128271/ENSG00000179603/ENSG00000105464/ENSG00000124493/ENSG00000260230/ENSG00000152822/ENSG00000135821/ENSG00000134294/ENSG00000168959/ENSG00000116147/ENSG00000198822/ENSG00000075461/ENSG00000136854/ENSG00000196338/ENSG00000184845/ENSG00000073756/ENSG00000166862…
Heart	Age	GO:0048562	GO:0048562	embryonic organ morphogenesis	258	-0.497378	-1.53799	5.49174e-07	3.62066e-05	3.1193e-05	2755	tags=39%, list=21%, signal=31%	ENSG00000176887/ENSG00000249581/ENSG00000100625/ENSG00000149922/ENSG00000078399/ENSG00000164107/ENSG00000108511/ENSG00000125398/ENSG00000133216/ENSG00000136158/ENSG00000165730/ENSG00000070193/ENSG00000163349/ENSG00000186862/ENSG00000163646/ENSG00000168234/ENSG00000143570/ENSG00000162738/ENSG00000071909/ENSG00000164920/ENSG00000120756/ENSG00000176165/ENSG00000135541/ENSG00000156150/ENSG00000275410…
Heart	Age	GO:0007602	GO:0007602	phototransduction	42	-0.701749	-1.90869	5.69709e-07	3.62894e-05	3.12643e-05	1838	tags=45%, list=14%, signal=39%	ENSG00000128617/ENSG00000109103/ENSG00000129221/ENSG00000124818/ENSG00000163914/ENSG00000116703/ENSG00000175544/ENSG00000095464/ENSG00000114124/ENSG00000288263/ENSG00000133256/ENSG00000072042/ENSG00000101890/ENSG00000132518/ENSG00000054277/ENSG00000134183/ENSG00000167083/ENSG00000108684/ENSG00000278570
Heart	Age	GO:0007188	GO:0007188	adenylate cyclase-modulating G protein-coupled receptor signaling pathway	188	-0.532006	-1.62934	5.75867e-07	3.62894e-05	3.12643e-05	2581	tags=37%, list=20%, signal=30%	ENSG00000288324/ENSG00000106018/ENSG00000112038/ENSG00000114812/ENSG00000182687/ENSG00000154478/ENSG00000100462/ENSG00000179600/ENSG00000118432/ENSG00000276781/ENSG00000164128/ENSG00000198270/ENSG00000133019/ENSG00000091428/ENSG00000169860/ENSG00000090104/ENSG00000276825/ENSG00000168412/ENSG00000150471/ENSG00000164270/ENSG00000122420/ENSG00000182885/ENSG00000166073/ENSG00000115263/ENSG00000196277…
Heart	Age	GO:0060079	GO:0060079	excitatory postsynaptic potential	106	-0.589252	-1.74886	6.48662e-07	4.01954e-05	3.46294e-05	2544	tags=46%, list=19%, signal=38%	ENSG00000112038/ENSG00000117971/ENSG00000149305/ENSG00000144847/ENSG00000169760/ENSG00000145863/ENSG00000273079/ENSG00000145335/ENSG00000102924/ENSG00000161610/ENSG00000118160/ENSG00000108405/ENSG00000283859/ENSG00000105737/ENSG00000138814/ENSG00000274542/ENSG00000179915/ENSG00000128271/ENSG00000105464/ENSG00000111886/ENSG00000174343/ENSG00000166736/ENSG00000100678/ENSG00000147432/ENSG00000080644…
Heart	Age	GO:0015849	GO:0015849	organic acid transport	259	-0.499392	-1.54456	7.53514e-07	4.59273e-05	3.95676e-05	2331	tags=33%, list=18%, signal=28%	ENSG00000156398/ENSG00000171488/ENSG00000113396/ENSG00000123983/ENSG00000179520/ENSG00000079385/ENSG00000157103/ENSG00000076351/ENSG00000168398/ENSG00000144659/ENSG00000101200/ENSG00000145335/ENSG00000197106/ENSG00000174358/ENSG00000141526/ENSG00000112499/ENSG00000011083/ENSG00000169344/ENSG00000101188/ENSG00000165025/ENSG00000164363/ENSG00000165457/ENSG00000147872/ENSG00000107282/ENSG00000139155…
Heart	Age	GO:1903530	GO:1903530	regulation of secretion by cell	458	-0.45411	-1.42507	8.04599e-07	4.825e-05	4.15687e-05	2556	tags=31%, list=19%, signal=26%	ENSG00000162341/ENSG00000112038/ENSG00000164326/ENSG00000117971/ENSG00000152661/ENSG00000166128/ENSG00000169760/ENSG00000067715/ENSG00000102362/ENSG00000168993/ENSG00000008056/ENSG00000142615/ENSG00000119782/ENSG00000011347/ENSG00000079385/ENSG00000118432/ENSG00000276781/ENSG00000101200/ENSG00000145335/ENSG00000121853/ENSG00000131620/ENSG00000108387/ENSG00000188372/ENSG00000161610/ENSG00000130037…
Heart	Age	GO:0042391	GO:0042391	regulation of membrane potential	358	-0.474385	-1.47987	8.21627e-07	4.84891e-05	4.17746e-05	2544	tags=34%, list=19%, signal=28%	ENSG00000112038/ENSG00000165730/ENSG00000117971/ENSG00000149305/ENSG00000188916/ENSG00000152661/ENSG00000144847/ENSG00000169760/ENSG00000285390/ENSG00000114279/ENSG00000182533/ENSG00000119782/ENSG00000140015/ENSG00000118432/ENSG00000145863/ENSG00000273079/ENSG00000145335/ENSG00000102924/ENSG00000161610/ENSG00000198929/ENSG00000130037/ENSG00000118160/ENSG00000170759/ENSG00000101188/ENSG00000143799…
Heart	Age	GO:0023052	GO:0023052	signaling	4593	-0.359218	-1.15255	9.15535e-07	5.31869e-05	4.58219e-05	3315	tags=28%, list=25%, signal=32%	ENSG00000122012/ENSG00000023734/ENSG00000011485/ENSG00000151689/ENSG00000071537/ENSG00000165527/ENSG00000145920/ENSG00000119185/ENSG00000177189/ENSG00000185236/ENSG00000164040/ENSG00000168040/ENSG00000007384/ENSG00000288269/ENSG00000100359/ENSG00000154473/ENSG00000127314/ENSG00000176925/ENSG00000100360/ENSG00000076344/ENSG00000089177/ENSG00000115355/ENSG00000141506/ENSG00000161888/ENSG00000146276…
Heart	Age	GO:0006836	GO:0006836	neurotransmitter transport	196	-0.519939	-1.593	1.31043e-06	7.49566e-05	6.45771e-05	2533	tags=39%, list=19%, signal=32%	ENSG00000110076/ENSG00000117971/ENSG00000169760/ENSG00000067715/ENSG00000168993/ENSG00000008056/ENSG00000011347/ENSG00000179520/ENSG00000157103/ENSG00000118432/ENSG00000130477/ENSG00000145335/ENSG00000155093/ENSG00000161610/ENSG00000197106/ENSG00000112499/ENSG00000011083/ENSG00000276495/ENSG00000164363/ENSG00000007516/ENSG00000166501/ENSG00000107282/ENSG00000169860/ENSG00000170385/ENSG00000276996…
Heart	Age	GO:0006820	GO:0006820	anion transport	389	-0.466913	-1.45925	1.36046e-06	7.66391e-05	6.60267e-05	2331	tags=31%, list=18%, signal=26%	ENSG00000156398/ENSG00000171488/ENSG00000113396/ENSG00000157765/ENSG00000179520/ENSG00000101276/ENSG00000176463/ENSG00000079385/ENSG00000157103/ENSG00000076351/ENSG00000145863/ENSG00000004939/ENSG00000168398/ENSG00000144659/ENSG00000101200/ENSG00000145335/ENSG00000131620/ENSG00000197106/ENSG00000141526/ENSG00000112499/ENSG00000011083/ENSG00000169344/ENSG00000101188/ENSG00000165025/ENSG00000165457…
Heart	Age	GO:0030900	GO:0030900	forebrain development	342	-0.472798	-1.47294	1.84011e-06	0.000102113	8.79727e-05	2337	tags=30%, list=18%, signal=26%	ENSG00000170370/ENSG00000185551/ENSG00000188486/ENSG00000133083/ENSG00000167632/ENSG00000178568/ENSG00000171540/ENSG00000176165/ENSG00000164600/ENSG00000114315/ENSG00000162992/ENSG00000111087/ENSG00000127152/ENSG00000107831/ENSG00000040608/ENSG00000276996/ENSG00000101438/ENSG00000112902/ENSG00000066279/ENSG00000188064/ENSG00000162552/ENSG00000176171/ENSG00000273529/ENSG00000203857/ENSG00000169379…
Heart	Age	GO:0065008	GO:0065008	regulation of biological quality	2956	-0.36825	-1.1792	1.97769e-06	0.000108133	9.31595e-05	2664	tags=28%, list=20%, signal=29%	ENSG00000134376/ENSG00000144580/ENSG00000187796/ENSG00000023318/ENSG00000139219/ENSG00000157152/ENSG00000081307/ENSG00000069424/ENSG00000069122/ENSG00000092421/ENSG00000188822/ENSG00000138777/ENSG00000120279/ENSG00000141968/ENSG00000125378/ENSG00000183160/ENSG00000130300/ENSG00000139780/ENSG00000140264/ENSG00000276701/ENSG00000131477/ENSG00000182782/ENSG00000153956/ENSG00000176624/ENSG00000095777…
Heart	Age	GO:0007420	GO:0007420	brain development	664	-0.427819	-1.3468	2.18405e-06	0.000117685	0.000101389	2337	tags=27%, list=18%, signal=23%	ENSG00000092964/ENSG00000116254/ENSG00000133216/ENSG00000070193/ENSG00000141013/ENSG00000075624/ENSG00000182621/ENSG00000067715/ENSG00000274382/ENSG00000168209/ENSG00000170370/ENSG00000185551/ENSG00000188486/ENSG00000133083/ENSG00000167632/ENSG00000178568/ENSG00000092621/ENSG00000179520/ENSG00000171540/ENSG00000144554/ENSG00000176165/ENSG00000273079/ENSG00000102924/ENSG00000135541/ENSG00000197106…
Heart	Age	GO:0046942	GO:0046942	carboxylic acid transport	224	-0.505483	-1.55139	2.22066e-06	0.000117949	0.000101616	2331	tags=34%, list=18%, signal=29%	ENSG00000156398/ENSG00000171488/ENSG00000179520/ENSG00000176463/ENSG00000079385/ENSG00000157103/ENSG00000076351/ENSG00000168398/ENSG00000144659/ENSG00000101200/ENSG00000145335/ENSG00000197106/ENSG00000141526/ENSG00000112499/ENSG00000011083/ENSG00000169344/ENSG00000101188/ENSG00000165025/ENSG00000165457/ENSG00000107282/ENSG00000139155/ENSG00000125257/ENSG00000225697/ENSG00000101438/ENSG00000276825…
Heart	Age	GO:0007218	GO:0007218	neuropeptide signaling pathway	72	-0.62463	-1.80034	2.31529e-06	0.000121243	0.000104454	2888	tags=57%, list=22%, signal=45%	ENSG00000174948/ENSG00000204640/ENSG00000137642/ENSG00000112038/ENSG00000164326/ENSG00000181195/ENSG00000182687/ENSG00000142538/ENSG00000101327/ENSG00000164128/ENSG00000161610/ENSG00000101188/ENSG00000006128/ENSG00000182379/ENSG00000152034/ENSG00000115138/ENSG00000181408/ENSG00000119973/ENSG00000139572/ENSG00000288611/ENSG00000139574/ENSG00000116329/ENSG00000108018/ENSG00000180616/ENSG00000132911…
Heart	Age	GO:0035270	GO:0035270	endocrine system development	122	-0.565477	-1.69357	2.5535e-06	0.00013186	0.000113601	2020	tags=34%, list=15%, signal=29%	ENSG00000178919/ENSG00000114315/ENSG00000162992/ENSG00000111087/ENSG00000107831/ENSG00000169032/ENSG00000276996/ENSG00000288257/ENSG00000120093/ENSG00000162552/ENSG00000135046/ENSG00000143178/ENSG00000126778/ENSG00000118137/ENSG00000173404/ENSG00000181449/ENSG00000064835/ENSG00000125798/ENSG00000125618/ENSG00000007372/ENSG00000164690/ENSG00000184486/ENSG00000016082/ENSG00000138083/ENSG00000149295…
Heart	Age	GO:0030154	GO:0030154	cell differentiation	3258	-0.363761	-1.16553	2.66556e-06	0.000135761	0.000116962	2982	tags=26%, list=23%, signal=27%	ENSG00000196116/ENSG00000182580/ENSG00000111642/ENSG00000135744/ENSG00000165694/ENSG00000145864/ENSG00000132510/ENSG00000185053/ENSG00000144730/ENSG00000148848/ENSG00000148154/ENSG00000180318/ENSG00000221926/ENSG00000122122/ENSG00000105369/ENSG00000161940/ENSG00000131914/ENSG00000035720/ENSG00000136238/ENSG00000173482/ENSG00000196584/ENSG00000113555/ENSG00000101190/ENSG00000288401/ENSG00000128918…
Heart	Age	GO:0048706	GO:0048706	embryonic skeletal system development	112	-0.562233	-1.67503	3.27975e-06	0.000164785	0.000141967	2755	tags=45%, list=21%, signal=36%	ENSG00000176887/ENSG00000100625/ENSG00000078399/ENSG00000164107/ENSG00000108511/ENSG00000143570/ENSG00000120549/ENSG00000164920/ENSG00000156150/ENSG00000171310/ENSG00000143867/ENSG00000107831/ENSG00000182742/ENSG00000173917/ENSG00000060718/ENSG00000120094/ENSG00000165623/ENSG00000128710/ENSG00000010361/ENSG00000180806/ENSG00000119042/ENSG00000120093/ENSG00000108821/ENSG00000099139/ENSG00000144355…
Heart	Age	GO:0001708	GO:0001708	cell fate specification	94	-0.591465	-1.74196	3.82097e-06	0.000189418	0.000163189	2047	tags=39%, list=15%, signal=34%	ENSG00000169083/ENSG00000275410/ENSG00000111245/ENSG00000104413/ENSG00000109851/ENSG00000177468/ENSG00000159556/ENSG00000128710/ENSG00000164458/ENSG00000064218/ENSG00000154342/ENSG00000143178/ENSG00000205927/ENSG00000126778/ENSG00000136535/ENSG00000129514/ENSG00000181449/ENSG00000164438/ENSG00000170577/ENSG00000172238/ENSG00000163508/ENSG00000125798/ENSG00000075891/ENSG00000111704/ENSG00000007372…
Heart	Age	GO:0051049	GO:0051049	regulation of transport	1387	-0.388217	-1.23641	3.97491e-06	0.000194457	0.00016753	3307	tags=31%, list=25%, signal=26%	ENSG00000185722/ENSG00000165527/ENSG00000145920/ENSG00000119185/ENSG00000185236/ENSG00000052344/ENSG00000007384/ENSG00000127314/ENSG00000113161/ENSG00000166197/ENSG00000069424/ENSG00000213585/ENSG00000125378/ENSG00000139780/ENSG00000276701/ENSG00000182782/ENSG00000153956/ENSG00000157782/ENSG00000164877/ENSG00000163823/ENSG00000013016/ENSG00000182156/ENSG00000169230/ENSG00000172354/ENSG00000198794…
Heart	Age	GO:0030534	GO:0030534	adult behavior	126	-0.553055	-1.66052	4.70851e-06	0.000227354	0.000195872	2544	tags=41%, list=19%, signal=34%	ENSG00000112038/ENSG00000110076/ENSG00000164326/ENSG00000117971/ENSG00000178235/ENSG00000114279/ENSG00000160460/ENSG00000145335/ENSG00000121853/ENSG00000184564/ENSG00000101188/ENSG00000276825/ENSG00000283859/ENSG00000128710/ENSG00000064218/ENSG00000118946/ENSG00000179915/ENSG00000174469/ENSG00000105464/ENSG00000151012/ENSG00000164197/ENSG00000080644/ENSG00000188162/ENSG00000141933/ENSG00000283946…
Heart	Age	GO:0042063	GO:0042063	gliogenesis	262	-0.486716	-1.50449	4.87843e-06	0.000232539	0.000200338	2607	tags=32%, list=20%, signal=27%	ENSG00000125398/ENSG00000187957/ENSG00000070193/ENSG00000166886/ENSG00000181195/ENSG00000026025/ENSG00000172005/ENSG00000173546/ENSG00000100462/ENSG00000135336/ENSG00000109321/ENSG00000092621/ENSG00000176165/ENSG00000131620/ENSG00000110107/ENSG00000114315/ENSG00000063660/ENSG00000123080/ENSG00000169032/ENSG00000169860/ENSG00000126458/ENSG00000169508/ENSG00000142168/ENSG00000166145/ENSG00000277632…
Heart	Age	GO:0007416	GO:0007416	synapse assembly	155	-0.531099	-1.61006	5.11158e-06	0.000240568	0.000207256	3174	tags=48%, list=24%, signal=37%	ENSG00000114867/ENSG00000196083/ENSG00000156642/ENSG00000183098/ENSG00000157168/ENSG00000187122/ENSG00000182580/ENSG00000145864/ENSG00000158258/ENSG00000111249/ENSG00000288435/ENSG00000197959/ENSG00000100625/ENSG00000186340/ENSG00000187957/ENSG00000133216/ENSG00000110076/ENSG00000169760/ENSG00000178235/ENSG00000178568/ENSG00000145335/ENSG00000121853/ENSG00000102924/ENSG00000283085/ENSG00000136279…
Heart	Age	GO:0060322	GO:0060322	head development	707	-0.419112	-1.32146	5.63396e-06	0.000261838	0.000225581	2337	tags=25%, list=18%, signal=22%	ENSG00000170370/ENSG00000185551/ENSG00000188486/ENSG00000133083/ENSG00000167632/ENSG00000178568/ENSG00000092621/ENSG00000179520/ENSG00000171540/ENSG00000164920/ENSG00000144554/ENSG00000176165/ENSG00000273079/ENSG00000102924/ENSG00000135541/ENSG00000197106/ENSG00000275410/ENSG00000121005/ENSG00000164600/ENSG00000176020/ENSG00000114315/ENSG00000162992/ENSG00000111087/ENSG00000066032/ENSG00000157240…
Heart	Age	GO:0048568	GO:0048568	embryonic organ development	392	-0.450717	-1.40901	5.91047e-06	0.000271298	0.000233731	2710	tags=33%, list=20%, signal=27%	ENSG00000249581/ENSG00000100625/ENSG00000149922/ENSG00000078399/ENSG00000164107/ENSG00000108511/ENSG00000125398/ENSG00000135547/ENSG00000133216/ENSG00000163913/ENSG00000136158/ENSG00000165730/ENSG00000070193/ENSG00000163349/ENSG00000186862/ENSG00000163646/ENSG00000122194/ENSG00000168234/ENSG00000185551/ENSG00000143570/ENSG00000162738/ENSG00000071909/ENSG00000164920/ENSG00000120756/ENSG00000176165…
Heart	Age	GO:0098657	GO:0098657	import into cell	196	-0.50976	-1.56181	6.19317e-06	0.000277424	0.000239008	2261	tags=35%, list=17%, signal=30%	ENSG00000171488/ENSG00000123983/ENSG00000179520/ENSG00000088386/ENSG00000157103/ENSG00000076351/ENSG00000157551/ENSG00000145335/ENSG00000118160/ENSG00000112499/ENSG00000101188/ENSG00000165457/ENSG00000162989/ENSG00000169427/ENSG00000170385/ENSG00000276996/ENSG00000276825/ENSG00000108405/ENSG00000181804/ENSG00000138622/ENSG00000138814/ENSG00000288257/ENSG00000103257/ENSG00000147003/ENSG00000123700…
Heart	Age	GO:0046879	GO:0046879	hormone secretion	239	-0.48809	-1.50532	6.18698e-06	0.000277424	0.000239008	2530	tags=33%, list=19%, signal=27%	ENSG00000164326/ENSG00000152661/ENSG00000138069/ENSG00000166128/ENSG00000102362/ENSG00000168993/ENSG00000142615/ENSG00000119782/ENSG00000011347/ENSG00000251493/ENSG00000118432/ENSG00000276781/ENSG00000121853/ENSG00000155093/ENSG00000131620/ENSG00000130037/ENSG00000164022/ENSG00000275410/ENSG00000171135/ENSG00000171560/ENSG00000162992/ENSG00000082196/ENSG00000007516/ENSG00000091428/ENSG00000118972…
Heart	Age	GO:0046903	GO:0046903	secretion	752	-0.414286	-1.30732	7.57226e-06	0.000335163	0.000288752	2644	tags=28%, list=20%, signal=24%	ENSG00000188687/ENSG00000113494/ENSG00000119714/ENSG00000101336/ENSG00000167851/ENSG00000100568/ENSG00000162341/ENSG00000112038/ENSG00000110076/ENSG00000164326/ENSG00000070193/ENSG00000117971/ENSG00000084652/ENSG00000152661/ENSG00000138069/ENSG00000170835/ENSG00000166128/ENSG00000169760/ENSG00000067715/ENSG00000102362/ENSG00000110148/ENSG00000168993/ENSG00000008056/ENSG00000142615/ENSG00000136160…
Heart	Age	GO:0140352	GO:0140352	export from cell	705	-0.415545	-1.31014	8.40588e-06	0.000367683	0.000316769	2608	tags=28%, list=20%, signal=23%	ENSG00000101336/ENSG00000167851/ENSG00000100568/ENSG00000162341/ENSG00000112038/ENSG00000110076/ENSG00000164326/ENSG00000070193/ENSG00000117971/ENSG00000084652/ENSG00000152661/ENSG00000138069/ENSG00000166128/ENSG00000169760/ENSG00000067715/ENSG00000102362/ENSG00000168993/ENSG00000008056/ENSG00000142615/ENSG00000136160/ENSG00000119782/ENSG00000011347/ENSG00000251493/ENSG00000079385/ENSG00000118432…
Heart	Age	GO:0022600	GO:0022600	digestive system process	80	-0.594018	-1.71981	9.16302e-06	0.000391587	0.000337363	2952	tags=51%, list=22%, signal=40%	ENSG00000148154/ENSG00000184984/ENSG00000277585/ENSG00000053918/ENSG00000125398/ENSG00000070193/ENSG00000170835/ENSG00000110148/ENSG00000108187/ENSG00000278303/ENSG00000076351/ENSG00000120756/ENSG00000121853/ENSG00000162992/ENSG00000133019/ENSG00000109265/ENSG00000225697/ENSG00000138814/ENSG00000167207/ENSG00000050405/ENSG00000166391/ENSG00000198648/ENSG00000239732/ENSG00000025708/ENSG00000110244…
Heart	Age	GO:0030855	GO:0030855	epithelial cell differentiation	511	-0.431828	-1.35623	9.10057e-06	0.000391587	0.000337363	2644	tags=28%, list=20%, signal=23%	ENSG00000188687/ENSG00000113494/ENSG00000125398/ENSG00000288499/ENSG00000135547/ENSG00000102878/ENSG00000136158/ENSG00000070193/ENSG00000026025/ENSG00000182621/ENSG00000163430/ENSG00000186862/ENSG00000163646/ENSG00000169436/ENSG00000185551/ENSG00000136160/ENSG00000178568/ENSG00000076826/ENSG00000171540/ENSG00000079385/ENSG00000120756/ENSG00000123728/ENSG00000057657/ENSG00000135541/ENSG00000179820…
Heart	Age	GO:0009914	GO:0009914	hormone transport	244	-0.484526	-1.49629	9.51738e-06	0.000402109	0.000346428	2530	tags=33%, list=19%, signal=27%	ENSG00000164326/ENSG00000152661/ENSG00000138069/ENSG00000166128/ENSG00000102362/ENSG00000168993/ENSG00000142615/ENSG00000119782/ENSG00000011347/ENSG00000251493/ENSG00000118432/ENSG00000276781/ENSG00000121853/ENSG00000155093/ENSG00000131620/ENSG00000130037/ENSG00000164022/ENSG00000275410/ENSG00000171135/ENSG00000171560/ENSG00000162992/ENSG00000082196/ENSG00000007516/ENSG00000091428/ENSG00000118972…
Heart	Age	GO:0048666	GO:0048666	neuron development	971	-0.401869	-1.27518	1.0351e-05	0.000432416	0.000372538	2380	tags=24%, list=18%, signal=22%	ENSG00000186862/ENSG00000147852/ENSG00000163646/ENSG00000008056/ENSG00000141385/ENSG00000107104/ENSG00000130638/ENSG00000004478/ENSG00000178235/ENSG00000133083/ENSG00000144460/ENSG00000109321/ENSG00000136160/ENSG00000139233/ENSG00000119782/ENSG00000076826/ENSG00000092621/ENSG00000251493/ENSG00000118432/ENSG00000155974/ENSG00000160460/ENSG00000058085/ENSG00000130477/ENSG00000120756/ENSG00000176165…
Heart	Age	GO:0021953	GO:0021953	central nervous system neuron differentiation	162	-0.515051	-1.56324	1.20786e-05	0.000496708	0.000427928	2202	tags=33%, list=17%, signal=28%	ENSG00000171540/ENSG00000160460/ENSG00000176165/ENSG00000102924/ENSG00000114315/ENSG00000127152/ENSG00000109851/ENSG00000177468/ENSG00000159556/ENSG00000128710/ENSG00000064218/ENSG00000273529/ENSG00000154342/ENSG00000135638/ENSG00000162374/ENSG00000144355/ENSG00000205927/ENSG00000154764/ENSG00000168505/ENSG00000112333/ENSG00000125084/ENSG00000136535/ENSG00000152377/ENSG00000221866/ENSG00000078018…
Heart	Age	GO:0150063	GO:0150063	visual system development	335	-0.455195	-1.41775	1.21572e-05	0.000496708	0.000427928	3113	tags=37%, list=24%, signal=29%	ENSG00000125378/ENSG00000177606/ENSG00000198369/ENSG00000213139/ENSG00000140463/ENSG00000285011/ENSG00000165731/ENSG00000178573/ENSG00000138061/ENSG00000284194/ENSG00000089091/ENSG00000196116/ENSG00000173482/ENSG00000128918/ENSG00000183638/ENSG00000128791/ENSG00000163499/ENSG00000170819/ENSG00000176887/ENSG00000140873/ENSG00000188158/ENSG00000134245/ENSG00000144061/ENSG00000188687/ENSG00000125398…
Heart	Age	GO:0009653	GO:0009653	anatomical structure morphogenesis	2265	-0.369604	-1.18028	1.22961e-05	0.000496924	0.000428114	3000	tags=27%, list=23%, signal=25%	ENSG00000104760/ENSG00000164488/ENSG00000169418/ENSG00000023902/ENSG00000005108/ENSG00000196116/ENSG00000182580/ENSG00000135744/ENSG00000132510/ENSG00000111057/ENSG00000148848/ENSG00000164946/ENSG00000180318/ENSG00000136238/ENSG00000173482/ENSG00000196584/ENSG00000012048/ENSG00000136231/ENSG00000065534/ENSG00000101331/ENSG00000288401/ENSG00000128918/ENSG00000182718/ENSG00000162551/ENSG00000128791…
Heart	Age	GO:0009584	GO:0009584	detection of visible light	46	-0.667582	-1.84213	1.27982e-05	0.000508333	0.000437943	2278	tags=52%, list=17%, signal=43%	ENSG00000102076/ENSG00000118402/ENSG00000128617/ENSG00000126001/ENSG00000082684/ENSG00000188107/ENSG00000129221/ENSG00000124818/ENSG00000112619/ENSG00000115255/ENSG00000186326/ENSG00000163914/ENSG00000116745/ENSG00000095464/ENSG00000114124/ENSG00000288263/ENSG00000133256/ENSG00000072042/ENSG00000101890/ENSG00000284953/ENSG00000132518/ENSG00000054277/ENSG00000182389/ENSG00000134183
Heart	Age	GO:0015711	GO:0015711	organic anion transport	279	-0.475196	-1.47383	1.28519e-05	0.000508333	0.000437943	2331	tags=34%, list=18%, signal=29%	ENSG00000152661/ENSG00000109736/ENSG00000182747/ENSG00000156398/ENSG00000171488/ENSG00000113396/ENSG00000179520/ENSG00000101276/ENSG00000176463/ENSG00000079385/ENSG00000157103/ENSG00000076351/ENSG00000004939/ENSG00000168398/ENSG00000144659/ENSG00000101200/ENSG00000145335/ENSG00000197106/ENSG00000141526/ENSG00000112499/ENSG00000011083/ENSG00000169344/ENSG00000101188/ENSG00000165025/ENSG00000165457…
Heart	Age	GO:0098662	GO:0098662	inorganic cation transmembrane transport	613	-0.420035	-1.32336	1.29908e-05	0.00050842	0.000438017	3230	tags=35%, list=24%, signal=28%	ENSG00000069424/ENSG00000213585/ENSG00000058262/ENSG00000139780/ENSG00000153956/ENSG00000276130/ENSG00000157782/ENSG00000013016/ENSG00000198838/ENSG00000172354/ENSG00000196557/ENSG00000051523/ENSG00000102158/ENSG00000071553/ENSG00000183023/ENSG00000075043/ENSG00000102057/ENSG00000187446/ENSG00000276045/ENSG00000137726/ENSG00000184185/ENSG00000150756/ENSG00000182718/ENSG00000053918/ENSG00000144290…
Heart	Age	GO:0050805	GO:0050805	negative regulation of synaptic transmission	67	-0.621202	-1.77489	1.37494e-05	0.000532505	0.000458767	1764	tags=43%, list=13%, signal=38%	ENSG00000157103/ENSG00000102924/ENSG00000170385/ENSG00000145632/ENSG00000155897/ENSG00000108576/ENSG00000163686/ENSG00000118946/ENSG00000101489/ENSG00000235956/ENSG00000169676/ENSG00000125538/ENSG00000155886/ENSG00000152208/ENSG00000162105/ENSG00000116147/ENSG00000156395/ENSG00000132718/ENSG00000110881/ENSG00000136854/ENSG00000184845/ENSG00000073756/ENSG00000102468/ENSG00000149295/ENSG00000227122…
Heart	Age	GO:0006261	GO:0006261	DNA-templated DNA replication	146	-0.525249	-1.58831	1.45121e-05	0.000556245	0.000479221	3746	tags=47%, list=28%, signal=34%	ENSG00000138376/ENSG00000112312/ENSG00000051180/ENSG00000084073/ENSG00000146143/ENSG00000167513/ENSG00000175305/ENSG00000127586/ENSG00000165392/ENSG00000006634/ENSG00000183684/ENSG00000012048/ENSG00000135250/ENSG00000094804/ENSG00000085840/ENSG00000197299/ENSG00000049541/ENSG00000168802/ENSG00000258366/ENSG00000168411/ENSG00000065328/ENSG00000135336/ENSG00000038219/ENSG00000105486/ENSG00000013573…
Heart	Age	GO:0048598	GO:0048598	embryonic morphogenesis	538	-0.425896	-1.33743	1.49401e-05	0.000566808	0.00048832	2760	tags=30%, list=21%, signal=25%	ENSG00000168758/ENSG00000176887/ENSG00000161638/ENSG00000249581/ENSG00000100625/ENSG00000134245/ENSG00000149922/ENSG00000078399/ENSG00000164107/ENSG00000166477/ENSG00000108511/ENSG00000125398/ENSG00000196878/ENSG00000133216/ENSG00000163913/ENSG00000136158/ENSG00000165730/ENSG00000070193/ENSG00000152661/ENSG00000163349/ENSG00000186862/ENSG00000163646/ENSG00000168234/ENSG00000143570/ENSG00000162738…
Heart	Age	GO:0021536	GO:0021536	diencephalon development	71	-0.603935	-1.73541	1.56573e-05	0.000587205	0.000505893	1994	tags=45%, list=15%, signal=38%	ENSG00000114315/ENSG00000111087/ENSG00000107831/ENSG00000276996/ENSG00000112902/ENSG00000162552/ENSG00000174469/ENSG00000134438/ENSG00000143178/ENSG00000205927/ENSG00000168505/ENSG00000125084/ENSG00000181449/ENSG00000064835/ENSG00000160716/ENSG00000115507/ENSG00000129159/ENSG00000186051/ENSG00000007372/ENSG00000177551/ENSG00000164690/ENSG00000184486/ENSG00000016082/ENSG00000180053/ENSG00000138083…
Heart	Age	GO:0046883	GO:0046883	regulation of hormone secretion	194	-0.504677	-1.54611	1.57936e-05	0.000587205	0.000505893	2530	tags=35%, list=19%, signal=29%	ENSG00000164326/ENSG00000152661/ENSG00000166128/ENSG00000102362/ENSG00000142615/ENSG00000119782/ENSG00000011347/ENSG00000118432/ENSG00000276781/ENSG00000121853/ENSG00000131620/ENSG00000130037/ENSG00000164022/ENSG00000171135/ENSG00000171560/ENSG00000162992/ENSG00000082196/ENSG00000007516/ENSG00000118972/ENSG00000169860/ENSG00000283859/ENSG00000270885/ENSG00000138814/ENSG00000163032/ENSG00000115263…
Heart	Age	GO:0048869	GO:0048869	cellular developmental process	3283	-0.361331	-1.15785	1.6057e-05	0.00059109	0.00050924	2982	tags=26%, list=23%, signal=27%	ENSG00000196116/ENSG00000182580/ENSG00000111642/ENSG00000135744/ENSG00000165694/ENSG00000145864/ENSG00000132510/ENSG00000185053/ENSG00000144730/ENSG00000148848/ENSG00000148154/ENSG00000180318/ENSG00000221926/ENSG00000122122/ENSG00000105369/ENSG00000161940/ENSG00000131914/ENSG00000035720/ENSG00000136238/ENSG00000173482/ENSG00000196584/ENSG00000113555/ENSG00000101190/ENSG00000288401/ENSG00000128918…
Heart	Age	GO:0048880	GO:0048880	sensory system development	340	-0.456116	-1.42157	1.63363e-05	0.000595474	0.000513017	3113	tags=36%, list=24%, signal=28%	ENSG00000213139/ENSG00000140463/ENSG00000285011/ENSG00000165731/ENSG00000178573/ENSG00000138061/ENSG00000284194/ENSG00000089091/ENSG00000196116/ENSG00000173482/ENSG00000128918/ENSG00000183638/ENSG00000128791/ENSG00000163499/ENSG00000170819/ENSG00000176887/ENSG00000140873/ENSG00000188158/ENSG00000134245/ENSG00000144061/ENSG00000188687/ENSG00000125398/ENSG00000102878/ENSG00000133216/ENSG00000163913…
Heart	Age	GO:0007200	GO:0007200	phospholipase C-activating G protein-coupled receptor signaling pathway	81	-0.585548	-1.70165	1.66864e-05	0.000602329	0.000518923	2631	tags=47%, list=20%, signal=38%	ENSG00000151746/ENSG00000112038/ENSG00000182687/ENSG00000110148/ENSG00000136160/ENSG00000198959/ENSG00000276781/ENSG00000131620/ENSG00000161610/ENSG00000147138/ENSG00000169860/ENSG00000135898/ENSG00000144891/ENSG00000160801/ENSG00000169676/ENSG00000152822/ENSG00000116329/ENSG00000125245/ENSG00000036828/ENSG00000132911/ENSG00000115353/ENSG00000168959/ENSG00000171596/ENSG00000150594/ENSG00000113389…
Heart	Age	GO:0060429	GO:0060429	epithelium development	924	-0.400306	-1.27009	1.85703e-05	0.000663887	0.000571957	3121	tags=30%, list=24%, signal=24%	ENSG00000283022/ENSG00000213139/ENSG00000140463/ENSG00000183098/ENSG00000196586/ENSG00000120370/ENSG00000165731/ENSG00000157168/ENSG00000178573/ENSG00000172936/ENSG00000163637/ENSG00000140682/ENSG00000164488/ENSG00000102871/ENSG00000196116/ENSG00000135744/ENSG00000132510/ENSG00000142552/ENSG00000148154/ENSG00000276045/ENSG00000221926/ENSG00000136238/ENSG00000196584/ENSG00000128918/ENSG00000182175…
Heart	Age	GO:0099054	GO:0099054	presynapse assembly	43	-0.662602	-1.81412	1.88632e-05	0.000667936	0.000575445	2447	tags=65%, list=18%, signal=53%	ENSG00000165527/ENSG00000114867/ENSG00000196083/ENSG00000183098/ENSG00000169760/ENSG00000178235/ENSG00000145335/ENSG00000102924/ENSG00000179542/ENSG00000184564/ENSG00000157240/ENSG00000134569/ENSG00000283859/ENSG00000164061/ENSG00000118946/ENSG00000185985/ENSG00000154342/ENSG00000169306/ENSG00000154764/ENSG00000288427/ENSG00000141668/ENSG00000131409/ENSG00000165300/ENSG00000196338/ENSG00000189108…
Heart	Age	GO:0030198	GO:0030198	extracellular matrix organization	258	-0.473684	-1.46473	1.96873e-05	0.000684086	0.000589359	3244	tags=36%, list=25%, signal=28%	ENSG00000139219/ENSG00000156103/ENSG00000131477/ENSG00000149084/ENSG00000197859/ENSG00000103196/ENSG00000138061/ENSG00000135744/ENSG00000198756/ENSG00000182718/ENSG00000125878/ENSG00000046653/ENSG00000140873/ENSG00000183087/ENSG00000154736/ENSG00000125398/ENSG00000196878/ENSG00000172752/ENSG00000123342/ENSG00000084636/ENSG00000276838/ENSG00000122194/ENSG00000169436/ENSG00000091128/ENSG00000123500…
Heart	Age	GO:0043062	GO:0043062	extracellular structure organization	258	-0.473684	-1.46473	1.96873e-05	0.000684086	0.000589359	3244	tags=36%, list=25%, signal=28%	ENSG00000139219/ENSG00000156103/ENSG00000131477/ENSG00000149084/ENSG00000197859/ENSG00000103196/ENSG00000138061/ENSG00000135744/ENSG00000198756/ENSG00000182718/ENSG00000125878/ENSG00000046653/ENSG00000140873/ENSG00000183087/ENSG00000154736/ENSG00000125398/ENSG00000196878/ENSG00000172752/ENSG00000123342/ENSG00000084636/ENSG00000276838/ENSG00000122194/ENSG00000169436/ENSG00000091128/ENSG00000123500…
Heart	Age	GO:0060479	GO:0060479	lung cell differentiation	25	-0.747489	-1.88382	2.10758e-05	0.000718897	0.000619349	880	tags=36%, list=7%, signal=34%	ENSG00000129514/ENSG00000083307/ENSG00000129654/ENSG00000124664/ENSG00000078900/ENSG00000139352/ENSG00000106004/ENSG00000106541/ENSG00000136352
Heart	Age	GO:0060487	GO:0060487	lung epithelial cell differentiation	25	-0.747489	-1.88382	2.10758e-05	0.000718897	0.000619349	880	tags=36%, list=7%, signal=34%	ENSG00000129514/ENSG00000083307/ENSG00000129654/ENSG00000124664/ENSG00000078900/ENSG00000139352/ENSG00000106004/ENSG00000106541/ENSG00000136352
Heart	Age	GO:0000904	GO:0000904	cell morphogenesis involved in differentiation	652	-0.415019	-1.307	2.13627e-05	0.00072206	0.000622075	2380	tags=25%, list=18%, signal=22%	ENSG00000186862/ENSG00000147852/ENSG00000163646/ENSG00000169436/ENSG00000141385/ENSG00000107104/ENSG00000178235/ENSG00000133083/ENSG00000091128/ENSG00000251493/ENSG00000160460/ENSG00000058085/ENSG00000120756/ENSG00000176165/ENSG00000101977/ENSG00000168280/ENSG00000281540/ENSG00000283085/ENSG00000136279/ENSG00000179820/ENSG00000169083/ENSG00000179542/ENSG00000157851/ENSG00000138448/ENSG00000171560…
Heart	Age	GO:0048667	GO:0048667	cell morphogenesis involved in neuron differentiation	507	-0.428156	-1.34445	2.19212e-05	0.000734262	0.000632587	2154	tags=25%, list=16%, signal=22%	ENSG00000160460/ENSG00000058085/ENSG00000120756/ENSG00000176165/ENSG00000101977/ENSG00000168280/ENSG00000283085/ENSG00000136279/ENSG00000179542/ENSG00000157851/ENSG00000114315/ENSG00000184564/ENSG00000170759/ENSG00000066032/ENSG00000083290/ENSG00000187094/ENSG00000137261/ENSG00000127152/ENSG00000134569/ENSG00000068305/ENSG00000169032/ENSG00000111962/ENSG00000176058/ENSG00000040608/ENSG00000108231…
Heart	Age	GO:0001654	GO:0001654	eye development	331	-0.454365	-1.41454	2.30382e-05	0.000764787	0.000658884	3210	tags=37%, list=24%, signal=29%	ENSG00000125378/ENSG00000177606/ENSG00000198369/ENSG00000213139/ENSG00000140463/ENSG00000285011/ENSG00000165731/ENSG00000178573/ENSG00000138061/ENSG00000284194/ENSG00000089091/ENSG00000196116/ENSG00000173482/ENSG00000128918/ENSG00000183638/ENSG00000128791/ENSG00000163499/ENSG00000170819/ENSG00000176887/ENSG00000140873/ENSG00000188158/ENSG00000134245/ENSG00000144061/ENSG00000188687/ENSG00000125398…
Heart	Age	GO:0031644	GO:0031644	regulation of nervous system process	125	-0.53517	-1.60438	2.38589e-05	0.000785021	0.000676317	2582	tags=44%, list=20%, signal=36%	ENSG00000198010/ENSG00000112038/ENSG00000164326/ENSG00000117971/ENSG00000144847/ENSG00000169760/ENSG00000114279/ENSG00000136160/ENSG00000273079/ENSG00000101200/ENSG00000121853/ENSG00000102924/ENSG00000161610/ENSG00000118160/ENSG00000101188/ENSG00000283859/ENSG00000277632/ENSG00000019991/ENSG00000265763/ENSG00000274542/ENSG00000179915/ENSG00000134548/ENSG00000106236/ENSG00000105464/ENSG00000006042…
Heart	Age	GO:0007187	GO:0007187	G protein-coupled receptor signaling pathway, coupled to cyclic nucleotide second messenger	43	-0.658767	-1.80362	2.74777e-05	0.000896159	0.000772065	3221	tags=65%, list=24%, signal=49%	ENSG00000135914/ENSG00000188822/ENSG00000163823/ENSG00000135744/ENSG00000184984/ENSG00000112038/ENSG00000114812/ENSG00000118432/ENSG00000164128/ENSG00000133019/ENSG00000276825/ENSG00000168412/ENSG00000164270/ENSG00000135046/ENSG00000160801/ENSG00000116329/ENSG00000180616/ENSG00000148680/ENSG00000162009/ENSG00000179097/ENSG00000113749/ENSG00000184845/ENSG00000180720/ENSG00000102468/ENSG00000179546…
Heart	Age	GO:0045229	GO:0045229	external encapsulating structure organization	259	-0.47251	-1.46142	2.83439e-05	0.000916372	0.000789479	3244	tags=36%, list=25%, signal=28%	ENSG00000139219/ENSG00000156103/ENSG00000131477/ENSG00000149084/ENSG00000197859/ENSG00000103196/ENSG00000138061/ENSG00000135744/ENSG00000198756/ENSG00000182718/ENSG00000125878/ENSG00000046653/ENSG00000140873/ENSG00000183087/ENSG00000154736/ENSG00000125398/ENSG00000196878/ENSG00000172752/ENSG00000123342/ENSG00000084636/ENSG00000276838/ENSG00000122194/ENSG00000169436/ENSG00000091128/ENSG00000123500…
Heart	Age	GO:0051588	GO:0051588	regulation of neurotransmitter transport	98	-0.55987	-1.65158	2.8746e-05	0.000921358	0.000793775	2523	tags=42%, list=19%, signal=34%	ENSG00000117971/ENSG00000169760/ENSG00000067715/ENSG00000168993/ENSG00000008056/ENSG00000179520/ENSG00000118432/ENSG00000145335/ENSG00000161610/ENSG00000276495/ENSG00000007516/ENSG00000166501/ENSG00000107282/ENSG00000169860/ENSG00000170385/ENSG00000276825/ENSG00000108405/ENSG00000128271/ENSG00000213578/ENSG00000147432/ENSG00000080644/ENSG00000154764/ENSG00000114646/ENSG00000089250/ENSG00000198785…
Heart	Age	GO:0048513	GO:0048513	animal organ development	2805	-0.36195	-1.15879	2.94664e-05	0.000936378	0.000806715	3066	tags=27%, list=23%, signal=26%	ENSG00000157168/ENSG00000020426/ENSG00000137288/ENSG00000178573/ENSG00000137561/ENSG00000071553/ENSG00000138061/ENSG00000163637/ENSG00000183023/ENSG00000163874/ENSG00000119397/ENSG00000095139/ENSG00000187122/ENSG00000140682/ENSG00000284194/ENSG00000089091/ENSG00000102230/ENSG00000104760/ENSG00000164488/ENSG00000102871/ENSG00000196116/ENSG00000182580/ENSG00000135744/ENSG00000145864/ENSG00000132510…
Heart	Age	GO:0009953	GO:0009953	dorsal/ventral pattern formation	82	-0.585522	-1.70451	3.1149e-05	0.000981459	0.000845554	2113	tags=41%, list=16%, signal=35%	ENSG00000176165/ENSG00000111087/ENSG00000134569/ENSG00000168772/ENSG00000107831/ENSG00000109851/ENSG00000173917/ENSG00000180875/ENSG00000064218/ENSG00000169379/ENSG00000154342/ENSG00000075290/ENSG00000116035/ENSG00000107872/ENSG00000168487/ENSG00000154764/ENSG00000090539/ENSG00000129514/ENSG00000136944/ENSG00000164651/ENSG00000007372/ENSG00000147869/ENSG00000164690/ENSG00000095587/ENSG00000138083…
Heart	Age	GO:0045944	GO:0045944	positive regulation of transcription by RNA polymerase II	1006	-0.394568	-1.25212	3.22727e-05	0.00100832	0.000868693	2061	tags=20%, list=16%, signal=19%	ENSG00000138738/ENSG00000135541/ENSG00000169083/ENSG00000275410/ENSG00000137273/ENSG00000134954/ENSG00000118526/ENSG00000164600/ENSG00000114315/ENSG00000162992/ENSG00000111087/ENSG00000130700/ENSG00000164032/ENSG00000143799/ENSG00000048540/ENSG00000107249/ENSG00000143867/ENSG00000129152/ENSG00000127152/ENSG00000068305/ENSG00000185697/ENSG00000161920/ENSG00000182742/ENSG00000159216/ENSG00000169860…
Heart	Age	GO:0001709	GO:0001709	cell fate determination	40	-0.66282	-1.79856	3.37693e-05	0.00104629	0.000901403	2113	tags=45%, list=16%, signal=38%	ENSG00000176165/ENSG00000114315/ENSG00000129152/ENSG00000206258/ENSG00000154764/ENSG00000125084/ENSG00000143032/ENSG00000172238/ENSG00000075891/ENSG00000007372/ENSG00000221818/ENSG00000016082/ENSG00000138136/ENSG00000106536/ENSG00000139352/ENSG00000105996/ENSG00000153266/ENSG00000125820
Heart	Age	GO:0060041	GO:0060041	retina development in camera-type eye	140	-0.520961	-1.57316	3.65667e-05	0.0011236	0.000968008	1546	tags=28%, list=12%, signal=25%	ENSG00000163395/ENSG00000112619/ENSG00000092969/ENSG00000125686/ENSG00000166402/ENSG00000127616/ENSG00000144355/ENSG00000007062/ENSG00000116035/ENSG00000163914/ENSG00000101489/ENSG00000112333/ENSG00000175544/ENSG00000157087/ENSG00000103494/ENSG00000116745/ENSG00000095464/ENSG00000143032/ENSG00000133256/ENSG00000179774/ENSG00000104888/ENSG00000075891/ENSG00000050555/ENSG00000007372/ENSG00000111554…
Heart	Age	GO:0007628	GO:0007628	adult walking behavior	26	-0.726107	-1.84686	3.9042e-05	0.00118015	0.00101673	841	tags=42%, list=6%, signal=40%	ENSG00000064218/ENSG00000177807/ENSG00000145888/ENSG00000184144/ENSG00000184845/ENSG00000152977/ENSG00000149295/ENSG00000109738/ENSG00000182389/ENSG00000170893/ENSG00000164900
Heart	Age	GO:0048468	GO:0048468	cell development	1776	-0.374066	-1.19331	3.90077e-05	0.00118015	0.00101673	2716	tags=24%, list=21%, signal=22%	ENSG00000137812/ENSG00000041982/ENSG00000249581/ENSG00000197959/ENSG00000137642/ENSG00000197381/ENSG00000100625/ENSG00000011009/ENSG00000044524/ENSG00000108381/ENSG00000149922/ENSG00000184304/ENSG00000137055/ENSG00000164107/ENSG00000285485/ENSG00000188687/ENSG00000119714/ENSG00000125398/ENSG00000288499/ENSG00000172461/ENSG00000101096/ENSG00000135547/ENSG00000092964/ENSG00000187957/ENSG00000102878…
Heart	Age	GO:0050806	GO:0050806	positive regulation of synaptic transmission	131	-0.527134	-1.58824	4.04535e-05	0.00121295	0.00104499	2451	tags=37%, list=19%, signal=31%	ENSG00000144847/ENSG00000169760/ENSG00000067715/ENSG00000169220/ENSG00000118432/ENSG00000273079/ENSG00000145335/ENSG00000118160/ENSG00000170759/ENSG00000007516/ENSG00000108231/ENSG00000283859/ENSG00000145632/ENSG00000155897/ENSG00000274542/ENSG00000179915/ENSG00000128271/ENSG00000105464/ENSG00000162951/ENSG00000106113/ENSG00000100678/ENSG00000235956/ENSG00000112333/ENSG00000132535/ENSG00000288427…
Heart	Age	GO:0045055	GO:0045055	regulated exocytosis	204	-0.491008	-1.50529	4.18558e-05	0.00124496	0.00107256	2447	tags=33%, list=18%, signal=27%	ENSG00000169760/ENSG00000067715/ENSG00000168993/ENSG00000008056/ENSG00000011347/ENSG00000079385/ENSG00000118432/ENSG00000130477/ENSG00000276781/ENSG00000145335/ENSG00000188372/ENSG00000129167/ENSG00000165025/ENSG00000276495/ENSG00000133246/ENSG00000007516/ENSG00000166501/ENSG00000091428/ENSG00000107282/ENSG00000169860/ENSG00000125257/ENSG00000163472/ENSG00000167371/ENSG00000108405/ENSG00000105737…
Heart	Age	GO:0006865	GO:0006865	amino acid transport	131	-0.525849	-1.58437	4.78086e-05	0.00141073	0.00121538	2331	tags=37%, list=18%, signal=31%	ENSG00000156398/ENSG00000171488/ENSG00000179520/ENSG00000157103/ENSG00000144659/ENSG00000101200/ENSG00000145335/ENSG00000197106/ENSG00000174358/ENSG00000112499/ENSG00000011083/ENSG00000101188/ENSG00000164363/ENSG00000107282/ENSG00000101438/ENSG00000103257/ENSG00000133107/ENSG00000196277/ENSG00000147003/ENSG00000010379/ENSG00000021488/ENSG00000128271/ENSG00000151012/ENSG00000162383/ENSG00000132824…
Heart	Age	GO:0008344	GO:0008344	adult locomotory behavior	69	-0.587017	-1.68407	5.12589e-05	0.00148891	0.00128274	2303	tags=41%, list=17%, signal=34%	ENSG00000114279/ENSG00000160460/ENSG00000145335/ENSG00000184564/ENSG00000101188/ENSG00000276825/ENSG00000283859/ENSG00000128710/ENSG00000064218/ENSG00000105464/ENSG00000188162/ENSG00000116329/ENSG00000177807/ENSG00000162105/ENSG00000145888/ENSG00000184144/ENSG00000125798/ENSG00000120068/ENSG00000184845/ENSG00000197587/ENSG00000152977/ENSG00000149295/ENSG00000168621/ENSG00000109738/ENSG00000182389…
Heart	Age	GO:0048709	GO:0048709	oligodendrocyte differentiation	89	-0.56525	-1.65588	5.09453e-05	0.00148891	0.00128274	1612	tags=30%, list=12%, signal=27%	ENSG00000133107/ENSG00000265763/ENSG00000176171/ENSG00000273529/ENSG00000006042/ENSG00000109072/ENSG00000144355/ENSG00000100678/ENSG00000205927/ENSG00000143842/ENSG00000177807/ENSG00000254087/ENSG00000184144/ENSG00000007372/ENSG00000164690/ENSG00000078900/ENSG00000132970/ENSG00000184221/ENSG00000152784/ENSG00000139352/ENSG00000182968/ENSG00000151577/ENSG00000163623/ENSG00000137462/ENSG00000123307…
Heart	Age	GO:0048704	GO:0048704	embryonic skeletal system morphogenesis	82	-0.580223	-1.68908	5.28672e-05	0.00152372	0.00131273	2755	tags=48%, list=21%, signal=38%	ENSG00000176887/ENSG00000100625/ENSG00000078399/ENSG00000108511/ENSG00000143570/ENSG00000164920/ENSG00000156150/ENSG00000171310/ENSG00000143867/ENSG00000107831/ENSG00000182742/ENSG00000173917/ENSG00000060718/ENSG00000120094/ENSG00000128710/ENSG00000010361/ENSG00000180806/ENSG00000119042/ENSG00000120093/ENSG00000111049/ENSG00000126778/ENSG00000126870/ENSG00000120075/ENSG00000083307/ENSG00000276799…
Heart	Age	GO:0090659	GO:0090659	walking behavior	27	-0.721386	-1.84401	5.35823e-05	0.00153245	0.00132025	841	tags=41%, list=6%, signal=38%	ENSG00000064218/ENSG00000177807/ENSG00000145888/ENSG00000184144/ENSG00000184845/ENSG00000152977/ENSG00000149295/ENSG00000109738/ENSG00000182389/ENSG00000170893/ENSG00000164900
Heart	Age	GO:0007269	GO:0007269	neurotransmitter secretion	143	-0.510459	-1.54145	5.52193e-05	0.00155534	0.00133997	2533	tags=37%, list=19%, signal=30%	ENSG00000110076/ENSG00000117971/ENSG00000169760/ENSG00000067715/ENSG00000168993/ENSG00000008056/ENSG00000011347/ENSG00000118432/ENSG00000130477/ENSG00000145335/ENSG00000155093/ENSG00000161610/ENSG00000276495/ENSG00000007516/ENSG00000166501/ENSG00000107282/ENSG00000169860/ENSG00000170385/ENSG00000101438/ENSG00000167371/ENSG00000108405/ENSG00000105737/ENSG00000186111/ENSG00000179915/ENSG00000128271…
Heart	Age	GO:0099643	GO:0099643	signal release from synapse	143	-0.510459	-1.54145	5.52193e-05	0.00155534	0.00133997	2533	tags=37%, list=19%, signal=30%	ENSG00000110076/ENSG00000117971/ENSG00000169760/ENSG00000067715/ENSG00000168993/ENSG00000008056/ENSG00000011347/ENSG00000118432/ENSG00000130477/ENSG00000145335/ENSG00000155093/ENSG00000161610/ENSG00000276495/ENSG00000007516/ENSG00000166501/ENSG00000107282/ENSG00000169860/ENSG00000170385/ENSG00000101438/ENSG00000167371/ENSG00000108405/ENSG00000105737/ENSG00000186111/ENSG00000179915/ENSG00000128271…
Heart	Age	GO:0010001	GO:0010001	glial cell differentiation	198	-0.489967	-1.50172	5.6463e-05	0.00157842	0.00135985	2787	tags=34%, list=21%, signal=27%	ENSG00000146216/ENSG00000176887/ENSG00000108381/ENSG00000125398/ENSG00000187957/ENSG00000070193/ENSG00000166886/ENSG00000026025/ENSG00000172005/ENSG00000100462/ENSG00000092621/ENSG00000131620/ENSG00000110107/ENSG00000114315/ENSG00000063660/ENSG00000123080/ENSG00000169032/ENSG00000142168/ENSG00000166145/ENSG00000133107/ENSG00000265763/ENSG00000103260/ENSG00000176171/ENSG00000273529/ENSG00000128271…
Heart	Age	GO:0015850	GO:0015850	organic hydroxy compound transport	211	-0.479681	-1.47141	5.70248e-05	0.00158222	0.00136313	2973	tags=37%, list=22%, signal=29%	ENSG00000135744/ENSG00000103569/ENSG00000184984/ENSG00000182718/ENSG00000053918/ENSG00000046653/ENSG00000138823/ENSG00000118596/ENSG00000162341/ENSG00000164326/ENSG00000075624/ENSG00000109736/ENSG00000170835/ENSG00000067715/ENSG00000099904/ENSG00000087237/ENSG00000011347/ENSG00000079385/ENSG00000118432/ENSG00000276781/ENSG00000145335/ENSG00000121853/ENSG00000141526/ENSG00000112499/ENSG00000165025…
Heart	Age	GO:0045665	GO:0045665	negative regulation of neuron differentiation	67	-0.602283	-1.72084	5.78687e-05	0.00159375	0.00137306	2113	tags=42%, list=16%, signal=35%	ENSG00000176165/ENSG00000114315/ENSG00000179218/ENSG00000159556/ENSG00000066279/ENSG00000108576/ENSG00000273529/ENSG00000125686/ENSG00000154342/ENSG00000144355/ENSG00000205927/ENSG00000112333/ENSG00000181449/ENSG00000164438/ENSG00000109132/ENSG00000184144/ENSG00000007372/ENSG00000173673/ENSG00000164690/ENSG00000016082/ENSG00000078900/ENSG00000138136/ENSG00000138083/ENSG00000139352/ENSG00000151615…
Heart	Age	GO:0034762	GO:0034762	regulation of transmembrane transport	453	-0.428932	-1.34595	6.03519e-05	0.00164991	0.00142145	2989	tags=35%, list=23%, signal=28%	ENSG00000142330/ENSG00000075043/ENSG00000135744/ENSG00000102057/ENSG00000187446/ENSG00000188037/ENSG00000137726/ENSG00000184185/ENSG00000150756/ENSG00000053918/ENSG00000141837/ENSG00000177098/ENSG00000197943/ENSG00000164794/ENSG00000131504/ENSG00000143933/ENSG00000184304/ENSG00000105507/ENSG00000182674/ENSG00000162341/ENSG00000133216/ENSG00000112038/ENSG00000171126/ENSG00000165168/ENSG00000128989…
Heart	Age	GO:0007586	GO:0007586	digestion	98	-0.550473	-1.62386	6.1208e-05	0.0016611	0.00143109	2952	tags=48%, list=22%, signal=38%	ENSG00000148154/ENSG00000184984/ENSG00000277585/ENSG00000053918/ENSG00000125398/ENSG00000070193/ENSG00000170835/ENSG00000110148/ENSG00000108187/ENSG00000278303/ENSG00000076351/ENSG00000120756/ENSG00000121853/ENSG00000162992/ENSG00000133019/ENSG00000187094/ENSG00000109265/ENSG00000225697/ENSG00000138814/ENSG00000167207/ENSG00000050405/ENSG00000166391/ENSG00000198648/ENSG00000239732/ENSG00000025708…
Heart	Age	GO:0031016	GO:0031016	pancreas development	70	-0.588365	-1.69035	6.21525e-05	0.00167452	0.00144264	1263	tags=24%, list=10%, signal=22%	ENSG00000135046/ENSG00000173404/ENSG00000125798/ENSG00000105976/ENSG00000007372/ENSG00000154099/ENSG00000164690/ENSG00000016082/ENSG00000103241/ENSG00000119547/ENSG00000101076/ENSG00000175426/ENSG00000168267/ENSG00000163623/ENSG00000139515/ENSG00000169856/ENSG00000125820
Heart	Age	GO:0001505	GO:0001505	regulation of neurotransmitter levels	203	-0.484193	-1.48531	6.37998e-05	0.00170653	0.00147022	2533	tags=36%, list=19%, signal=30%	ENSG00000110076/ENSG00000117971/ENSG00000169760/ENSG00000067715/ENSG00000168993/ENSG00000008056/ENSG00000011347/ENSG00000179520/ENSG00000157103/ENSG00000118432/ENSG00000130477/ENSG00000145335/ENSG00000155093/ENSG00000161610/ENSG00000112499/ENSG00000276495/ENSG00000007516/ENSG00000166501/ENSG00000107282/ENSG00000169860/ENSG00000170385/ENSG00000276996/ENSG00000101438/ENSG00000167371/ENSG00000276825…
Heart	Age	GO:0021515	GO:0021515	cell differentiation in spinal cord	47	-0.642305	-1.77732	6.87079e-05	0.00182469	0.00157202	1794	tags=45%, list=14%, signal=39%	ENSG00000109851/ENSG00000177468/ENSG00000159556/ENSG00000128710/ENSG00000064218/ENSG00000154342/ENSG00000205927/ENSG00000125084/ENSG00000143842/ENSG00000162490/ENSG00000164690/ENSG00000016082/ENSG00000138136/ENSG00000139352/ENSG00000274577/ENSG00000182968/ENSG00000180818/ENSG00000169840/ENSG00000164900/ENSG00000107187/ENSG00000125820
Heart	Age	GO:0007411	GO:0007411	axon guidance	208	-0.479173	-1.4704	6.94456e-05	0.0018312	0.00157763	2147	tags=28%, list=16%, signal=24%	ENSG00000058085/ENSG00000176165/ENSG00000168280/ENSG00000157851/ENSG00000170759/ENSG00000127152/ENSG00000108231/ENSG00000159556/ENSG00000082684/ENSG00000112902/ENSG00000065320/ENSG00000149294/ENSG00000179915/ENSG00000241697/ENSG00000167680/ENSG00000154342/ENSG00000176749/ENSG00000145242/ENSG00000172020/ENSG00000185008/ENSG00000064300/ENSG00000168505/ENSG00000122877/ENSG00000136535/ENSG00000221866…
Heart	Age	GO:0021895	GO:0021895	cerebral cortex neuron differentiation	25	-0.728377	-1.83565	7.36156e-05	0.00192055	0.00165461	1287	tags=48%, list=10%, signal=43%	ENSG00000135638/ENSG00000162374/ENSG00000144355/ENSG00000112333/ENSG00000184144/ENSG00000163508/ENSG00000184845/ENSG00000149295/ENSG00000198846/ENSG00000139352/ENSG00000153266/ENSG00000136352
Heart	Age	GO:0021510	GO:0021510	spinal cord development	90	-0.562451	-1.64907	7.38673e-05	0.00192055	0.00165461	1794	tags=33%, list=14%, signal=29%	ENSG00000109851/ENSG00000177468/ENSG00000159556/ENSG00000128710/ENSG00000064218/ENSG00000154342/ENSG00000205927/ENSG00000090539/ENSG00000125084/ENSG00000143842/ENSG00000162490/ENSG00000205221/ENSG00000120068/ENSG00000164853/ENSG00000007372/ENSG00000277586/ENSG00000152977/ENSG00000164690/ENSG00000016082/ENSG00000138136/ENSG00000139352/ENSG00000274577/ENSG00000182968/ENSG00000180818/ENSG00000168621…
Heart	Age	GO:0015837	GO:0015837	amine transport	91	-0.561674	-1.64903	7.50125e-05	0.00193678	0.00166859	2235	tags=46%, list=17%, signal=39%	ENSG00000011347/ENSG00000179520/ENSG00000157103/ENSG00000118432/ENSG00000276781/ENSG00000101200/ENSG00000145335/ENSG00000121853/ENSG00000112499/ENSG00000101188/ENSG00000169860/ENSG00000276825/ENSG00000103257/ENSG00000196277/ENSG00000147003/ENSG00000128271/ENSG00000184160/ENSG00000004809/ENSG00000080644/ENSG00000159164/ENSG00000118520/ENSG00000160716/ENSG00000166148/ENSG00000134207/ENSG00000134294…
Heart	Age	GO:0032940	GO:0032940	secretion by cell	659	-0.41043	-1.29194	7.84006e-05	0.0020103	0.00173193	2608	tags=27%, list=20%, signal=23%	ENSG00000101336/ENSG00000167851/ENSG00000100568/ENSG00000162341/ENSG00000112038/ENSG00000110076/ENSG00000164326/ENSG00000070193/ENSG00000117971/ENSG00000084652/ENSG00000152661/ENSG00000138069/ENSG00000166128/ENSG00000169760/ENSG00000067715/ENSG00000102362/ENSG00000168993/ENSG00000008056/ENSG00000142615/ENSG00000136160/ENSG00000119782/ENSG00000011347/ENSG00000251493/ENSG00000079385/ENSG00000118432…
Heart	Age	GO:0050906	GO:0050906	detection of stimulus involved in sensory perception	94	-0.557647	-1.64236	8.18008e-05	0.00206895	0.00178245	2193	tags=48%, list=17%, signal=40%	ENSG00000162896/ENSG00000173662/ENSG00000131620/ENSG00000101188/ENSG00000176294/ENSG00000122733/ENSG00000126001/ENSG00000082684/ENSG00000060718/ENSG00000188107/ENSG00000112619/ENSG00000115255/ENSG00000131686/ENSG00000186326/ENSG00000174343/ENSG00000163914/ENSG00000255307/ENSG00000176555/ENSG00000111262/ENSG00000170929/ENSG00000116745/ENSG00000172199/ENSG00000171133/ENSG00000173302/ENSG00000196944…
Heart	Age	GO:0043010	GO:0043010	camera-type eye development	293	-0.452286	-1.40615	8.17848e-05	0.00206895	0.00178245	3210	tags=38%, list=24%, signal=29%	ENSG00000125378/ENSG00000177606/ENSG00000198369/ENSG00000213139/ENSG00000140463/ENSG00000285011/ENSG00000165731/ENSG00000178573/ENSG00000138061/ENSG00000196116/ENSG00000173482/ENSG00000128918/ENSG00000183638/ENSG00000128791/ENSG00000163499/ENSG00000170819/ENSG00000176887/ENSG00000188158/ENSG00000134245/ENSG00000144061/ENSG00000188687/ENSG00000125398/ENSG00000102878/ENSG00000133216/ENSG00000163913…
Heart	Age	GO:0098739	GO:0098739	import across plasma membrane	153	-0.50258	-1.52137	9.04036e-05	0.00227109	0.0019566	2226	tags=34%, list=17%, signal=29%	ENSG00000179520/ENSG00000088386/ENSG00000157103/ENSG00000076351/ENSG00000157551/ENSG00000118160/ENSG00000112499/ENSG00000101188/ENSG00000165457/ENSG00000162989/ENSG00000169427/ENSG00000170385/ENSG00000108405/ENSG00000181804/ENSG00000138622/ENSG00000138814/ENSG00000103257/ENSG00000147003/ENSG00000123700/ENSG00000010379/ENSG00000074803/ENSG00000100678/ENSG00000151704/ENSG00000144191/ENSG00000151012…
Heart	Age	GO:0007611	GO:0007611	learning or memory	230	-0.471894	-1.45014	9.42875e-05	0.00235276	0.00202696	2787	tags=36%, list=21%, signal=29%	ENSG00000146216/ENSG00000111249/ENSG00000161638/ENSG00000138031/ENSG00000285485/ENSG00000133216/ENSG00000110076/ENSG00000161642/ENSG00000182621/ENSG00000169220/ENSG00000182687/ENSG00000147852/ENSG00000115183/ENSG00000157103/ENSG00000118432/ENSG00000273079/ENSG00000121853/ENSG00000283085/ENSG00000118160/ENSG00000101188/ENSG00000256061/ENSG00000109956/ENSG00000138071/ENSG00000288257/ENSG00000145632…
Heart	Age	GO:0007626	GO:0007626	locomotory behavior	172	-0.490672	-1.49776	9.78708e-05	0.00242589	0.00208997	2523	tags=34%, list=19%, signal=28%	ENSG00000117971/ENSG00000161642/ENSG00000181195/ENSG00000099904/ENSG00000114279/ENSG00000160460/ENSG00000164128/ENSG00000101200/ENSG00000145335/ENSG00000121853/ENSG00000100302/ENSG00000184564/ENSG00000101188/ENSG00000276495/ENSG00000107282/ENSG00000142168/ENSG00000276996/ENSG00000276825/ENSG00000283859/ENSG00000128710/ENSG00000155897/ENSG00000091536/ENSG00000064218/ENSG00000128683/ENSG00000055732…
Heart	Age	GO:0042886	GO:0042886	amide transport	244	-0.46721	-1.44281	0.000103218	0.00254148	0.00218955	2530	tags=32%, list=19%, signal=26%	ENSG00000164326/ENSG00000152661/ENSG00000138069/ENSG00000166128/ENSG00000102362/ENSG00000168993/ENSG00000142615/ENSG00000119782/ENSG00000011347/ENSG00000088386/ENSG00000118432/ENSG00000076351/ENSG00000276781/ENSG00000121853/ENSG00000155093/ENSG00000131620/ENSG00000130037/ENSG00000164022/ENSG00000275410/ENSG00000171135/ENSG00000171560/ENSG00000162992/ENSG00000169344/ENSG00000165457/ENSG00000007516…
Heart	Age	GO:0090087	GO:0090087	regulation of peptide transport	153	-0.499843	-1.51308	0.000115421	0.00282325	0.00243231	2530	tags=35%, list=19%, signal=28%	ENSG00000164326/ENSG00000166128/ENSG00000102362/ENSG00000142615/ENSG00000119782/ENSG00000011347/ENSG00000118432/ENSG00000276781/ENSG00000121853/ENSG00000131620/ENSG00000130037/ENSG00000164022/ENSG00000171135/ENSG00000171560/ENSG00000162992/ENSG00000007516/ENSG00000225697/ENSG00000283859/ENSG00000270885/ENSG00000138814/ENSG00000163032/ENSG00000115263/ENSG00000155897/ENSG00000136573/ENSG00000145242…
Heart	Age	GO:0051952	GO:0051952	regulation of amine transport	84	-0.565622	-1.65198	0.000118542	0.00288064	0.00248175	2235	tags=46%, list=17%, signal=39%	ENSG00000011347/ENSG00000179520/ENSG00000157103/ENSG00000118432/ENSG00000276781/ENSG00000101200/ENSG00000145335/ENSG00000121853/ENSG00000101188/ENSG00000169860/ENSG00000276825/ENSG00000103257/ENSG00000196277/ENSG00000147003/ENSG00000128271/ENSG00000184160/ENSG00000080644/ENSG00000159164/ENSG00000118520/ENSG00000160716/ENSG00000166148/ENSG00000134207/ENSG00000134294/ENSG00000132718/ENSG00000136854…
Heart	Age	GO:0099172	GO:0099172	presynapse organization	46	-0.634618	-1.75117	0.000124343	0.00300199	0.0025863	3306	tags=63%, list=25%, signal=47%	ENSG00000165527/ENSG00000114867/ENSG00000196083/ENSG00000183098/ENSG00000111642/ENSG00000169760/ENSG00000178235/ENSG00000145335/ENSG00000102924/ENSG00000179542/ENSG00000184564/ENSG00000157240/ENSG00000134569/ENSG00000283859/ENSG00000164061/ENSG00000118946/ENSG00000185985/ENSG00000154342/ENSG00000169306/ENSG00000154764/ENSG00000288427/ENSG00000141668/ENSG00000131409/ENSG00000165300/ENSG00000196338…
Heart	Age	GO:0046928	GO:0046928	regulation of neurotransmitter secretion	85	-0.562685	-1.64587	0.00012532	0.00300606	0.0025898	2523	tags=42%, list=19%, signal=35%	ENSG00000117971/ENSG00000169760/ENSG00000067715/ENSG00000168993/ENSG00000008056/ENSG00000118432/ENSG00000145335/ENSG00000161610/ENSG00000276495/ENSG00000007516/ENSG00000166501/ENSG00000107282/ENSG00000169860/ENSG00000170385/ENSG00000108405/ENSG00000128271/ENSG00000213578/ENSG00000147432/ENSG00000080644/ENSG00000154764/ENSG00000114646/ENSG00000198785/ENSG00000134294/ENSG00000132718/ENSG00000110881…
Heart	Age	GO:0097485	GO:0097485	neuron projection guidance	209	-0.478895	-1.46973	0.000130499	0.00311023	0.00267955	2147	tags=28%, list=16%, signal=24%	ENSG00000058085/ENSG00000176165/ENSG00000168280/ENSG00000157851/ENSG00000170759/ENSG00000127152/ENSG00000108231/ENSG00000159556/ENSG00000082684/ENSG00000112902/ENSG00000065320/ENSG00000149294/ENSG00000179915/ENSG00000241697/ENSG00000167680/ENSG00000154342/ENSG00000176749/ENSG00000145242/ENSG00000172020/ENSG00000185008/ENSG00000064300/ENSG00000168505/ENSG00000122877/ENSG00000136535/ENSG00000221866…
Heart	Age	GO:0120039	GO:0120039	plasma membrane bounded cell projection morphogenesis	580	-0.406687	-1.27962	0.000141705	0.00335579	0.0028911	2338	tags=24%, list=18%, signal=21%	ENSG00000141385/ENSG00000107104/ENSG00000178235/ENSG00000133083/ENSG00000144460/ENSG00000139233/ENSG00000251493/ENSG00000155974/ENSG00000160460/ENSG00000058085/ENSG00000130477/ENSG00000176165/ENSG00000101977/ENSG00000168280/ENSG00000283085/ENSG00000136279/ENSG00000179542/ENSG00000157851/ENSG00000184564/ENSG00000170759/ENSG00000066032/ENSG00000083290/ENSG00000187094/ENSG00000137261/ENSG00000127152…
Heart	Age	GO:0015695	GO:0015695	organic cation transport	50	-0.616736	-1.71492	0.000144687	0.00340472	0.00293325	2481	tags=62%, list=19%, signal=51%	ENSG00000197208/ENSG00000092068/ENSG00000276130/ENSG00000106089/ENSG00000135744/ENSG00000075624/ENSG00000135917/ENSG00000179520/ENSG00000145335/ENSG00000121853/ENSG00000112499/ENSG00000183780/ENSG00000133657/ENSG00000100372/ENSG00000169860/ENSG00000276996/ENSG00000174827/ENSG00000128271/ENSG00000184160/ENSG00000004809/ENSG00000080644/ENSG00000134294/ENSG00000115665/ENSG00000150594/ENSG00000197375…
Heart	Age	GO:0051968	GO:0051968	positive regulation of synaptic transmission, glutamatergic	31	-0.669518	-1.75791	0.000151554	0.00352173	0.00303406	1693	tags=55%, list=13%, signal=48%	ENSG00000169760/ENSG00000273079/ENSG00000283859/ENSG00000179915/ENSG00000128271/ENSG00000105464/ENSG00000135821/ENSG00000116147/ENSG00000075461/ENSG00000136854/ENSG00000196338/ENSG00000184845/ENSG00000073756/ENSG00000166862/ENSG00000198400/ENSG00000006116/ENSG00000176884
Heart	Age	GO:0050885	GO:0050885	neuromuscular process controlling balance	40	-0.640227	-1.73725	0.000150901	0.00352173	0.00303406	1693	tags=32%, list=13%, signal=28%	ENSG00000283859/ENSG00000182040/ENSG00000179915/ENSG00000188620/ENSG00000132535/ENSG00000116147/ENSG00000277586/ENSG00000154118/ENSG00000174498/ENSG00000181965/ENSG00000091010/ENSG00000161509/ENSG00000151615
Heart	Age	GO:0044070	GO:0044070	regulation of anion transport	77	-0.559418	-1.61923	0.000153535	0.0035456	0.00305463	2226	tags=40%, list=17%, signal=34%	ENSG00000179520/ENSG00000157103/ENSG00000101200/ENSG00000145335/ENSG00000101188/ENSG00000165025/ENSG00000118972/ENSG00000159167/ENSG00000100078/ENSG00000196277/ENSG00000147003/ENSG00000174827/ENSG00000138669/ENSG00000128271/ENSG00000159164/ENSG00000125538/ENSG00000118520/ENSG00000085563/ENSG00000166148/ENSG00000134294/ENSG00000131183/ENSG00000168959/ENSG00000136854/ENSG00000073734/ENSG00000198049…
Heart	Age	GO:0051965	GO:0051965	positive regulation of synapse assembly	55	-0.609021	-1.7118	0.000154849	0.00355388	0.00306177	3128	tags=58%, list=24%, signal=45%	ENSG00000196083/ENSG00000182580/ENSG00000158258/ENSG00000111249/ENSG00000186340/ENSG00000133216/ENSG00000169760/ENSG00000178235/ENSG00000102924/ENSG00000283085/ENSG00000179542/ENSG00000176020/ENSG00000184564/ENSG00000283859/ENSG00000185985/ENSG00000179915/ENSG00000181754/ENSG00000162951/ENSG00000254402/ENSG00000169306/ENSG00000154764/ENSG00000288427/ENSG00000141668/ENSG00000173114/ENSG00000152208…
Heart	Age	GO:0050905	GO:0050905	neuromuscular process	127	-0.51686	-1.55344	0.000156717	0.00357235	0.00307768	1724	tags=32%, list=13%, signal=28%	ENSG00000184564/ENSG00000066032/ENSG00000276996/ENSG00000167371/ENSG00000283859/ENSG00000288257/ENSG00000128710/ENSG00000123700/ENSG00000141750/ENSG00000185482/ENSG00000182040/ENSG00000179915/ENSG00000128271/ENSG00000105464/ENSG00000188620/ENSG00000100678/ENSG00000283946/ENSG00000132535/ENSG00000111262/ENSG00000198785/ENSG00000152208/ENSG00000145888/ENSG00000080824/ENSG00000116147/ENSG00000143473…
Heart	Age	GO:0034765	GO:0034765	regulation of ion transmembrane transport	389	-0.435048	-1.35967	0.000157576	0.00357235	0.00307768	3230	tags=39%, list=24%, signal=30%	ENSG00000069424/ENSG00000213585/ENSG00000139780/ENSG00000153956/ENSG00000157782/ENSG00000013016/ENSG00000172354/ENSG00000196557/ENSG00000051523/ENSG00000183023/ENSG00000075043/ENSG00000135744/ENSG00000102057/ENSG00000187446/ENSG00000188037/ENSG00000137726/ENSG00000184185/ENSG00000150756/ENSG00000053918/ENSG00000141837/ENSG00000177098/ENSG00000197943/ENSG00000164794/ENSG00000131504/ENSG00000143933…
Heart	Age	GO:0048812	GO:0048812	neuron projection morphogenesis	564	-0.411316	-1.29303	0.000159843	0.00360179	0.00310304	2156	tags=24%, list=16%, signal=21%	ENSG00000155974/ENSG00000160460/ENSG00000058085/ENSG00000130477/ENSG00000176165/ENSG00000101977/ENSG00000168280/ENSG00000283085/ENSG00000136279/ENSG00000179542/ENSG00000157851/ENSG00000184564/ENSG00000170759/ENSG00000066032/ENSG00000083290/ENSG00000187094/ENSG00000137261/ENSG00000127152/ENSG00000134569/ENSG00000068305/ENSG00000169032/ENSG00000111962/ENSG00000040608/ENSG00000108231/ENSG00000159556…
Heart	Age	GO:0016079	GO:0016079	synaptic vesicle exocytosis	108	-0.536796	-1.59494	0.000161293	0.00361257	0.00311233	2447	tags=36%, list=18%, signal=30%	ENSG00000169760/ENSG00000067715/ENSG00000168993/ENSG00000008056/ENSG00000011347/ENSG00000118432/ENSG00000130477/ENSG00000145335/ENSG00000276495/ENSG00000166501/ENSG00000107282/ENSG00000169860/ENSG00000167371/ENSG00000108405/ENSG00000105737/ENSG00000186111/ENSG00000128271/ENSG00000213578/ENSG00000147432/ENSG00000154764/ENSG00000114646/ENSG00000159164/ENSG00000198785/ENSG00000163618/ENSG00000135604…
Heart	Age	GO:0008277	GO:0008277	regulation of G protein-coupled receptor signaling pathway	105	-0.529428	-1.57079	0.000163746	0.00364555	0.00314074	2631	tags=35%, list=20%, signal=28%	ENSG00000151746/ENSG00000112038/ENSG00000182621/ENSG00000169220/ENSG00000100462/ENSG00000070601/ENSG00000276781/ENSG00000145335/ENSG00000108370/ENSG00000122733/ENSG00000107831/ENSG00000090104/ENSG00000134817/ENSG00000129221/ENSG00000163686/ENSG00000166402/ENSG00000166913/ENSG00000137486/ENSG00000116703/ENSG00000147509/ENSG00000103494/ENSG00000114124/ENSG00000288263/ENSG00000184144/ENSG00000168959…
Heart	Age	GO:0071542	GO:0071542	dopaminergic neuron differentiation	37	-0.650447	-1.7511	0.000169423	0.0037495	0.0032303	2202	tags=46%, list=17%, signal=38%	ENSG00000171540/ENSG00000147655/ENSG00000157240/ENSG00000107831/ENSG00000164778/ENSG00000145050/ENSG00000154342/ENSG00000125084/ENSG00000129514/ENSG00000136944/ENSG00000276799/ENSG00000165588/ENSG00000109132/ENSG00000125798/ENSG00000142700/ENSG00000164690/ENSG00000163064
Heart	Age	GO:0015833	GO:0015833	peptide transport	212	-0.477381	-1.46404	0.00017135	0.0037697	0.0032477	2530	tags=33%, list=19%, signal=27%	ENSG00000164326/ENSG00000152661/ENSG00000138069/ENSG00000166128/ENSG00000102362/ENSG00000168993/ENSG00000142615/ENSG00000119782/ENSG00000011347/ENSG00000088386/ENSG00000118432/ENSG00000276781/ENSG00000121853/ENSG00000155093/ENSG00000131620/ENSG00000130037/ENSG00000164022/ENSG00000275410/ENSG00000171135/ENSG00000171560/ENSG00000162992/ENSG00000007516/ENSG00000091428/ENSG00000125257/ENSG00000225697…
Heart	Age	GO:0099174	GO:0099174	regulation of presynapse organization	30	-0.68944	-1.79556	0.000175454	0.00378009	0.00325665	3306	tags=73%, list=25%, signal=55%	ENSG00000165527/ENSG00000114867/ENSG00000196083/ENSG00000183098/ENSG00000178235/ENSG00000145335/ENSG00000102924/ENSG00000179542/ENSG00000184564/ENSG00000157240/ENSG00000283859/ENSG00000185985/ENSG00000154342/ENSG00000169306/ENSG00000154764/ENSG00000288427/ENSG00000141668/ENSG00000131409/ENSG00000165300/ENSG00000189108/ENSG00000140538/ENSG00000121871
Heart	Age	GO:1905606	GO:1905606	regulation of presynapse assembly	30	-0.68944	-1.79556	0.000175454	0.00378009	0.00325665	3306	tags=73%, list=25%, signal=55%	ENSG00000165527/ENSG00000114867/ENSG00000196083/ENSG00000183098/ENSG00000178235/ENSG00000145335/ENSG00000102924/ENSG00000179542/ENSG00000184564/ENSG00000157240/ENSG00000283859/ENSG00000185985/ENSG00000154342/ENSG00000169306/ENSG00000154764/ENSG00000288427/ENSG00000141668/ENSG00000131409/ENSG00000165300/ENSG00000189108/ENSG00000140538/ENSG00000121871
Heart	Age	GO:0002791	GO:0002791	regulation of peptide secretion	151	-0.497665	-1.50765	0.000174668	0.00378009	0.00325665	2530	tags=34%, list=19%, signal=28%	ENSG00000164326/ENSG00000166128/ENSG00000102362/ENSG00000142615/ENSG00000119782/ENSG00000011347/ENSG00000118432/ENSG00000276781/ENSG00000121853/ENSG00000131620/ENSG00000130037/ENSG00000164022/ENSG00000171135/ENSG00000171560/ENSG00000162992/ENSG00000007516/ENSG00000283859/ENSG00000270885/ENSG00000138814/ENSG00000163032/ENSG00000115263/ENSG00000155897/ENSG00000136573/ENSG00000145242/ENSG00000278373…
Heart	Age	GO:0002790	GO:0002790	peptide secretion	190	-0.478598	-1.4661	0.000175889	0.00378009	0.00325665	2530	tags=33%, list=19%, signal=27%	ENSG00000164326/ENSG00000138069/ENSG00000166128/ENSG00000102362/ENSG00000168993/ENSG00000142615/ENSG00000119782/ENSG00000011347/ENSG00000118432/ENSG00000276781/ENSG00000121853/ENSG00000155093/ENSG00000131620/ENSG00000130037/ENSG00000164022/ENSG00000275410/ENSG00000171135/ENSG00000171560/ENSG00000162992/ENSG00000007516/ENSG00000091428/ENSG00000283859/ENSG00000270885/ENSG00000138814/ENSG00000163032…
Heart	Age	GO:0010469	GO:0010469	regulation of signaling receptor activity	134	-0.504343	-1.52002	0.000181883	0.00388645	0.00334828	2631	tags=36%, list=20%, signal=29%	ENSG00000151746/ENSG00000198010/ENSG00000133216/ENSG00000112038/ENSG00000169760/ENSG00000014216/ENSG00000109321/ENSG00000182533/ENSG00000278303/ENSG00000174808/ENSG00000256660/ENSG00000122861/ENSG00000169181/ENSG00000169860/ENSG00000283859/ENSG00000180875/ENSG00000058335/ENSG00000182585/ENSG00000106236/ENSG00000146918/ENSG00000184160/ENSG00000116544/ENSG00000221890/ENSG00000235956/ENSG00000132535…
Heart	Age	GO:0048167	GO:0048167	regulation of synaptic plasticity	166	-0.493007	-1.50086	0.000187612	0.00398595	0.003434	1712	tags=27%, list=13%, signal=24%	ENSG00000167371/ENSG00000145632/ENSG00000058335/ENSG00000155897/ENSG00000274542/ENSG00000163686/ENSG00000128271/ENSG00000105464/ENSG00000162951/ENSG00000106113/ENSG00000100678/ENSG00000197283/ENSG00000235956/ENSG00000169676/ENSG00000122877/ENSG00000112333/ENSG00000132535/ENSG00000105662/ENSG00000177807/ENSG00000155886/ENSG00000188803/ENSG00000152208/ENSG00000162105/ENSG00000184144/ENSG00000237515…
Heart	Age	GO:0009593	GO:0009593	detection of chemical stimulus	66	-0.581238	-1.65781	0.000191477	0.00404496	0.00348484	1075	tags=36%, list=8%, signal=34%	ENSG00000255307/ENSG00000176555/ENSG00000170929/ENSG00000120049/ENSG00000172199/ENSG00000036828/ENSG00000171133/ENSG00000173302/ENSG00000196944/ENSG00000125798/ENSG00000170373/ENSG00000277481/ENSG00000169962/ENSG00000118729/ENSG00000104321/ENSG00000134183/ENSG00000137841/ENSG00000181009/ENSG00000163623/ENSG00000137462/ENSG00000182070/ENSG00000139515/ENSG00000167359/ENSG00000198104
Heart	Age	GO:0099068	GO:0099068	postsynapse assembly	26	-0.697563	-1.77426	0.000206438	0.00433637	0.0037359	2551	tags=58%, list=19%, signal=47%	ENSG00000133216/ENSG00000110076/ENSG00000169760/ENSG00000102924/ENSG00000134569/ENSG00000283859/ENSG00000179915/ENSG00000172020/ENSG00000154764/ENSG00000152208/ENSG00000131409/ENSG00000196338/ENSG00000140538/ENSG00000171246/ENSG00000121871
Heart	Age	GO:0051963	GO:0051963	regulation of synapse assembly	91	-0.549481	-1.61324	0.000208309	0.00435109	0.00374858	3174	tags=54%, list=24%, signal=41%	ENSG00000114867/ENSG00000196083/ENSG00000183098/ENSG00000187122/ENSG00000182580/ENSG00000158258/ENSG00000111249/ENSG00000100625/ENSG00000186340/ENSG00000133216/ENSG00000169760/ENSG00000178235/ENSG00000145335/ENSG00000121853/ENSG00000102924/ENSG00000283085/ENSG00000179542/ENSG00000176020/ENSG00000184564/ENSG00000157240/ENSG00000283859/ENSG00000065320/ENSG00000185985/ENSG00000179915/ENSG00000181754…
Heart	Age	GO:0030073	GO:0030073	insulin secretion	153	-0.493866	-1.49499	0.000211412	0.00439122	0.00378316	2392	tags=32%, list=18%, signal=27%	ENSG00000102362/ENSG00000168993/ENSG00000142615/ENSG00000119782/ENSG00000011347/ENSG00000118432/ENSG00000276781/ENSG00000121853/ENSG00000155093/ENSG00000131620/ENSG00000130037/ENSG00000275410/ENSG00000171135/ENSG00000162992/ENSG00000007516/ENSG00000091428/ENSG00000283859/ENSG00000138814/ENSG00000163032/ENSG00000115263/ENSG00000135631/ENSG00000147003/ENSG00000155897/ENSG00000136573/ENSG00000135046…
Heart	Age	GO:0017157	GO:0017157	regulation of exocytosis	180	-0.486773	-1.48742	0.000226044	0.00466907	0.00402253	2603	tags=33%, list=20%, signal=27%	ENSG00000167851/ENSG00000162341/ENSG00000166128/ENSG00000169760/ENSG00000067715/ENSG00000102362/ENSG00000168993/ENSG00000008056/ENSG00000011347/ENSG00000079385/ENSG00000118432/ENSG00000145335/ENSG00000108387/ENSG00000188372/ENSG00000171560/ENSG00000165025/ENSG00000276495/ENSG00000133246/ENSG00000007516/ENSG00000166501/ENSG00000091428/ENSG00000107282/ENSG00000169860/ENSG00000145087/ENSG00000108405…
Heart	Age	GO:0007612	GO:0007612	learning	136	-0.504106	-1.52183	0.00024601	0.00505339	0.00435363	2551	tags=35%, list=19%, signal=29%	ENSG00000133216/ENSG00000110076/ENSG00000182621/ENSG00000169220/ENSG00000115183/ENSG00000157103/ENSG00000283085/ENSG00000118160/ENSG00000101188/ENSG00000109956/ENSG00000138071/ENSG00000288257/ENSG00000198673/ENSG00000179915/ENSG00000106236/ENSG00000174469/ENSG00000162374/ENSG00000100678/ENSG00000151012/ENSG00000197283/ENSG00000169676/ENSG00000132535/ENSG00000136535/ENSG00000160716/ENSG00000162105…
Heart	Age	GO:0090276	GO:0090276	regulation of peptide hormone secretion	149	-0.493547	-1.49357	0.000250355	0.0051144	0.0044062	2530	tags=34%, list=19%, signal=28%	ENSG00000164326/ENSG00000166128/ENSG00000102362/ENSG00000142615/ENSG00000119782/ENSG00000011347/ENSG00000118432/ENSG00000276781/ENSG00000121853/ENSG00000131620/ENSG00000130037/ENSG00000164022/ENSG00000171135/ENSG00000171560/ENSG00000162992/ENSG00000007516/ENSG00000283859/ENSG00000270885/ENSG00000138814/ENSG00000163032/ENSG00000115263/ENSG00000155897/ENSG00000136573/ENSG00000145242/ENSG00000278373…
Heart	Age	GO:0030072	GO:0030072	peptide hormone secretion	186	-0.477485	-1.46166	0.000253418	0.00514867	0.00443572	2530	tags=33%, list=19%, signal=27%	ENSG00000164326/ENSG00000138069/ENSG00000166128/ENSG00000102362/ENSG00000168993/ENSG00000142615/ENSG00000119782/ENSG00000011347/ENSG00000118432/ENSG00000276781/ENSG00000121853/ENSG00000155093/ENSG00000131620/ENSG00000130037/ENSG00000164022/ENSG00000275410/ENSG00000171135/ENSG00000171560/ENSG00000162992/ENSG00000007516/ENSG00000091428/ENSG00000283859/ENSG00000270885/ENSG00000138814/ENSG00000163032…
Heart	Age	GO:0048858	GO:0048858	cell projection morphogenesis	585	-0.408051	-1.28404	0.000266582	0.00538669	0.00464078	2338	tags=25%, list=18%, signal=21%	ENSG00000141385/ENSG00000107104/ENSG00000178235/ENSG00000133083/ENSG00000144460/ENSG00000139233/ENSG00000251493/ENSG00000155974/ENSG00000160460/ENSG00000058085/ENSG00000130477/ENSG00000176165/ENSG00000101977/ENSG00000168280/ENSG00000131620/ENSG00000283085/ENSG00000136279/ENSG00000179542/ENSG00000157851/ENSG00000184564/ENSG00000170759/ENSG00000066032/ENSG00000083290/ENSG00000187094/ENSG00000137261…
Heart	Age	GO:0009790	GO:0009790	embryo development	968	-0.385922	-1.22463	0.000280253	0.00563232	0.00485239	2945	tags=27%, list=22%, signal=23%	ENSG00000180318/ENSG00000129562/ENSG00000196584/ENSG00000113555/ENSG00000012048/ENSG00000183207/ENSG00000128918/ENSG00000128791/ENSG00000182175/ENSG00000053918/ENSG00000136155/ENSG00000075388/ENSG00000125878/ENSG00000168758/ENSG00000176887/ENSG00000123119/ENSG00000161638/ENSG00000143147/ENSG00000136104/ENSG00000249581/ENSG00000100625/ENSG00000134245/ENSG00000149922/ENSG00000078399/ENSG00000164107…
Heart	Age	GO:0006959	GO:0006959	humoral immune response	113	-0.516951	-1.5411	0.000282795	0.00565286	0.00487009	2301	tags=35%, list=17%, signal=29%	ENSG00000181374/ENSG00000106804/ENSG00000188372/ENSG00000127241/ENSG00000171560/ENSG00000169508/ENSG00000163735/ENSG00000118004/ENSG00000167207/ENSG00000091513/ENSG00000157131/ENSG00000116996/ENSG00000112115/ENSG00000166482/ENSG00000211955/ENSG00000164406/ENSG00000110777/ENSG00000115386/ENSG00000125538/ENSG00000184374/ENSG00000174371/ENSG00000111640/ENSG00000129654/ENSG00000205403/ENSG00000171564…
Heart	Age	GO:0050796	GO:0050796	regulation of insulin secretion	125	-0.503271	-1.50875	0.000287974	0.0057256	0.00493276	2392	tags=33%, list=18%, signal=27%	ENSG00000102362/ENSG00000142615/ENSG00000119782/ENSG00000011347/ENSG00000118432/ENSG00000276781/ENSG00000121853/ENSG00000131620/ENSG00000130037/ENSG00000171135/ENSG00000162992/ENSG00000007516/ENSG00000283859/ENSG00000138814/ENSG00000163032/ENSG00000115263/ENSG00000155897/ENSG00000136573/ENSG00000145242/ENSG00000278373/ENSG00000178473/ENSG00000136999/ENSG00000125538/ENSG00000036828/ENSG00000135821…
Heart	Age	GO:0003044	GO:0003044	regulation of systemic arterial blood pressure mediated by a chemical signal	42	-0.61734	-1.6791	0.000290278	0.00574071	0.00494578	1667	tags=36%, list=13%, signal=31%	ENSG00000270885/ENSG00000071242/ENSG00000099139/ENSG00000144891/ENSG00000169676/ENSG00000166148/ENSG00000115353/ENSG00000100448/ENSG00000142583/ENSG00000198829/ENSG00000198049/ENSG00000180772/ENSG00000143839/ENSG00000171873/ENSG00000170214
Heart	Age	GO:0006814	GO:0006814	sodium ion transport	195	-0.46821	-1.43474	0.000294217	0.00578782	0.00498637	2961	tags=37%, list=22%, signal=29%	ENSG00000187446/ENSG00000137726/ENSG00000053918/ENSG00000144290/ENSG00000177098/ENSG00000154025/ENSG00000103042/ENSG00000188687/ENSG00000162341/ENSG00000173214/ENSG00000115616/ENSG00000114279/ENSG00000136160/ENSG00000182533/ENSG00000157765/ENSG00000179520/ENSG00000157103/ENSG00000160460/ENSG00000153721/ENSG00000188580/ENSG00000197106/ENSG00000118160/ENSG00000174358/ENSG00000011083/ENSG00000169344…
Heart	Age	GO:0051960	GO:0051960	regulation of nervous system development	395	-0.427124	-1.33566	0.000303037	0.00592995	0.00510881	2220	tags=28%, list=17%, signal=24%	ENSG00000163909/ENSG00000171540/ENSG00000198959/ENSG00000176165/ENSG00000101977/ENSG00000102924/ENSG00000110107/ENSG00000283085/ENSG00000136279/ENSG00000179542/ENSG00000157851/ENSG00000176020/ENSG00000114315/ENSG00000184564/ENSG00000083290/ENSG00000137261/ENSG00000134569/ENSG00000169032/ENSG00000040608/ENSG00000082684/ENSG00000167178/ENSG00000143320/ENSG00000144485/ENSG00000283859/ENSG00000138071…
Heart	Age	GO:0051932	GO:0051932	synaptic transmission, GABAergic	53	-0.594672	-1.66496	0.000313185	0.00608111	0.00523905	2164	tags=42%, list=16%, signal=35%	ENSG00000157103/ENSG00000118432/ENSG00000145863/ENSG00000283085/ENSG00000170759/ENSG00000122733/ENSG00000007516/ENSG00000283859/ENSG00000128271/ENSG00000106462/ENSG00000288427/ENSG00000163285/ENSG00000182256/ENSG00000115353/ENSG00000136854/ENSG00000022355/ENSG00000149295/ENSG00000121871/ENSG00000152910/ENSG00000135312/ENSG00000174576/ENSG00000151834
Heart	Age	GO:0009746	GO:0009746	response to hexose	155	-0.488414	-1.48066	0.000314033	0.00608111	0.00523905	2091	tags=26%, list=16%, signal=22%	ENSG00000155093/ENSG00000131620/ENSG00000275410/ENSG00000171135/ENSG00000162992/ENSG00000007516/ENSG00000225697/ENSG00000105737/ENSG00000138814/ENSG00000163032/ENSG00000115263/ENSG00000135631/ENSG00000147003/ENSG00000155897/ENSG00000171885/ENSG00000145242/ENSG00000127616/ENSG00000004139/ENSG00000178473/ENSG00000036828/ENSG00000135821/ENSG00000090339/ENSG00000125798/ENSG00000075891/ENSG00000150594…
Heart	Age	GO:0090596	GO:0090596	sensory organ morphogenesis	238	-0.461557	-1.42303	0.000334935	0.00645227	0.0055588	2755	tags=34%, list=21%, signal=27%	ENSG00000176887/ENSG00000249581/ENSG00000100625/ENSG00000134245/ENSG00000125398/ENSG00000133216/ENSG00000163913/ENSG00000136158/ENSG00000165730/ENSG00000070193/ENSG00000163349/ENSG00000186862/ENSG00000163646/ENSG00000168234/ENSG00000071909/ENSG00000164920/ENSG00000120756/ENSG00000176165/ENSG00000057657/ENSG00000135541/ENSG00000137273/ENSG00000117122/ENSG00000184564/ENSG00000143867/ENSG00000107831…
Heart	Age	GO:0071103	GO:0071103	DNA conformation change	92	-0.525404	-1.54371	0.000344656	0.00660532	0.00569066	3637	tags=48%, list=27%, signal=35%	ENSG00000138303/ENSG00000051180/ENSG00000135829/ENSG00000156502/ENSG00000144045/ENSG00000127586/ENSG00000165392/ENSG00000136492/ENSG00000020426/ENSG00000198900/ENSG00000111642/ENSG00000183207/ENSG00000197299/ENSG00000127989/ENSG00000163312/ENSG00000049541/ENSG00000116254/ENSG00000168802/ENSG00000258366/ENSG00000013573/ENSG00000111445/ENSG00000145907/ENSG00000284901/ENSG00000101003/ENSG00000163104…
Heart	Age	GO:0019226	GO:0019226	transmission of nerve impulse	63	-0.570396	-1.61658	0.000377355	0.0071582	0.00616698	2973	tags=51%, list=22%, signal=40%	ENSG00000135744/ENSG00000188037/ENSG00000184984/ENSG00000164326/ENSG00000117971/ENSG00000114279/ENSG00000119782/ENSG00000160460/ENSG00000101200/ENSG00000121853/ENSG00000161610/ENSG00000142168/ENSG00000108405/ENSG00000064218/ENSG00000174469/ENSG00000025708/ENSG00000183873/ENSG00000169676/ENSG00000111262/ENSG00000163531/ENSG00000166148/ENSG00000100346/ENSG00000145888/ENSG00000116147/ENSG00000075461…
Heart	Age	GO:0098656	GO:0098656	anion transmembrane transport	218	-0.459954	-1.41182	0.000376323	0.0071582	0.00616698	2983	tags=36%, list=23%, signal=28%	ENSG00000102743/ENSG00000135744/ENSG00000145864/ENSG00000188037/ENSG00000144290/ENSG00000183185/ENSG00000103042/ENSG00000118596/ENSG00000188687/ENSG00000127325/ENSG00000152661/ENSG00000109736/ENSG00000182747/ENSG00000156398/ENSG00000171488/ENSG00000179520/ENSG00000157103/ENSG00000076351/ENSG00000145863/ENSG00000004939/ENSG00000144659/ENSG00000131620/ENSG00000141526/ENSG00000112499/ENSG00000101188…
Heart	Age	GO:0002067	GO:0002067	glandular epithelial cell differentiation	65	-0.567727	-1.61739	0.000384448	0.00725572	0.006251	1038	tags=29%, list=8%, signal=27%	ENSG00000114315/ENSG00000162992/ENSG00000107831/ENSG00000162552/ENSG00000173404/ENSG00000158669/ENSG00000129514/ENSG00000082175/ENSG00000007372/ENSG00000124664/ENSG00000101076/ENSG00000139352/ENSG00000106004/ENSG00000163623/ENSG00000106541/ENSG00000139515/ENSG00000169856/ENSG00000107187/ENSG00000125820
Heart	Age	GO:0045664	GO:0045664	regulation of neuron differentiation	164	-0.484242	-1.47184	0.000391573	0.00735287	0.0063347	2927	tags=41%, list=22%, signal=32%	ENSG00000131914/ENSG00000144619/ENSG00000140262/ENSG00000176887/ENSG00000151247/ENSG00000149922/ENSG00000125398/ENSG00000135547/ENSG00000092964/ENSG00000170027/ENSG00000169760/ENSG00000158747/ENSG00000175324/ENSG00000136160/ENSG00000163909/ENSG00000176165/ENSG00000110107/ENSG00000114315/ENSG00000162992/ENSG00000104413/ENSG00000158555/ENSG00000127152/ENSG00000179218/ENSG00000159556/ENSG00000174453…
Heart	Age	GO:0006813	GO:0006813	potassium ion transport	187	-0.468658	-1.43561	0.000404095	0.00751213	0.00647191	2250	tags=34%, list=17%, signal=29%	ENSG00000182533/ENSG00000140015/ENSG00000157551/ENSG00000161610/ENSG00000198929/ENSG00000130037/ENSG00000123374/ENSG00000170759/ENSG00000156113/ENSG00000168418/ENSG00000162989/ENSG00000169427/ENSG00000181804/ENSG00000138622/ENSG00000152315/ENSG00000130226/ENSG00000123700/ENSG00000074803/ENSG00000198648/ENSG00000181754/ENSG00000082482/ENSG00000151704/ENSG00000177272/ENSG00000164626/ENSG00000162687…
Heart	Age	GO:0009410	GO:0009410	response to xenobiotic stimulus	312	-0.436357	-1.35668	0.000403288	0.00751213	0.00647191	2101	tags=23%, list=16%, signal=20%	ENSG00000145335/ENSG00000147601/ENSG00000275410/ENSG00000162992/ENSG00000169344/ENSG00000113083/ENSG00000157240/ENSG00000179218/ENSG00000147872/ENSG00000243009/ENSG00000125257/ENSG00000142168/ENSG00000176890/ENSG00000276996/ENSG00000166508/ENSG00000085999/ENSG00000164342/ENSG00000108576/ENSG00000108821/ENSG00000092969/ENSG00000128271/ENSG00000132646/ENSG00000137204/ENSG00000135638/ENSG00000078549…
Heart	Age	GO:0003407	GO:0003407	neural retina development	69	-0.560564	-1.60818	0.000406771	0.00752426	0.00648235	2057	tags=41%, list=16%, signal=34%	ENSG00000179520/ENSG00000135541/ENSG00000114315/ENSG00000162992/ENSG00000136518/ENSG00000163395/ENSG00000092969/ENSG00000127616/ENSG00000144355/ENSG00000007062/ENSG00000175544/ENSG00000157087/ENSG00000103494/ENSG00000116745/ENSG00000095464/ENSG00000143032/ENSG00000179774/ENSG00000104888/ENSG00000157890/ENSG00000137203/ENSG00000138083/ENSG00000274577/ENSG00000100987/ENSG00000168267/ENSG00000134183…
Heart	Age	GO:0001963	GO:0001963	synaptic transmission, dopaminergic	26	-0.686153	-1.74524	0.000414915	0.00756203	0.00651489	2101	tags=58%, list=16%, signal=49%	ENSG00000145335/ENSG00000100302/ENSG00000276996/ENSG00000276825/ENSG00000108576/ENSG00000128271/ENSG00000169676/ENSG00000160716/ENSG00000145708/ENSG00000184845/ENSG00000073756/ENSG00000149295/ENSG00000152910/ENSG00000168621/ENSG00000151577
Heart	Age	GO:0002065	GO:0002065	columnar/cuboidal epithelial cell differentiation	102	-0.523381	-1.54872	0.000412793	0.00756203	0.00651489	2202	tags=29%, list=17%, signal=25%	ENSG00000171540/ENSG00000057657/ENSG00000114315/ENSG00000162992/ENSG00000130700/ENSG00000107831/ENSG00000176890/ENSG00000162552/ENSG00000135638/ENSG00000173404/ENSG00000158669/ENSG00000129514/ENSG00000082175/ENSG00000165556/ENSG00000007372/ENSG00000124664/ENSG00000184486/ENSG00000064195/ENSG00000232575/ENSG00000101076/ENSG00000139352/ENSG00000148704/ENSG00000106004/ENSG00000163623/ENSG00000102554…
Heart	Age	GO:0034284	GO:0034284	response to monosaccharide	160	-0.484576	-1.4705	0.000414056	0.00756203	0.00651489	2091	tags=26%, list=16%, signal=22%	ENSG00000155093/ENSG00000131620/ENSG00000275410/ENSG00000171135/ENSG00000162992/ENSG00000007516/ENSG00000225697/ENSG00000105737/ENSG00000138814/ENSG00000163032/ENSG00000115263/ENSG00000135631/ENSG00000147003/ENSG00000155897/ENSG00000171885/ENSG00000145242/ENSG00000127616/ENSG00000004139/ENSG00000178473/ENSG00000036828/ENSG00000135821/ENSG00000090339/ENSG00000125798/ENSG00000075891/ENSG00000150594…
Heart	Age	GO:0007165	GO:0007165	signal transduction	4182	-0.34599	-1.10955	0.000421515	0.00764485	0.00658625	2973	tags=25%, list=22%, signal=28%	ENSG00000135744/ENSG00000165694/ENSG00000080845/ENSG00000145864/ENSG00000111057/ENSG00000144730/ENSG00000187446/ENSG00000142552/ENSG00000148154/ENSG00000197530/ENSG00000089006/ENSG00000221926/ENSG00000105369/ENSG00000115896/ENSG00000105472/ENSG00000185347/ENSG00000043462/ENSG00000131914/ENSG00000035720/ENSG00000136238/ENSG00000184984/ENSG00000173482/ENSG00000277909/ENSG00000012048/ENSG00000118518…
Heart	Age	GO:0098810	GO:0098810	neurotransmitter reuptake	32	-0.667825	-1.75407	0.000427323	0.00771256	0.00664458	2226	tags=56%, list=17%, signal=47%	ENSG00000179520/ENSG00000157103/ENSG00000145335/ENSG00000112499/ENSG00000276996/ENSG00000276825/ENSG00000108576/ENSG00000010379/ENSG00000162383/ENSG00000132164/ENSG00000089250/ENSG00000177807/ENSG00000184845/ENSG00000110436/ENSG00000149295/ENSG00000111181/ENSG00000168621/ENSG00000151577
Heart	Age	GO:0007204	GO:0007204	positive regulation of cytosolic calcium ion concentration	145	-0.483308	-1.46207	0.000438692	0.00786041	0.00677195	2414	tags=34%, list=18%, signal=29%	ENSG00000182687/ENSG00000110148/ENSG00000136160/ENSG00000182533/ENSG00000119782/ENSG00000118432/ENSG00000166405/ENSG00000168398/ENSG00000101200/ENSG00000161610/ENSG00000138448/ENSG00000006128/ENSG00000147138/ENSG00000169860/ENSG00000122420/ENSG00000136425/ENSG00000155897/ENSG00000137672/ENSG00000135898/ENSG00000288411/ENSG00000174343/ENSG00000078549/ENSG00000144891/ENSG00000072315/ENSG00000132535…
Heart	Age	GO:0009888	GO:0009888	tissue development	1533	-0.36827	-1.17279	0.000439743	0.00786041	0.00677195	3244	tags=29%, list=25%, signal=25%	ENSG00000139219/ENSG00000152939/ENSG00000166197/ENSG00000288307/ENSG00000092421/ENSG00000213585/ENSG00000125378/ENSG00000183160/ENSG00000177606/ENSG00000139780/ENSG00000176624/ENSG00000198369/ENSG00000285281/ENSG00000154639/ENSG00000163823/ENSG00000197859/ENSG00000283022/ENSG00000170891/ENSG00000213139/ENSG00000140463/ENSG00000183098/ENSG00000196586/ENSG00000120370/ENSG00000165731/ENSG00000157168…
Heart	Age	GO:0006810	GO:0006810	transport	3497	-0.348069	-1.11533	0.0004443	0.00790386	0.00680939	3308	tags=27%, list=25%, signal=27%	ENSG00000071537/ENSG00000185722/ENSG00000165527/ENSG00000145920/ENSG00000119185/ENSG00000205302/ENSG00000197208/ENSG00000092068/ENSG00000185236/ENSG00000052344/ENSG00000164040/ENSG00000007384/ENSG00000288269/ENSG00000100359/ENSG00000127314/ENSG00000100360/ENSG00000089177/ENSG00000115355/ENSG00000146276/ENSG00000184840/ENSG00000113161/ENSG00000070423/ENSG00000166197/ENSG00000157152/ENSG00000113719…
Heart	Age	GO:0032990	GO:0032990	cell part morphogenesis	604	-0.399749	-1.25908	0.00045797	0.00810826	0.00698548	2447	tags=25%, list=18%, signal=21%	ENSG00000169760/ENSG00000067715/ENSG00000158747/ENSG00000138035/ENSG00000147852/ENSG00000141385/ENSG00000107104/ENSG00000178235/ENSG00000133083/ENSG00000144460/ENSG00000139233/ENSG00000251493/ENSG00000155974/ENSG00000160460/ENSG00000058085/ENSG00000130477/ENSG00000176165/ENSG00000101977/ENSG00000168280/ENSG00000131620/ENSG00000283085/ENSG00000136279/ENSG00000179542/ENSG00000157851/ENSG00000184564…
Heart	Age	GO:0032392	GO:0032392	DNA geometric change	86	-0.535931	-1.56919	0.000464467	0.00814569	0.00701773	3637	tags=50%, list=27%, signal=36%	ENSG00000138303/ENSG00000051180/ENSG00000135829/ENSG00000156502/ENSG00000144045/ENSG00000127586/ENSG00000165392/ENSG00000136492/ENSG00000020426/ENSG00000111642/ENSG00000183207/ENSG00000197299/ENSG00000127989/ENSG00000163312/ENSG00000049541/ENSG00000116254/ENSG00000168802/ENSG00000258366/ENSG00000013573/ENSG00000111445/ENSG00000145907/ENSG00000284901/ENSG00000101003/ENSG00000163104/ENSG00000166508…
Heart	Age	GO:0032879	GO:0032879	regulation of localization	1669	-0.365551	-1.16573	0.000462527	0.00814569	0.00701773	3195	tags=28%, list=24%, signal=24%	ENSG00000139780/ENSG00000276701/ENSG00000182782/ENSG00000153956/ENSG00000157782/ENSG00000164877/ENSG00000163823/ENSG00000013016/ENSG00000182156/ENSG00000198838/ENSG00000169230/ENSG00000172354/ENSG00000198794/ENSG00000196557/ENSG00000106089/ENSG00000156642/ENSG00000128340/ENSG00000172179/ENSG00000042753/ENSG00000183098/ENSG00000180667/ENSG00000047410/ENSG00000196586/ENSG00000100401/ENSG00000141522…
Heart	Age	GO:0042471	GO:0042471	ear morphogenesis	110	-0.514511	-1.53188	0.000484719	0.00846096	0.00728934	2710	tags=41%, list=20%, signal=33%	ENSG00000249581/ENSG00000100625/ENSG00000125398/ENSG00000133216/ENSG00000136158/ENSG00000165730/ENSG00000070193/ENSG00000186862/ENSG00000163646/ENSG00000168234/ENSG00000071909/ENSG00000164920/ENSG00000120756/ENSG00000176165/ENSG00000184564/ENSG00000143867/ENSG00000107831/ENSG00000176058/ENSG00000142168/ENSG00000060718/ENSG00000065320/ENSG00000091536/ENSG00000182040/ENSG00000077943/ENSG00000154342…
Heart	Age	GO:0032508	GO:0032508	DNA duplex unwinding	83	-0.541402	-1.57835	0.00048965	0.00850709	0.00732909	3637	tags=51%, list=27%, signal=37%	ENSG00000138303/ENSG00000051180/ENSG00000135829/ENSG00000156502/ENSG00000144045/ENSG00000127586/ENSG00000165392/ENSG00000136492/ENSG00000020426/ENSG00000111642/ENSG00000183207/ENSG00000197299/ENSG00000163312/ENSG00000049541/ENSG00000116254/ENSG00000168802/ENSG00000258366/ENSG00000013573/ENSG00000111445/ENSG00000145907/ENSG00000284901/ENSG00000101003/ENSG00000163104/ENSG00000166508/ENSG00000085999…
Heart	Age	GO:0046887	GO:0046887	positive regulation of hormone secretion	97	-0.527078	-1.55573	0.000514488	0.00889706	0.00766506	2084	tags=32%, list=16%, signal=27%	ENSG00000131620/ENSG00000164022/ENSG00000171560/ENSG00000082196/ENSG00000007516/ENSG00000169860/ENSG00000283859/ENSG00000270885/ENSG00000163032/ENSG00000115263/ENSG00000100078/ENSG00000155897/ENSG00000136573/ENSG00000137869/ENSG00000178473/ENSG00000036828/ENSG00000135821/ENSG00000115353/ENSG00000171564/ENSG00000123999/ENSG00000166573/ENSG00000016082/ENSG00000149295/ENSG00000106327/ENSG00000153071…
Heart	Age	GO:0050803	GO:0050803	regulation of synapse structure or activity	188	-0.471258	-1.44329	0.000518515	0.00892519	0.00768929	2708	tags=36%, list=20%, signal=29%	ENSG00000197959/ENSG00000100625/ENSG00000285485/ENSG00000186340/ENSG00000288324/ENSG00000107362/ENSG00000133216/ENSG00000169760/ENSG00000178235/ENSG00000115183/ENSG00000179520/ENSG00000273079/ENSG00000145335/ENSG00000121853/ENSG00000102924/ENSG00000283085/ENSG00000136279/ENSG00000179542/ENSG00000176020/ENSG00000184564/ENSG00000066032/ENSG00000157240/ENSG00000134569/ENSG00000156564/ENSG00000283859…
Heart	Age	GO:0021537	GO:0021537	telencephalon development	230	-0.455793	-1.40067	0.000527165	0.00903225	0.00778153	2003	tags=29%, list=15%, signal=25%	ENSG00000170370/ENSG00000188486/ENSG00000167632/ENSG00000178568/ENSG00000176165/ENSG00000164600/ENSG00000114315/ENSG00000162992/ENSG00000127152/ENSG00000107831/ENSG00000040608/ENSG00000101438/ENSG00000066279/ENSG00000176171/ENSG00000273529/ENSG00000203857/ENSG00000169379/ENSG00000167680/ENSG00000154342/ENSG00000135638/ENSG00000174469/ENSG00000176749/ENSG00000145242/ENSG00000144355/ENSG00000183873…
Heart	Age	GO:0050886	GO:0050886	endocrine process	74	-0.550161	-1.58867	0.000547837	0.00934339	0.00804958	2479	tags=39%, list=19%, signal=32%	ENSG00000152661/ENSG00000166128/ENSG00000276838/ENSG00000136160/ENSG00000251493/ENSG00000082196/ENSG00000270885/ENSG00000135631/ENSG00000115138/ENSG00000137869/ENSG00000071242/ENSG00000099139/ENSG00000144891/ENSG00000169676/ENSG00000109163/ENSG00000125538/ENSG00000166148/ENSG00000115353/ENSG00000145708/ENSG00000123999/ENSG00000100448/ENSG00000166573/ENSG00000198829/ENSG00000198049/ENSG00000180772…
Heart	Age	GO:0003309	GO:0003309	type B pancreatic cell differentiation	27	-0.679297	-1.73642	0.000553604	0.00939863	0.00809718	1038	tags=26%, list=8%, signal=24%	ENSG00000173404/ENSG00000007372/ENSG00000101076/ENSG00000163623/ENSG00000139515/ENSG00000169856/ENSG00000125820
Heart	Age	GO:0099084	GO:0099084	postsynaptic specialization organization	31	-0.650395	-1.7077	0.000561621	0.0094914	0.0081771	2533	tags=48%, list=19%, signal=39%	ENSG00000110076/ENSG00000169760/ENSG00000102924/ENSG00000283859/ENSG00000128594/ENSG00000179915/ENSG00000172020/ENSG00000197283/ENSG00000132535/ENSG00000152208/ENSG00000162105/ENSG00000131409/ENSG00000140538/ENSG00000171246/ENSG00000121871
Heart	Age	GO:0048754	GO:0048754	branching morphogenesis of an epithelial tube	135	-0.502546	-1.51607	0.000577625	0.00971769	0.00837206	2691	tags=34%, list=20%, signal=27%	ENSG00000100625/ENSG00000134245/ENSG00000285485/ENSG00000125398/ENSG00000136158/ENSG00000070193/ENSG00000109321/ENSG00000182533/ENSG00000251493/ENSG00000147655/ENSG00000105538/ENSG00000169083/ENSG00000275410/ENSG00000118526/ENSG00000107831/ENSG00000120149/ENSG00000125430/ENSG00000168743/ENSG00000162552/ENSG00000125686/ENSG00000184371/ENSG00000126778/ENSG00000168505/ENSG00000125084/ENSG00000129514…
Heart	Age	GO:0061138	GO:0061138	morphogenesis of a branching epithelium	160	-0.480115	-1.45696	0.000583924	0.00977941	0.00842522	2691	tags=32%, list=20%, signal=26%	ENSG00000100625/ENSG00000134245/ENSG00000285485/ENSG00000125398/ENSG00000136158/ENSG00000070193/ENSG00000109321/ENSG00000182533/ENSG00000251493/ENSG00000198959/ENSG00000147655/ENSG00000105538/ENSG00000169083/ENSG00000275410/ENSG00000118526/ENSG00000107831/ENSG00000120149/ENSG00000125430/ENSG00000149418/ENSG00000166145/ENSG00000168743/ENSG00000019991/ENSG00000162552/ENSG00000125686/ENSG00000184371…
Heart	Age	GO:0060292	GO:0060292	long-term synaptic depression	28	-0.666365	-1.71878	0.000598585	0.00997733	0.00859574	1619	tags=50%, list=12%, signal=44%	ENSG00000102924/ENSG00000145632/ENSG00000155897/ENSG00000163686/ENSG00000235956/ENSG00000169676/ENSG00000155886/ENSG00000152208/ENSG00000162105/ENSG00000156395/ENSG00000136854/ENSG00000184845/ENSG00000227122/ENSG00000158445
Heart	Age	GO:0009743	GO:0009743	response to carbohydrate	183	-0.47122	-1.44046	0.000601109	0.00997733	0.00859574	2248	tags=26%, list=17%, signal=22%	ENSG00000119782/ENSG00000157103/ENSG00000155093/ENSG00000131620/ENSG00000275410/ENSG00000171135/ENSG00000162992/ENSG00000007516/ENSG00000166501/ENSG00000225697/ENSG00000105737/ENSG00000138814/ENSG00000163032/ENSG00000115263/ENSG00000135631/ENSG00000147003/ENSG00000155897/ENSG00000071242/ENSG00000084674/ENSG00000171885/ENSG00000145242/ENSG00000127616/ENSG00000004139/ENSG00000178473/ENSG00000125538…
Heart	Age	GO:0006821	GO:0006821	chloride transport	97	-0.524852	-1.54916	0.000607187	0.0100334	0.00864407	2226	tags=34%, list=17%, signal=29%	ENSG00000179520/ENSG00000157103/ENSG00000145863/ENSG00000004939/ENSG00000131620/ENSG00000225697/ENSG00000189143/ENSG00000074803/ENSG00000138669/ENSG00000111886/ENSG00000162383/ENSG00000163285/ENSG00000036828/ENSG00000132911/ENSG00000085563/ENSG00000182256/ENSG00000145888/ENSG00000221955/ENSG00000168959/ENSG00000104888/ENSG00000171596/ENSG00000070915/ENSG00000151572/ENSG00000022355/ENSG00000074855…
Heart	Age	GO:0006270	GO:0006270	DNA replication initiation	35	-0.638097	-1.69724	0.000692586	0.011394	0.00981621	3727	tags=66%, list=28%, signal=47%	ENSG00000112312/ENSG00000146143/ENSG00000167513/ENSG00000175305/ENSG00000094804/ENSG00000085840/ENSG00000065328/ENSG00000135336/ENSG00000115942/ENSG00000123374/ENSG00000161036/ENSG00000166508/ENSG00000101868/ENSG00000198056/ENSG00000100297/ENSG00000093009/ENSG00000205835/ENSG00000073111/ENSG00000112118/ENSG00000076003/ENSG00000014138/ENSG00000104738/ENSG00000181938
Heart	Age	GO:0048168	GO:0048168	regulation of neuronal synaptic plasticity	53	-0.581964	-1.62938	0.000696733	0.0114117	0.00983147	2105	tags=38%, list=16%, signal=32%	ENSG00000273079/ENSG00000145335/ENSG00000118160/ENSG00000058335/ENSG00000105464/ENSG00000197283/ENSG00000122877/ENSG00000132535/ENSG00000177807/ENSG00000188803/ENSG00000184144/ENSG00000237515/ENSG00000187902/ENSG00000168959/ENSG00000154118/ENSG00000149295/ENSG00000176884/ENSG00000166342/ENSG00000102003/ENSG00000161509
Heart	Age	GO:0051259	GO:0051259	protein complex oligomerization	199	-0.462256	-1.41639	0.000710522	0.0115865	0.00998208	3376	tags=37%, list=26%, signal=28%	ENSG00000109814/ENSG00000109991/ENSG00000175606/ENSG00000135517/ENSG00000072506/ENSG00000116791/ENSG00000187796/ENSG00000276701/ENSG00000013016/ENSG00000198838/ENSG00000167900/ENSG00000225312/ENSG00000163874/ENSG00000102057/ENSG00000184185/ENSG00000128918/ENSG00000181027/ENSG00000164794/ENSG00000197299/ENSG00000165102/ENSG00000182674/ENSG00000171126/ENSG00000067715/ENSG00000138035/ENSG00000156256…
Heart	Age	GO:1903305	GO:1903305	regulation of regulated secretory pathway	122	-0.501609	-1.50229	0.000735477	0.0119411	0.0102876	2447	tags=34%, list=18%, signal=28%	ENSG00000169760/ENSG00000067715/ENSG00000008056/ENSG00000011347/ENSG00000079385/ENSG00000118432/ENSG00000188372/ENSG00000165025/ENSG00000276495/ENSG00000133246/ENSG00000007516/ENSG00000166501/ENSG00000107282/ENSG00000169860/ENSG00000108405/ENSG00000100078/ENSG00000136573/ENSG00000128271/ENSG00000147432/ENSG00000154764/ENSG00000089169/ENSG00000114646/ENSG00000198785/ENSG00000254087/ENSG00000100346…
Heart	Age	GO:0071875	GO:0071875	adrenergic receptor signaling pathway	27	-0.672953	-1.7202	0.000739859	0.01196	0.0103038	1162	tags=33%, list=9%, signal=30%	ENSG00000184160/ENSG00000169676/ENSG00000150594/ENSG00000184845/ENSG00000149295/ENSG00000151577/ENSG00000171873/ENSG00000170214/ENSG00000165370
Heart	Age	GO:0099601	GO:0099601	regulation of neurotransmitter receptor activity	54	-0.585056	-1.64447	0.000760019	0.0122327	0.0105388	2582	tags=52%, list=20%, signal=42%	ENSG00000198010/ENSG00000133216/ENSG00000112038/ENSG00000169760/ENSG00000014216/ENSG00000169181/ENSG00000283859/ENSG00000058335/ENSG00000106236/ENSG00000116544/ENSG00000221890/ENSG00000235956/ENSG00000132535/ENSG00000188803/ENSG00000237515/ENSG00000187902/ENSG00000051128/ENSG00000075461/ENSG00000145708/ENSG00000196338/ENSG00000171208/ENSG00000166862/ENSG00000171246/ENSG00000113319/ENSG00000227122…
Heart	Age	GO:0021517	GO:0021517	ventral spinal cord development	45	-0.609941	-1.67506	0.000777034	0.0124526	0.0107283	1794	tags=38%, list=14%, signal=33%	ENSG00000109851/ENSG00000177468/ENSG00000159556/ENSG00000128710/ENSG00000064218/ENSG00000205927/ENSG00000007372/ENSG00000164690/ENSG00000016082/ENSG00000138136/ENSG00000139352/ENSG00000274577/ENSG00000182968/ENSG00000180818/ENSG00000164900/ENSG00000107187/ENSG00000125820
Heart	Age	GO:0072080	GO:0072080	nephron tubule development	86	-0.5281	-1.54627	0.000812767	0.012914	0.0111257	2232	tags=36%, list=17%, signal=30%	ENSG00000251493/ENSG00000163909/ENSG00000135541/ENSG00000275410/ENSG00000118526/ENSG00000114315/ENSG00000169344/ENSG00000143867/ENSG00000107831/ENSG00000125430/ENSG00000168743/ENSG00000188064/ENSG00000162552/ENSG00000273529/ENSG00000007062/ENSG00000126778/ENSG00000125084/ENSG00000178301/ENSG00000198914/ENSG00000276799/ENSG00000170577/ENSG00000105696/ENSG00000075891/ENSG00000125618/ENSG00000164690…
Heart	Age	GO:0000902	GO:0000902	cell morphogenesis	902	-0.379581	-1.20363	0.000810559	0.012914	0.0111257	2380	tags=23%, list=18%, signal=20%	ENSG00000186862/ENSG00000147852/ENSG00000163646/ENSG00000206190/ENSG00000169436/ENSG00000141385/ENSG00000107104/ENSG00000178235/ENSG00000181374/ENSG00000133083/ENSG00000144460/ENSG00000091128/ENSG00000139233/ENSG00000251493/ENSG00000155974/ENSG00000160460/ENSG00000058085/ENSG00000130477/ENSG00000120756/ENSG00000176165/ENSG00000165650/ENSG00000101977/ENSG00000168280/ENSG00000131620/ENSG00000281540…
Heart	Age	GO:0090329	GO:0090329	regulation of DNA-templated DNA replication	53	-0.577529	-1.61696	0.000831272	0.0130961	0.0112826	2752	tags=51%, list=21%, signal=41%	ENSG00000112312/ENSG00000084073/ENSG00000167513/ENSG00000127586/ENSG00000006634/ENSG00000197299/ENSG00000049541/ENSG00000168802/ENSG00000111445/ENSG00000123374/ENSG00000159147/ENSG00000101003/ENSG00000112029/ENSG00000166508/ENSG00000100297/ENSG00000136982/ENSG00000132646/ENSG00000073111/ENSG00000112118/ENSG00000076003/ENSG00000133119/ENSG00000075131/ENSG00000165891/ENSG00000111602/ENSG00000104738…
Heart	Age	GO:0003014	GO:0003014	renal system process	101	-0.509192	-1.50547	0.000830503	0.0130961	0.0112826	3556	tags=46%, list=27%, signal=34%	ENSG00000196562/ENSG00000120907/ENSG00000197901/ENSG00000128563/ENSG00000069122/ENSG00000125378/ENSG00000051523/ENSG00000169418/ENSG00000135744/ENSG00000053918/ENSG00000183087/ENSG00000188687/ENSG00000117971/ENSG00000276838/ENSG00000136160/ENSG00000004939/ENSG00000101200/ENSG00000169344/ENSG00000156113/ENSG00000159167/ENSG00000138814/ENSG00000189143/ENSG00000165548/ENSG00000099139/ENSG00000128271…
Heart	Age	GO:0042461	GO:0042461	photoreceptor cell development	41	-0.602752	-1.63904	0.000844551	0.0132347	0.0114021	3706	tags=54%, list=28%, signal=39%	ENSG00000187535/ENSG00000137474/ENSG00000174483/ENSG00000134376/ENSG00000070729/ENSG00000140463/ENSG00000089091/ENSG00000183638/ENSG00000057657/ENSG00000135541/ENSG00000112619/ENSG00000186765/ENSG00000179270/ENSG00000175544/ENSG00000103494/ENSG00000095464/ENSG00000007372/ENSG00000235718/ENSG00000148600/ENSG00000134183/ENSG00000278570/ENSG00000118733
Heart	Age	GO:0051962	GO:0051962	positive regulation of nervous system development	246	-0.445983	-1.37873	0.000847194	0.0132347	0.0114021	2787	tags=33%, list=21%, signal=26%	ENSG00000146216/ENSG00000111249/ENSG00000176887/ENSG00000108381/ENSG00000186340/ENSG00000133216/ENSG00000112038/ENSG00000169760/ENSG00000169220/ENSG00000100462/ENSG00000178235/ENSG00000171540/ENSG00000198959/ENSG00000176165/ENSG00000102924/ENSG00000110107/ENSG00000283085/ENSG00000136279/ENSG00000179542/ENSG00000176020/ENSG00000114315/ENSG00000184564/ENSG00000169032/ENSG00000167178/ENSG00000143320…
Heart	Age	GO:0006887	GO:0006887	exocytosis	308	-0.431637	-1.34098	0.000865511	0.0134082	0.0115515	2608	tags=28%, list=20%, signal=23%	ENSG00000101336/ENSG00000167851/ENSG00000100568/ENSG00000162341/ENSG00000084652/ENSG00000166128/ENSG00000169760/ENSG00000067715/ENSG00000102362/ENSG00000168993/ENSG00000008056/ENSG00000011347/ENSG00000079385/ENSG00000118432/ENSG00000130477/ENSG00000276781/ENSG00000145335/ENSG00000108387/ENSG00000188372/ENSG00000129167/ENSG00000171135/ENSG00000171560/ENSG00000165025/ENSG00000276495/ENSG00000133246…
Heart	Age	GO:0001501	GO:0001501	skeletal system development	456	-0.409339	-1.2844	0.000865511	0.0134082	0.0115515	2265	tags=26%, list=17%, signal=22%	ENSG00000143570/ENSG00000162496/ENSG00000120549/ENSG00000145192/ENSG00000123500/ENSG00000164920/ENSG00000198959/ENSG00000145826/ENSG00000147655/ENSG00000156150/ENSG00000113083/ENSG00000171310/ENSG00000143867/ENSG00000107831/ENSG00000106809/ENSG00000182742/ENSG00000159216/ENSG00000173917/ENSG00000120149/ENSG00000176890/ENSG00000060718/ENSG00000159167/ENSG00000136457/ENSG00000120094/ENSG00000165623…
Heart	Age	GO:0050890	GO:0050890	cognition	263	-0.437897	-1.35353	0.000875545	0.0135074	0.011637	2551	tags=32%, list=19%, signal=26%	ENSG00000146216/ENSG00000111249/ENSG00000161638/ENSG00000138031/ENSG00000285485/ENSG00000133216/ENSG00000110076/ENSG00000161642/ENSG00000182621/ENSG00000169220/ENSG00000182687/ENSG00000147852/ENSG00000115183/ENSG00000157103/ENSG00000118432/ENSG00000273079/ENSG00000121853/ENSG00000283085/ENSG00000118160/ENSG00000101188/ENSG00000140471/ENSG00000256061/ENSG00000109956/ENSG00000138071/ENSG00000288257…
Heart	Age	GO:0050911	GO:0050911	detection of chemical stimulus involved in sensory perception of smell	25	-0.684454	-1.72496	0.000888737	0.0136542	0.0117635	1075	tags=44%, list=8%, signal=41%	ENSG00000255307/ENSG00000176555/ENSG00000170929/ENSG00000172199/ENSG00000171133/ENSG00000173302/ENSG00000196944/ENSG00000181009/ENSG00000182070/ENSG00000167359/ENSG00000198104
Heart	Age	GO:0030902	GO:0030902	hindbrain development	135	-0.495331	-1.4943	0.000928815	0.0142113	0.0122434	2083	tags=30%, list=16%, signal=25%	ENSG00000102924/ENSG00000135541/ENSG00000275410/ENSG00000114315/ENSG00000162992/ENSG00000111087/ENSG00000066032/ENSG00000169032/ENSG00000173917/ENSG00000164778/ENSG00000120094/ENSG00000120093/ENSG00000108576/ENSG00000169379/ENSG00000176749/ENSG00000183873/ENSG00000106462/ENSG00000154764/ENSG00000168505/ENSG00000122877/ENSG00000125084/ENSG00000136535/ENSG00000103494/ENSG00000180616/ENSG00000152208…
Heart	Age	GO:0042445	GO:0042445	hormone metabolic process	164	-0.475286	-1.44462	0.00095279	0.0144591	0.0124569	3640	tags=38%, list=28%, signal=28%	ENSG00000174483/ENSG00000109320/ENSG00000084073/ENSG00000196549/ENSG00000138792/ENSG00000137714/ENSG00000137857/ENSG00000145194/ENSG00000115705/ENSG00000072506/ENSG00000149084/ENSG00000196557/ENSG00000225312/ENSG00000138061/ENSG00000128918/ENSG00000113739/ENSG00000129673/ENSG00000135697/ENSG00000170835/ENSG00000025423/ENSG00000136160/ENSG00000162496/ENSG00000288362/ENSG00000178919/ENSG00000164733…
Heart	Age	GO:0050807	GO:0050807	regulation of synapse organization	182	-0.467795	-1.42969	0.00095088	0.0144591	0.0124569	2708	tags=36%, list=20%, signal=29%	ENSG00000197959/ENSG00000100625/ENSG00000285485/ENSG00000186340/ENSG00000288324/ENSG00000107362/ENSG00000133216/ENSG00000169760/ENSG00000178235/ENSG00000115183/ENSG00000273079/ENSG00000145335/ENSG00000121853/ENSG00000102924/ENSG00000283085/ENSG00000136279/ENSG00000179542/ENSG00000176020/ENSG00000184564/ENSG00000066032/ENSG00000157240/ENSG00000134569/ENSG00000156564/ENSG00000283859/ENSG00000138071…
Heart	Age	GO:0021700	GO:0021700	developmental maturation	236	-0.447095	-1.3778	0.000984846	0.0148848	0.0128236	1828	tags=24%, list=14%, signal=21%	ENSG00000007516/ENSG00000147642/ENSG00000139767/ENSG00000163472/ENSG00000112029/ENSG00000120149/ENSG00000176890/ENSG00000225697/ENSG00000100078/ENSG00000145491/ENSG00000071539/ENSG00000276336/ENSG00000151388/ENSG00000147155/ENSG00000092969/ENSG00000273529/ENSG00000068078/ENSG00000169594/ENSG00000071242/ENSG00000179915/ENSG00000095627/ENSG00000174469/ENSG00000176749/ENSG00000072958/ENSG00000160801…
Heart	Age	GO:0021522	GO:0021522	spinal cord motor neuron differentiation	29	-0.659766	-1.70316	0.000992944	0.0149464	0.0128767	1783	tags=38%, list=13%, signal=33%	ENSG00000177468/ENSG00000159556/ENSG00000128710/ENSG00000205927/ENSG00000164690/ENSG00000016082/ENSG00000138136/ENSG00000180818/ENSG00000164900/ENSG00000107187/ENSG00000125820
Heart	Age	GO:0015800	GO:0015800	acidic amino acid transport	62	-0.553938	-1.57049	0.00100562	0.0150762	0.0129885	2479	tags=42%, list=19%, signal=34%	ENSG00000152661/ENSG00000171488/ENSG00000179520/ENSG00000157103/ENSG00000101200/ENSG00000145335/ENSG00000101188/ENSG00000107282/ENSG00000101438/ENSG00000196277/ENSG00000010379/ENSG00000128271/ENSG00000151012/ENSG00000162383/ENSG00000152822/ENSG00000177807/ENSG00000166148/ENSG00000134294/ENSG00000104888/ENSG00000136854/ENSG00000110436/ENSG00000198049/ENSG00000171017/ENSG00000170893/ENSG00000164082…
Heart	Age	GO:0061326	GO:0061326	renal tubule development	89	-0.523519	-1.53363	0.00103615	0.0154679	0.013326	2232	tags=35%, list=17%, signal=29%	ENSG00000251493/ENSG00000163909/ENSG00000135541/ENSG00000275410/ENSG00000118526/ENSG00000114315/ENSG00000169344/ENSG00000143867/ENSG00000107831/ENSG00000125430/ENSG00000168743/ENSG00000188064/ENSG00000162552/ENSG00000273529/ENSG00000007062/ENSG00000126778/ENSG00000125084/ENSG00000178301/ENSG00000198914/ENSG00000276799/ENSG00000170577/ENSG00000105696/ENSG00000075891/ENSG00000125618/ENSG00000164690…
Heart	Age	GO:0051234	GO:0051234	establishment of localization	3633	-0.345969	-1.10822	0.00104007	0.0154679	0.013326	3444	tags=28%, list=26%, signal=28%	ENSG00000189043/ENSG00000017427/ENSG00000165238/ENSG00000176087/ENSG00000138768/ENSG00000080986/ENSG00000177879/ENSG00000196961/ENSG00000076201/ENSG00000182934/ENSG00000121743/ENSG00000140563/ENSG00000081870/ENSG00000135914/ENSG00000111863/ENSG00000023839/ENSG00000101463/ENSG00000144452/ENSG00000116005/ENSG00000117560/ENSG00000144867/ENSG00000213047/ENSG00000088833/ENSG00000162972/ENSG00000166557…
Heart	Age	GO:0000724	GO:0000724	double-strand break repair via homologous recombination	146	-0.475535	-1.43798	0.00106808	0.0158212	0.0136304	3255	tags=37%, list=25%, signal=28%	ENSG00000106399/ENSG00000165392/ENSG00000116560/ENSG00000173928/ENSG00000162039/ENSG00000196584/ENSG00000012048/ENSG00000183207/ENSG00000178028/ENSG00000198887/ENSG00000197299/ENSG00000163312/ENSG00000167674/ENSG00000115233/ENSG00000075624/ENSG00000258366/ENSG00000168411/ENSG00000188486/ENSG00000156384/ENSG00000146263/ENSG00000117748/ENSG00000284901/ENSG00000136518/ENSG00000143799/ENSG00000164430…
Heart	Age	GO:0043279	GO:0043279	response to alkaloid	89	-0.522622	-1.531	0.00107349	0.0158383	0.0136451	2178	tags=33%, list=16%, signal=27%	ENSG00000198959/ENSG00000157103/ENSG00000118432/ENSG00000114315/ENSG00000276996/ENSG00000276825/ENSG00000155897/ENSG00000149554/ENSG00000128271/ENSG00000162374/ENSG00000169676/ENSG00000160716/ENSG00000131183/ENSG00000115353/ENSG00000080824/ENSG00000075461/ENSG00000145708/ENSG00000184845/ENSG00000102468/ENSG00000110436/ENSG00000044574/ENSG00000149295/ENSG00000118729/ENSG00000175426/ENSG00000151577…
Heart	Age	GO:0098661	GO:0098661	inorganic anion transmembrane transport	103	-0.508053	-1.50587	0.00108885	0.0160014	0.0137856	2226	tags=31%, list=17%, signal=26%	ENSG00000179520/ENSG00000157103/ENSG00000145863/ENSG00000004939/ENSG00000131620/ENSG00000225697/ENSG00000189143/ENSG00000183048/ENSG00000074803/ENSG00000111886/ENSG00000162383/ENSG00000163285/ENSG00000036828/ENSG00000132911/ENSG00000182256/ENSG00000145888/ENSG00000131183/ENSG00000221955/ENSG00000168959/ENSG00000104888/ENSG00000105641/ENSG00000070915/ENSG00000151572/ENSG00000022355/ENSG00000074855…
Heart	Age	GO:1902476	GO:1902476	chloride transmembrane transport	81	-0.531388	-1.54426	0.00109996	0.016101	0.0138715	2226	tags=33%, list=17%, signal=28%	ENSG00000179520/ENSG00000157103/ENSG00000145863/ENSG00000004939/ENSG00000131620/ENSG00000225697/ENSG00000189143/ENSG00000074803/ENSG00000111886/ENSG00000162383/ENSG00000163285/ENSG00000036828/ENSG00000132911/ENSG00000182256/ENSG00000145888/ENSG00000221955/ENSG00000104888/ENSG00000070915/ENSG00000151572/ENSG00000022355/ENSG00000074855/ENSG00000109738/ENSG00000145451/ENSG00000187730/ENSG00000001626…
Heart	Age	GO:0042220	GO:0042220	response to cocaine	45	-0.600628	-1.64948	0.00116886	0.0170424	0.0146825	2178	tags=44%, list=16%, signal=37%	ENSG00000198959/ENSG00000157103/ENSG00000118432/ENSG00000276996/ENSG00000276825/ENSG00000162374/ENSG00000169676/ENSG00000160716/ENSG00000080824/ENSG00000075461/ENSG00000145708/ENSG00000184845/ENSG00000102468/ENSG00000110436/ENSG00000044574/ENSG00000149295/ENSG00000151577/ENSG00000135312/ENSG00000163064/ENSG00000164082
Heart	Age	GO:0021983	GO:0021983	pituitary gland development	40	-0.608774	-1.6519	0.00118597	0.0172244	0.0148393	2524	tags=52%, list=19%, signal=43%	ENSG00000070193/ENSG00000274382/ENSG00000171540/ENSG00000114315/ENSG00000111087/ENSG00000107831/ENSG00000276996/ENSG00000162552/ENSG00000143178/ENSG00000181449/ENSG00000064835/ENSG00000007372/ENSG00000184486/ENSG00000016082/ENSG00000138083/ENSG00000149295/ENSG00000175426/ENSG00000169840/ENSG00000069011/ENSG00000107187/ENSG00000136352
Heart	Age	GO:0099504	GO:0099504	synaptic vesicle cycle	176	-0.461199	-1.40973	0.00129908	0.0187208	0.0161285	2481	tags=30%, list=19%, signal=25%	ENSG00000075624/ENSG00000169760/ENSG00000067715/ENSG00000168993/ENSG00000008056/ENSG00000011347/ENSG00000179520/ENSG00000118432/ENSG00000130477/ENSG00000145335/ENSG00000106976/ENSG00000276495/ENSG00000166501/ENSG00000091428/ENSG00000107282/ENSG00000169860/ENSG00000101438/ENSG00000167371/ENSG00000108405/ENSG00000283859/ENSG00000107295/ENSG00000105737/ENSG00000164061/ENSG00000186111/ENSG00000163072…
Heart	Age	GO:0051402	GO:0051402	neuron apoptotic process	212	-0.452755	-1.38852	0.00129908	0.0187208	0.0161285	2148	tags=25%, list=16%, signal=22%	ENSG00000095002/ENSG00000145335/ENSG00000164379/ENSG00000135439/ENSG00000143799/ENSG00000107831/ENSG00000109654/ENSG00000142168/ENSG00000164778/ENSG00000105737/ENSG00000277632/ENSG00000100078/ENSG00000280682/ENSG00000176171/ENSG00000092969/ENSG00000134259/ENSG00000128271/ENSG00000176749/ENSG00000103460/ENSG00000124493/ENSG00000144355/ENSG00000004139/ENSG00000126778/ENSG00000197283/ENSG00000064300…
Heart	Age	GO:0014003	GO:0014003	oligodendrocyte development	39	-0.614776	-1.66463	0.00134709	0.0193378	0.01666	1519	tags=31%, list=11%, signal=27%	ENSG00000265763/ENSG00000273529/ENSG00000177807/ENSG00000254087/ENSG00000184144/ENSG00000164690/ENSG00000132970/ENSG00000184221/ENSG00000152784/ENSG00000139352/ENSG00000137462/ENSG00000125820
Heart	Age	GO:1905039	GO:1905039	carboxylic acid transmembrane transport	132	-0.482978	-1.45583	0.0013639	0.0194291	0.0167387	2331	tags=33%, list=18%, signal=27%	ENSG00000156398/ENSG00000171488/ENSG00000179520/ENSG00000157103/ENSG00000076351/ENSG00000144659/ENSG00000174358/ENSG00000141526/ENSG00000112499/ENSG00000011083/ENSG00000101188/ENSG00000164363/ENSG00000165457/ENSG00000101438/ENSG00000103257/ENSG00000147003/ENSG00000010379/ENSG00000183048/ENSG00000021488/ENSG00000141485/ENSG00000151012/ENSG00000162383/ENSG00000139209/ENSG00000132164/ENSG00000152822…
Heart	Age	GO:1903825	GO:1903825	organic acid transmembrane transport	133	-0.480036	-1.44668	0.0013639	0.0194291	0.0167387	2331	tags=32%, list=18%, signal=27%	ENSG00000156398/ENSG00000171488/ENSG00000179520/ENSG00000157103/ENSG00000076351/ENSG00000144659/ENSG00000174358/ENSG00000141526/ENSG00000112499/ENSG00000011083/ENSG00000101188/ENSG00000164363/ENSG00000165457/ENSG00000101438/ENSG00000103257/ENSG00000147003/ENSG00000010379/ENSG00000183048/ENSG00000021488/ENSG00000141485/ENSG00000151012/ENSG00000162383/ENSG00000139209/ENSG00000132164/ENSG00000152822…
Heart	Age	GO:0042472	GO:0042472	inner ear morphogenesis	93	-0.511908	-1.50615	0.00146554	0.0207972	0.0179174	2710	tags=43%, list=20%, signal=34%	ENSG00000249581/ENSG00000100625/ENSG00000125398/ENSG00000133216/ENSG00000136158/ENSG00000165730/ENSG00000070193/ENSG00000186862/ENSG00000163646/ENSG00000168234/ENSG00000071909/ENSG00000120756/ENSG00000176165/ENSG00000184564/ENSG00000107831/ENSG00000176058/ENSG00000142168/ENSG00000060718/ENSG00000065320/ENSG00000091536/ENSG00000182040/ENSG00000077943/ENSG00000154342/ENSG00000196767/ENSG00000174343…
Heart	Age	GO:0001763	GO:0001763	morphogenesis of a branching structure	174	-0.461647	-1.41006	0.00150327	0.0212516	0.0183088	2691	tags=31%, list=20%, signal=25%	ENSG00000100625/ENSG00000134245/ENSG00000285485/ENSG00000125398/ENSG00000136158/ENSG00000070193/ENSG00000109321/ENSG00000182533/ENSG00000251493/ENSG00000198959/ENSG00000147655/ENSG00000057657/ENSG00000105538/ENSG00000169083/ENSG00000275410/ENSG00000118526/ENSG00000107831/ENSG00000120149/ENSG00000125430/ENSG00000149418/ENSG00000166145/ENSG00000168743/ENSG00000019991/ENSG00000162552/ENSG00000125686…
Heart	Age	GO:0000725	GO:0000725	recombinational repair	150	-0.472982	-1.43137	0.00151235	0.021299	0.0183497	3255	tags=37%, list=25%, signal=28%	ENSG00000106399/ENSG00000165392/ENSG00000116560/ENSG00000173928/ENSG00000162039/ENSG00000196584/ENSG00000012048/ENSG00000183207/ENSG00000178028/ENSG00000198887/ENSG00000197299/ENSG00000163312/ENSG00000171792/ENSG00000167674/ENSG00000115233/ENSG00000075624/ENSG00000258366/ENSG00000168411/ENSG00000188486/ENSG00000156384/ENSG00000146263/ENSG00000117748/ENSG00000284901/ENSG00000136518/ENSG00000143799…
Heart	Age	GO:0021675	GO:0021675	nerve development	76	-0.531727	-1.53879	0.00152774	0.0214345	0.0184664	1994	tags=36%, list=15%, signal=30%	ENSG00000114315/ENSG00000184564/ENSG00000173917/ENSG00000120094/ENSG00000120093/ENSG00000134259/ENSG00000126778/ENSG00000064300/ENSG00000122877/ENSG00000137573/ENSG00000221866/ENSG00000160716/ENSG00000065361/ENSG00000109132/ENSG00000179774/ENSG00000075891/ENSG00000137203/ENSG00000016082/ENSG00000171246/ENSG00000181965/ENSG00000176697/ENSG00000091010/ENSG00000081923/ENSG00000198400/ENSG00000128652…
Heart	Age	GO:0044786	GO:0044786	cell cycle DNA replication	40	-0.603327	-1.63712	0.00155842	0.0217827	0.0187664	4122	tags=68%, list=31%, signal=47%	ENSG00000198783/ENSG00000168496/ENSG00000139618/ENSG00000112312/ENSG00000051180/ENSG00000084073/ENSG00000167513/ENSG00000165392/ENSG00000006634/ENSG00000197299/ENSG00000258366/ENSG00000105486/ENSG00000176208/ENSG00000147601/ENSG00000159147/ENSG00000101003/ENSG00000112029/ENSG00000101868/ENSG00000132646/ENSG00000093009/ENSG00000073111/ENSG00000112118/ENSG00000076003/ENSG00000075131/ENSG00000165891…
Heart	Age	GO:0097106	GO:0097106	postsynaptic density organization	28	-0.647117	-1.66913	0.00157325	0.0219077	0.0188741	2533	tags=50%, list=19%, signal=41%	ENSG00000110076/ENSG00000169760/ENSG00000102924/ENSG00000283859/ENSG00000128594/ENSG00000179915/ENSG00000197283/ENSG00000132535/ENSG00000152208/ENSG00000162105/ENSG00000131409/ENSG00000140538/ENSG00000171246/ENSG00000121871
Heart	Age	GO:0006357	GO:0006357	regulation of transcription by RNA polymerase II	1769	-0.360241	-1.14923	0.00161071	0.0223457	0.0192514	2113	tags=18%, list=16%, signal=18%	ENSG00000176165/ENSG00000151322/ENSG00000145335/ENSG00000166407/ENSG00000126453/ENSG00000164379/ENSG00000057657/ENSG00000138738/ENSG00000165495/ENSG00000135541/ENSG00000156150/ENSG00000169083/ENSG00000106261/ENSG00000275410/ENSG00000178919/ENSG00000137273/ENSG00000134954/ENSG00000118526/ENSG00000164600/ENSG00000114315/ENSG00000162992/ENSG00000123374/ENSG00000111087/ENSG00000284901/ENSG00000136518…
Heart	Age	GO:0007422	GO:0007422	peripheral nervous system development	69	-0.53979	-1.54859	0.0016432	0.0226871	0.0195456	1988	tags=30%, list=15%, signal=26%	ENSG00000063660/ENSG00000159216/ENSG00000159556/ENSG00000142168/ENSG00000128710/ENSG00000134259/ENSG00000122877/ENSG00000221866/ENSG00000163531/ENSG00000065361/ENSG00000177551/ENSG00000196876/ENSG00000100285/ENSG00000184486/ENSG00000016082/ENSG00000176697/ENSG00000119547/ENSG00000139352/ENSG00000168621/ENSG00000198743/ENSG00000108684
Heart	Age	GO:0048732	GO:0048732	gland development	386	-0.411929	-1.28754	0.00164753	0.0226871	0.0195456	2388	tags=26%, list=18%, signal=22%	ENSG00000138035/ENSG00000274382/ENSG00000110148/ENSG00000135925/ENSG00000100462/ENSG00000004478/ENSG00000014216/ENSG00000109321/ENSG00000182533/ENSG00000178568/ENSG00000171540/ENSG00000198959/ENSG00000079385/ENSG00000169083/ENSG00000129167/ENSG00000275410/ENSG00000178919/ENSG00000118526/ENSG00000114315/ENSG00000111087/ENSG00000123191/ENSG00000127152/ENSG00000107831/ENSG00000169032/ENSG00000142168…
Heart	Age	GO:0015718	GO:0015718	monocarboxylic acid transport	82	-0.527021	-1.53421	0.00165895	0.0227601	0.0196085	2177	tags=34%, list=16%, signal=29%	ENSG00000176463/ENSG00000079385/ENSG00000168398/ENSG00000141526/ENSG00000101188/ENSG00000165025/ENSG00000139155/ENSG00000125257/ENSG00000225697/ENSG00000276825/ENSG00000100078/ENSG00000162344/ENSG00000010379/ENSG00000135046/ENSG00000132164/ENSG00000125538/ENSG00000036828/ENSG00000132911/ENSG00000152779/ENSG00000073734/ENSG00000073756/ENSG00000149295/ENSG00000198049/ENSG00000111181/ENSG00000138308…
Heart	Age	GO:0071357	GO:0071357	cellular response to type I interferon	39	0.466732	1.80939	0.0017459	0.0238649	0.0205603	2131	tags=41%, list=16%, signal=35%	ENSG00000184979/ENSG00000140853/ENSG00000160710/ENSG00000126456/ENSG00000115415/ENSG00000101347/ENSG00000185745/ENSG00000142166/ENSG00000136560/ENSG00000067066/ENSG00000162434/ENSG00000198791/ENSG00000163357/ENSG00000114251/ENSG00000105397/ENSG00000131323
Heart	Age	GO:0021545	GO:0021545	cranial nerve development	52	-0.577054	-1.61384	0.0017904	0.0242945	0.0209304	1994	tags=42%, list=15%, signal=36%	ENSG00000114315/ENSG00000184564/ENSG00000173917/ENSG00000120094/ENSG00000120093/ENSG00000126778/ENSG00000122877/ENSG00000221866/ENSG00000160716/ENSG00000065361/ENSG00000109132/ENSG00000179774/ENSG00000075891/ENSG00000137203/ENSG00000016082/ENSG00000181965/ENSG00000091010/ENSG00000081923/ENSG00000198400/ENSG00000128652/ENSG00000105997/ENSG00000125820
Heart	Age	GO:0006835	GO:0006835	dicarboxylic acid transport	84	-0.529429	-1.54627	0.00178472	0.0242945	0.0209304	2329	tags=38%, list=18%, signal=32%	ENSG00000152661/ENSG00000171488/ENSG00000179520/ENSG00000076351/ENSG00000101200/ENSG00000145335/ENSG00000101188/ENSG00000165457/ENSG00000107282/ENSG00000225697/ENSG00000196277/ENSG00000183048/ENSG00000128271/ENSG00000141485/ENSG00000151012/ENSG00000162383/ENSG00000152822/ENSG00000081479/ENSG00000177807/ENSG00000166148/ENSG00000134294/ENSG00000104888/ENSG00000136854/ENSG00000007216/ENSG00000110436…
Heart	Age	GO:0015698	GO:0015698	inorganic anion transport	148	-0.470491	-1.4233	0.00184637	0.0249629	0.0215062	2408	tags=30%, list=18%, signal=25%	ENSG00000161800/ENSG00000171488/ENSG00000157765/ENSG00000179520/ENSG00000157103/ENSG00000145863/ENSG00000004939/ENSG00000131620/ENSG00000118972/ENSG00000125257/ENSG00000225697/ENSG00000189143/ENSG00000183048/ENSG00000074803/ENSG00000138669/ENSG00000111886/ENSG00000164889/ENSG00000162383/ENSG00000163285/ENSG00000036828/ENSG00000132911/ENSG00000085563/ENSG00000182256/ENSG00000145888/ENSG00000131183…
Heart	Age	GO:0001764	GO:0001764	neuron migration	158	-0.461341	-1.39994	0.00191307	0.0256779	0.0221222	2366	tags=30%, list=18%, signal=25%	ENSG00000168209/ENSG00000170370/ENSG00000185551/ENSG00000133083/ENSG00000176165/ENSG00000108387/ENSG00000066032/ENSG00000187094/ENSG00000137261/ENSG00000256061/ENSG00000177468/ENSG00000147437/ENSG00000150471/ENSG00000119042/ENSG00000215397/ENSG00000066279/ENSG00000065320/ENSG00000176749/ENSG00000162631/ENSG00000163462/ENSG00000152092/ENSG00000152377/ENSG00000164438/ENSG00000125492/ENSG00000050030…
Heart	Age	GO:0003018	GO:0003018	vascular process in circulatory system	223	-0.447594	-1.37379	0.00190733	0.0256779	0.0221222	2289	tags=29%, list=17%, signal=25%	ENSG00000174721/ENSG00000136160/ENSG00000164116/ENSG00000176463/ENSG00000079385/ENSG00000157103/ENSG00000168398/ENSG00000101200/ENSG00000197106/ENSG00000130037/ENSG00000118160/ENSG00000112499/ENSG00000171560/ENSG00000156113/ENSG00000133019/ENSG00000109610/ENSG00000139155/ENSG00000169860/ENSG00000125257/ENSG00000142168/ENSG00000108405/ENSG00000107295/ENSG00000103257/ENSG00000181408/ENSG00000108576…
Heart	Age	GO:0031175	GO:0031175	neuron projection development	844	-0.378772	-1.19925	0.00194242	0.0259781	0.0223809	2796	tags=26%, list=21%, signal=22%	ENSG00000104435/ENSG00000153993/ENSG00000111249/ENSG00000168758/ENSG00000046653/ENSG00000041982/ENSG00000249581/ENSG00000197959/ENSG00000197381/ENSG00000011009/ENSG00000044524/ENSG00000149922/ENSG00000184304/ENSG00000137055/ENSG00000285485/ENSG00000172461/ENSG00000092964/ENSG00000133216/ENSG00000026025/ENSG00000075624/ENSG00000169760/ENSG00000067715/ENSG00000158747/ENSG00000182687/ENSG00000186862…
Heart	Age	GO:0050853	GO:0050853	B cell receptor signaling pathway	42	-0.581547	-1.58175	0.00200032	0.0266565	0.0229653	2935	tags=45%, list=22%, signal=35%	ENSG00000105369/ENSG00000035720/ENSG00000004468/ENSG00000197943/ENSG00000196950/ENSG00000167851/ENSG00000101096/ENSG00000172578/ENSG00000135605/ENSG00000165025/ENSG00000166501/ENSG00000203896/ENSG00000136573/ENSG00000012124/ENSG00000171608/ENSG00000211955/ENSG00000254087/ENSG00000254709/ENSG00000007312
Heart	Age	GO:0006260	GO:0006260	DNA replication	245	-0.436487	-1.34875	0.00201642	0.0267751	0.0230675	3944	tags=42%, list=30%, signal=30%	ENSG00000139618/ENSG00000170312/ENSG00000178966/ENSG00000143971/ENSG00000100811/ENSG00000138376/ENSG00000116750/ENSG00000112312/ENSG00000051180/ENSG00000084073/ENSG00000146143/ENSG00000135829/ENSG00000167513/ENSG00000152193/ENSG00000100865/ENSG00000175305/ENSG00000127586/ENSG00000115355/ENSG00000162521/ENSG00000106399/ENSG00000165392/ENSG00000006634/ENSG00000121892/ENSG00000182156/ENSG00000169592…
Heart	Age	GO:0015844	GO:0015844	monoamine transport	69	-0.535338	-1.53581	0.00204268	0.0270273	0.0232848	2530	tags=46%, list=19%, signal=38%	ENSG00000164326/ENSG00000075624/ENSG00000067715/ENSG00000011347/ENSG00000118432/ENSG00000276781/ENSG00000145335/ENSG00000121853/ENSG00000112499/ENSG00000165025/ENSG00000169860/ENSG00000276996/ENSG00000276825/ENSG00000108405/ENSG00000108576/ENSG00000128271/ENSG00000184160/ENSG00000089250/ENSG00000160716/ENSG00000134207/ENSG00000132718/ENSG00000150594/ENSG00000184845/ENSG00000185897/ENSG00000170743…
Heart	Age	GO:0001656	GO:0001656	metanephros development	80	-0.521849	-1.51086	0.00209956	0.0276814	0.0238483	2232	tags=39%, list=17%, signal=32%	ENSG00000100625/ENSG00000125398/ENSG00000070193/ENSG00000251493/ENSG00000164920/ENSG00000275410/ENSG00000118526/ENSG00000114315/ENSG00000169344/ENSG00000143867/ENSG00000107831/ENSG00000188064/ENSG00000162552/ENSG00000273529/ENSG00000077943/ENSG00000156466/ENSG00000185008/ENSG00000126778/ENSG00000198914/ENSG00000276799/ENSG00000129654/ENSG00000170577/ENSG00000075891/ENSG00000125618/ENSG00000164690…
Heart	Age	GO:0072009	GO:0072009	nephron epithelium development	103	-0.496442	-1.47145	0.00215105	0.02826	0.0243468	2264	tags=32%, list=17%, signal=27%	ENSG00000136160/ENSG00000251493/ENSG00000163909/ENSG00000135541/ENSG00000275410/ENSG00000118526/ENSG00000114315/ENSG00000169344/ENSG00000143867/ENSG00000107831/ENSG00000125430/ENSG00000168743/ENSG00000188064/ENSG00000162552/ENSG00000273529/ENSG00000007062/ENSG00000126778/ENSG00000125084/ENSG00000178301/ENSG00000198914/ENSG00000276799/ENSG00000129654/ENSG00000170577/ENSG00000105696/ENSG00000075891…
Heart	Age	GO:0048839	GO:0048839	inner ear development	175	-0.450683	-1.37667	0.00216874	0.0283922	0.0244606	2710	tags=42%, list=20%, signal=34%	ENSG00000100360/ENSG00000139219/ENSG00000125378/ENSG00000095777/ENSG00000170891/ENSG00000196586/ENSG00000178573/ENSG00000145864/ENSG00000053918/ENSG00000249581/ENSG00000100625/ENSG00000125398/ENSG00000135547/ENSG00000133216/ENSG00000136158/ENSG00000165730/ENSG00000070193/ENSG00000186862/ENSG00000163646/ENSG00000168234/ENSG00000179520/ENSG00000071909/ENSG00000120756/ENSG00000176165/ENSG00000135541…
Heart	Age	GO:0021772	GO:0021772	olfactory bulb development	29	-0.636666	-1.64353	0.00218223	0.0283926	0.024461	1085	tags=34%, list=8%, signal=32%	ENSG00000185008/ENSG00000112333/ENSG00000103494/ENSG00000118193/ENSG00000163508/ENSG00000164853/ENSG00000152977/ENSG00000099617/ENSG00000128610/ENSG00000105880
Heart	Age	GO:0050954	GO:0050954	sensory perception of mechanical stimulus	137	-0.475516	-1.43572	0.00218404	0.0283926	0.024461	3244	tags=42%, list=25%, signal=32%	ENSG00000139219/ENSG00000152939/ENSG00000095777/ENSG00000154016/ENSG00000196586/ENSG00000145864/ENSG00000178602/ENSG00000187416/ENSG00000053918/ENSG00000131504/ENSG00000249581/ENSG00000136158/ENSG00000186862/ENSG00000163646/ENSG00000179520/ENSG00000101276/ENSG00000071909/ENSG00000160460/ENSG00000184564/ENSG00000122733/ENSG00000176058/ENSG00000139767/ENSG00000142168/ENSG00000060718/ENSG00000196277…
Heart	Age	GO:0098742	GO:0098742	cell-cell adhesion via plasma-membrane adhesion molecules	195	-0.441612	-1.35323	0.00220361	0.0285471	0.0245941	3166	tags=39%, list=24%, signal=30%	ENSG00000154639/ENSG00000196083/ENSG00000156642/ENSG00000183098/ENSG00000165731/ENSG00000204962/ENSG00000184697/ENSG00000173482/ENSG00000113555/ENSG00000158258/ENSG00000144619/ENSG00000174175/ENSG00000073008/ENSG00000161638/ENSG00000117154/ENSG00000288324/ENSG00000144847/ENSG00000169760/ENSG00000178235/ENSG00000156453/ENSG00000079385/ENSG00000105388/ENSG00000102924/ENSG00000273572/ENSG00000179820…
Heart	Age	GO:0042462	GO:0042462	eye photoreceptor cell development	29	-0.636134	-1.64216	0.00222379	0.0287085	0.0247332	1419	tags=31%, list=11%, signal=28%	ENSG00000186765/ENSG00000175544/ENSG00000103494/ENSG00000095464/ENSG00000007372/ENSG00000235718/ENSG00000134183/ENSG00000278570/ENSG00000118733
Heart	Age	GO:0072078	GO:0072078	nephron tubule morphogenesis	68	-0.521639	-1.49487	0.00242949	0.0312555	0.0269274	2691	tags=40%, list=20%, signal=32%	ENSG00000100625/ENSG00000134245/ENSG00000125398/ENSG00000251493/ENSG00000135541/ENSG00000275410/ENSG00000118526/ENSG00000114315/ENSG00000143867/ENSG00000107831/ENSG00000125430/ENSG00000168743/ENSG00000162552/ENSG00000273529/ENSG00000126778/ENSG00000125084/ENSG00000276799/ENSG00000170577/ENSG00000105696/ENSG00000075891/ENSG00000125618/ENSG00000164690/ENSG00000180772/ENSG00000274577/ENSG00000184292…
Heart	Age	GO:2000300	GO:2000300	regulation of synaptic vesicle exocytosis	58	-0.552902	-1.55515	0.00245485	0.0313647	0.0270215	2447	tags=38%, list=18%, signal=31%	ENSG00000169760/ENSG00000067715/ENSG00000008056/ENSG00000118432/ENSG00000276495/ENSG00000166501/ENSG00000107282/ENSG00000169860/ENSG00000108405/ENSG00000128271/ENSG00000147432/ENSG00000154764/ENSG00000114646/ENSG00000198785/ENSG00000150594/ENSG00000184845/ENSG00000102468/ENSG00000149295/ENSG00000135312/ENSG00000182389/ENSG00000101098/ENSG00000102003
Heart	Age	GO:0035725	GO:0035725	sodium ion transmembrane transport	141	-0.471182	-1.4224	0.00245032	0.0313647	0.0270215	2961	tags=40%, list=22%, signal=32%	ENSG00000183023/ENSG00000187446/ENSG00000137726/ENSG00000053918/ENSG00000144290/ENSG00000177098/ENSG00000154025/ENSG00000188687/ENSG00000162341/ENSG00000115616/ENSG00000114279/ENSG00000182533/ENSG00000157765/ENSG00000179520/ENSG00000157103/ENSG00000153721/ENSG00000197106/ENSG00000118160/ENSG00000174358/ENSG00000011083/ENSG00000143867/ENSG00000164363/ENSG00000276996/ENSG00000276825/ENSG00000181804…
Heart	Age	GO:0031018	GO:0031018	endocrine pancreas development	38	-0.600123	-1.62205	0.00251255	0.0318828	0.0274679	1263	tags=32%, list=10%, signal=29%	ENSG00000114315/ENSG00000162992/ENSG00000135046/ENSG00000173404/ENSG00000125798/ENSG00000007372/ENSG00000119547/ENSG00000101076/ENSG00000163623/ENSG00000139515/ENSG00000169856/ENSG00000125820
Heart	Age	GO:0006029	GO:0006029	proteoglycan metabolic process	79	-0.517598	-1.4997	0.00251055	0.0318828	0.0274679	1988	tags=32%, list=15%, signal=27%	ENSG00000063660/ENSG00000122863/ENSG00000171310/ENSG00000111962/ENSG00000109956/ENSG00000060718/ENSG00000125430/ENSG00000182601/ENSG00000182492/ENSG00000151388/ENSG00000111817/ENSG00000136213/ENSG00000136110/ENSG00000175229/ENSG00000107742/ENSG00000138653/ENSG00000137573/ENSG00000164318/ENSG00000112309/ENSG00000185352/ENSG00000176678/ENSG00000124302/ENSG00000106302/ENSG00000122254/ENSG00000153976
Heart	Age	GO:0042221	GO:0042221	response to chemical	3031	-0.345066	-1.10499	0.00260838	0.0329862	0.0284185	3340	tags=28%, list=25%, signal=27%	ENSG00000100836/ENSG00000288114/ENSG00000104899/ENSG00000111199/ENSG00000142156/ENSG00000115705/ENSG00000072849/ENSG00000023734/ENSG00000011485/ENSG00000071537/ENSG00000165527/ENSG00000119185/ENSG00000177189/ENSG00000092068/ENSG00000185236/ENSG00000164040/ENSG00000168040/ENSG00000288269/ENSG00000127314/ENSG00000116791/ENSG00000114026/ENSG00000176925/ENSG00000089177/ENSG00000162521/ENSG00000144580…
Heart	Age	GO:0007606	GO:0007606	sensory perception of chemical stimulus	82	-0.517294	-1.50589	0.00261846	0.0330015	0.0284317	1507	tags=39%, list=11%, signal=35%	ENSG00000162896/ENSG00000173662/ENSG00000254550/ENSG00000176294/ENSG00000276996/ENSG00000228567/ENSG00000131686/ENSG00000132563/ENSG00000255307/ENSG00000176555/ENSG00000170929/ENSG00000185933/ENSG00000172199/ENSG00000171133/ENSG00000173302/ENSG00000196944/ENSG00000110881/ENSG00000170373/ENSG00000169884/ENSG00000277481/ENSG00000149295/ENSG00000169962/ENSG00000104321/ENSG00000132259/ENSG00000134183…
Heart	Age	GO:0001658	GO:0001658	branching involved in ureteric bud morphogenesis	54	-0.563815	-1.58476	0.00264538	0.0332281	0.0286269	2691	tags=43%, list=20%, signal=34%	ENSG00000100625/ENSG00000134245/ENSG00000125398/ENSG00000251493/ENSG00000275410/ENSG00000118526/ENSG00000107831/ENSG00000125430/ENSG00000168743/ENSG00000162552/ENSG00000126778/ENSG00000125084/ENSG00000276799/ENSG00000170577/ENSG00000105696/ENSG00000075891/ENSG00000125618/ENSG00000164690/ENSG00000180772/ENSG00000274577/ENSG00000184292/ENSG00000168621/ENSG00000153976
Heart	Age	GO:0060337	GO:0060337	type I interferon signaling pathway	38	0.452483	1.72285	0.00280253	0.0349658	0.030124	2131	tags=39%, list=16%, signal=33%	ENSG00000184979/ENSG00000140853/ENSG00000160710/ENSG00000126456/ENSG00000115415/ENSG00000101347/ENSG00000142166/ENSG00000136560/ENSG00000067066/ENSG00000162434/ENSG00000198791/ENSG00000163357/ENSG00000114251/ENSG00000105397/ENSG00000131323
Heart	Age	GO:0002064	GO:0002064	epithelial cell development	181	-0.450463	-1.37578	0.00280176	0.0349658	0.030124	2104	tags=22%, list=16%, signal=19%	ENSG00000123728/ENSG00000057657/ENSG00000179820/ENSG00000169083/ENSG00000127152/ENSG00000163472/ENSG00000176890/ENSG00000149418/ENSG00000159167/ENSG00000188064/ENSG00000107796/ENSG00000173404/ENSG00000154764/ENSG00000083857/ENSG00000182187/ENSG00000115112/ENSG00000158669/ENSG00000125538/ENSG00000129514/ENSG00000083307/ENSG00000090339/ENSG00000082175/ENSG00000182871/ENSG00000129654/ENSG00000105976…
Heart	Age	GO:0060420	GO:0060420	regulation of heart growth	54	0.398306	1.63296	0.00282375	0.0349957	0.0301497	1204	tags=30%, list=9%, signal=27%	ENSG00000185386/ENSG00000151320/ENSG00000164442/ENSG00000138685/ENSG00000117152/ENSG00000105697/ENSG00000076555/ENSG00000186951/ENSG00000107779/ENSG00000139318/ENSG00000168214/ENSG00000078401/ENSG00000137193/ENSG00000164532/ENSG00000089225/ENSG00000066468
Heart	Age	GO:0000018	GO:0000018	regulation of DNA recombination	105	-0.490469	-1.4552	0.00282155	0.0349957	0.0301497	3006	tags=37%, list=23%, signal=29%	ENSG00000183684/ENSG00000183207/ENSG00000178028/ENSG00000116062/ENSG00000197299/ENSG00000163312/ENSG00000167674/ENSG00000189060/ENSG00000075624/ENSG00000258366/ENSG00000169621/ENSG00000095002/ENSG00000176208/ENSG00000117748/ENSG00000284901/ENSG00000136518/ENSG00000143799/ENSG00000164430/ENSG00000181544/ENSG00000185480/ENSG00000160117/ENSG00000015285/ENSG00000163104/ENSG00000138071/ENSG00000111247…
Heart	Age	GO:0050708	GO:0050708	regulation of protein secretion	203	-0.442041	-1.35601	0.00283319	0.0349961	0.0301501	2316	tags=28%, list=17%, signal=24%	ENSG00000142615/ENSG00000119782/ENSG00000011347/ENSG00000118432/ENSG00000276781/ENSG00000121853/ENSG00000131620/ENSG00000130037/ENSG00000171135/ENSG00000171560/ENSG00000162992/ENSG00000082196/ENSG00000007516/ENSG00000145087/ENSG00000276825/ENSG00000283859/ENSG00000138814/ENSG00000163032/ENSG00000115263/ENSG00000135631/ENSG00000155897/ENSG00000136573/ENSG00000092969/ENSG00000168615/ENSG00000091972…
Heart	Age	GO:0046717	GO:0046717	acid secretion	40	-0.590331	-1.60186	0.00289584	0.0356514	0.0307147	2385	tags=45%, list=18%, signal=37%	ENSG00000110148/ENSG00000157103/ENSG00000169344/ENSG00000101188/ENSG00000107282/ENSG00000225697/ENSG00000133107/ENSG00000004809/ENSG00000159164/ENSG00000036828/ENSG00000113749/ENSG00000073734/ENSG00000149295/ENSG00000151577/ENSG00000135312/ENSG00000182389/ENSG00000170893/ENSG00000228978
Heart	Age	GO:0060419	GO:0060419	heart growth	74	0.348067	1.52919	0.00292119	0.0358448	0.0308813	1204	tags=24%, list=9%, signal=22%	ENSG00000185386/ENSG00000151320/ENSG00000164442/ENSG00000138685/ENSG00000117152/ENSG00000105697/ENSG00000076555/ENSG00000186951/ENSG00000157933/ENSG00000107779/ENSG00000139318/ENSG00000168214/ENSG00000078401/ENSG00000137193/ENSG00000164532/ENSG00000089225/ENSG00000163110/ENSG00000066468
Heart	Age	GO:0001504	GO:0001504	neurotransmitter uptake	39	-0.597767	-1.61857	0.00298416	0.0364971	0.0314432	2226	tags=46%, list=17%, signal=39%	ENSG00000179520/ENSG00000157103/ENSG00000145335/ENSG00000112499/ENSG00000276996/ENSG00000276825/ENSG00000108576/ENSG00000010379/ENSG00000162383/ENSG00000132164/ENSG00000089250/ENSG00000177807/ENSG00000184845/ENSG00000110436/ENSG00000149295/ENSG00000111181/ENSG00000168621/ENSG00000151577
Heart	Age	GO:0043502	GO:0043502	regulation of muscle adaptation	66	0.367268	1.6371	0.00299549	0.0365155	0.0314591	2100	tags=33%, list=16%, signal=28%	ENSG00000156804/ENSG00000071282/ENSG00000248746/ENSG00000143318/ENSG00000146147/ENSG00000151320/ENSG00000116285/ENSG00000117152/ENSG00000105697/ENSG00000186951/ENSG00000028137/ENSG00000078401/ENSG00000132170/ENSG00000187616/ENSG00000006704/ENSG00000116741/ENSG00000173402/ENSG00000068024/ENSG00000166949/ENSG00000067182/ENSG00000141646/ENSG00000090020
Heart	Age	GO:0048469	GO:0048469	cell maturation	136	-0.474239	-1.43167	0.00300538	0.0365163	0.0314598	1765	tags=26%, list=13%, signal=23%	ENSG00000139767/ENSG00000163472/ENSG00000112029/ENSG00000176890/ENSG00000225697/ENSG00000100078/ENSG00000145491/ENSG00000071539/ENSG00000276336/ENSG00000273529/ENSG00000169594/ENSG00000071242/ENSG00000095627/ENSG00000174469/ENSG00000160801/ENSG00000163273/ENSG00000115112/ENSG00000158669/ENSG00000120049/ENSG00000129514/ENSG00000082175/ENSG00000118193/ENSG00000184144/ENSG00000125730/ENSG00000162769…
Heart	Age	GO:0048878	GO:0048878	chemical homeostasis	800	-0.374913	-1.18432	0.00312634	0.0378624	0.0326195	2301	tags=23%, list=17%, signal=21%	ENSG00000181374/ENSG00000114573/ENSG00000087237/ENSG00000136160/ENSG00000182533/ENSG00000119782/ENSG00000157765/ENSG00000179520/ENSG00000198959/ENSG00000118432/ENSG00000076351/ENSG00000173064/ENSG00000004939/ENSG00000165650/ENSG00000101200/ENSG00000145335/ENSG00000005379/ENSG00000155093/ENSG00000131620/ENSG00000130037/ENSG00000118160/ENSG00000166260/ENSG00000127220/ENSG00000171135/ENSG00000125970…
Heart	Age	GO:0072171	GO:0072171	mesonephric tubule morphogenesis	61	-0.538782	-1.52316	0.0031794	0.0383799	0.0330653	2691	tags=41%, list=20%, signal=33%	ENSG00000100625/ENSG00000134245/ENSG00000125398/ENSG00000251493/ENSG00000275410/ENSG00000118526/ENSG00000114315/ENSG00000143867/ENSG00000107831/ENSG00000125430/ENSG00000168743/ENSG00000162552/ENSG00000126778/ENSG00000125084/ENSG00000276799/ENSG00000170577/ENSG00000105696/ENSG00000075891/ENSG00000125618/ENSG00000164690/ENSG00000180772/ENSG00000274577/ENSG00000184292/ENSG00000168621/ENSG00000153976
Heart	Age	GO:0035150	GO:0035150	regulation of tube size	125	-0.471523	-1.41357	0.00319849	0.0384854	0.0331562	2264	tags=33%, list=17%, signal=27%	ENSG00000136160/ENSG00000164116/ENSG00000168398/ENSG00000101200/ENSG00000130037/ENSG00000171560/ENSG00000156113/ENSG00000133019/ENSG00000109610/ENSG00000169860/ENSG00000142168/ENSG00000108405/ENSG00000181408/ENSG00000108576/ENSG00000128271/ENSG00000107796/ENSG00000144891/ENSG00000184160/ENSG00000169676/ENSG00000163273/ENSG00000089250/ENSG00000036828/ENSG00000276799/ENSG00000148680/ENSG00000166148…
Heart	Age	GO:0035107	GO:0035107	appendage morphogenesis	125	-0.471174	-1.41252	0.00327331	0.0390582	0.0336497	2899	tags=31%, list=22%, signal=25%	ENSG00000128918/ENSG00000075388/ENSG00000176887/ENSG00000078399/ENSG00000164107/ENSG00000125398/ENSG00000070193/ENSG00000174279/ENSG00000164920/ENSG00000147655/ENSG00000156150/ENSG00000171310/ENSG00000143867/ENSG00000134569/ENSG00000107831/ENSG00000143320/ENSG00000120149/ENSG00000128710/ENSG00000150893/ENSG00000092969/ENSG00000125686/ENSG00000099139/ENSG00000138829/ENSG00000154764/ENSG00000103494…
Heart	Age	GO:0035108	GO:0035108	limb morphogenesis	125	-0.471174	-1.41252	0.00327331	0.0390582	0.0336497	2899	tags=31%, list=22%, signal=25%	ENSG00000128918/ENSG00000075388/ENSG00000176887/ENSG00000078399/ENSG00000164107/ENSG00000125398/ENSG00000070193/ENSG00000174279/ENSG00000164920/ENSG00000147655/ENSG00000156150/ENSG00000171310/ENSG00000143867/ENSG00000134569/ENSG00000107831/ENSG00000143320/ENSG00000120149/ENSG00000128710/ENSG00000150893/ENSG00000092969/ENSG00000125686/ENSG00000099139/ENSG00000138829/ENSG00000154764/ENSG00000103494…
Heart	Age	GO:0099003	GO:0099003	vesicle-mediated transport in synapse	194	-0.447746	-1.3717	0.00327761	0.0390582	0.0336497	2481	tags=29%, list=19%, signal=24%	ENSG00000075624/ENSG00000169760/ENSG00000067715/ENSG00000168993/ENSG00000008056/ENSG00000011347/ENSG00000179520/ENSG00000118432/ENSG00000130477/ENSG00000145335/ENSG00000106976/ENSG00000276495/ENSG00000166501/ENSG00000169181/ENSG00000091428/ENSG00000107282/ENSG00000169860/ENSG00000101438/ENSG00000167371/ENSG00000276825/ENSG00000108405/ENSG00000283859/ENSG00000107295/ENSG00000105737/ENSG00000164061…
Heart	Age	GO:0014015	GO:0014015	positive regulation of gliogenesis	59	-0.544238	-1.53333	0.00334748	0.0397634	0.0342572	2073	tags=32%, list=16%, signal=27%	ENSG00000110107/ENSG00000114315/ENSG00000166145/ENSG00000103257/ENSG00000265763/ENSG00000065320/ENSG00000205927/ENSG00000122877/ENSG00000081479/ENSG00000125538/ENSG00000101412/ENSG00000254087/ENSG00000164690/ENSG00000078900/ENSG00000175505/ENSG00000228978/ENSG00000163623/ENSG00000137462/ENSG00000125820
Heart	Age	GO:0007605	GO:0007605	sensory perception of sound	121	-0.474965	-1.42258	0.00360271	0.0426588	0.0367517	3244	tags=42%, list=25%, signal=32%	ENSG00000139219/ENSG00000152939/ENSG00000095777/ENSG00000154016/ENSG00000196586/ENSG00000145864/ENSG00000178602/ENSG00000187416/ENSG00000053918/ENSG00000131504/ENSG00000249581/ENSG00000136158/ENSG00000186862/ENSG00000163646/ENSG00000179520/ENSG00000101276/ENSG00000071909/ENSG00000160460/ENSG00000184564/ENSG00000176058/ENSG00000139767/ENSG00000142168/ENSG00000060718/ENSG00000196277/ENSG00000091536…
Heart	Age	GO:0030326	GO:0030326	embryonic limb morphogenesis	106	-0.483547	-1.43514	0.00367738	0.0432674	0.037276	2184	tags=27%, list=17%, signal=23%	ENSG00000164920/ENSG00000147655/ENSG00000156150/ENSG00000171310/ENSG00000143867/ENSG00000134569/ENSG00000107831/ENSG00000143320/ENSG00000120149/ENSG00000128710/ENSG00000150893/ENSG00000092969/ENSG00000125686/ENSG00000138829/ENSG00000154764/ENSG00000103494/ENSG00000083307/ENSG00000144218/ENSG00000164651/ENSG00000137203/ENSG00000164690/ENSG00000162769/ENSG00000123388/ENSG00000105880/ENSG00000180818…
Heart	Age	GO:0035113	GO:0035113	embryonic appendage morphogenesis	106	-0.483547	-1.43514	0.00367738	0.0432674	0.037276	2184	tags=27%, list=17%, signal=23%	ENSG00000164920/ENSG00000147655/ENSG00000156150/ENSG00000171310/ENSG00000143867/ENSG00000134569/ENSG00000107831/ENSG00000143320/ENSG00000120149/ENSG00000128710/ENSG00000150893/ENSG00000092969/ENSG00000125686/ENSG00000138829/ENSG00000154764/ENSG00000103494/ENSG00000083307/ENSG00000144218/ENSG00000164651/ENSG00000137203/ENSG00000164690/ENSG00000162769/ENSG00000123388/ENSG00000105880/ENSG00000180818…
Heart	Age	GO:0043583	GO:0043583	ear development	200	-0.445305	-1.36506	0.00375906	0.0440889	0.0379838	2710	tags=40%, list=20%, signal=32%	ENSG00000100360/ENSG00000139219/ENSG00000125378/ENSG00000095777/ENSG00000170891/ENSG00000196586/ENSG00000178573/ENSG00000145864/ENSG00000053918/ENSG00000125878/ENSG00000249581/ENSG00000100625/ENSG00000125398/ENSG00000135547/ENSG00000133216/ENSG00000136158/ENSG00000165730/ENSG00000070193/ENSG00000186862/ENSG00000163646/ENSG00000168234/ENSG00000179520/ENSG00000071909/ENSG00000164920/ENSG00000120756…
Heart	Age	GO:0048708	GO:0048708	astrocyte differentiation	68	-0.512843	-1.46966	0.00384507	0.0449559	0.0387307	2073	tags=29%, list=16%, signal=25%	ENSG00000110107/ENSG00000114315/ENSG00000169032/ENSG00000273529/ENSG00000128271/ENSG00000172020/ENSG00000112333/ENSG00000125538/ENSG00000184144/ENSG00000163508/ENSG00000050555/ENSG00000184845/ENSG00000007372/ENSG00000164690/ENSG00000184486/ENSG00000140538/ENSG00000175505/ENSG00000148704/ENSG00000228978/ENSG00000125820
Heart	Age	GO:0048678	GO:0048678	response to axon injury	70	-0.525097	-1.50858	0.00386735	0.0450746	0.038833	2013	tags=33%, list=15%, signal=28%	ENSG00000171160/ENSG00000137261/ENSG00000169032/ENSG00000040608/ENSG00000142168/ENSG00000276336/ENSG00000176171/ENSG00000082482/ENSG00000110244/ENSG00000172020/ENSG00000004139/ENSG00000114646/ENSG00000118520/ENSG00000254087/ENSG00000185924/ENSG00000116147/ENSG00000277586/ENSG00000016082/ENSG00000140538/ENSG00000149295/ENSG00000198400/ENSG00000175426/ENSG00000158445
Heart	Age	GO:0014013	GO:0014013	regulation of gliogenesis	88	-0.51006	-1.49391	0.00388793	0.0451729	0.0389176	1646	tags=28%, list=12%, signal=25%	ENSG00000166145/ENSG00000103257/ENSG00000265763/ENSG00000065320/ENSG00000273529/ENSG00000006042/ENSG00000144355/ENSG00000106462/ENSG00000205927/ENSG00000122877/ENSG00000112333/ENSG00000081479/ENSG00000125538/ENSG00000101412/ENSG00000254087/ENSG00000172238/ENSG00000164690/ENSG00000140538/ENSG00000078900/ENSG00000175505/ENSG00000151577/ENSG00000228978/ENSG00000163623/ENSG00000137462/ENSG00000125820
Heart	Age	GO:0071692	GO:0071692	protein localization to extracellular region	284	-0.418286	-1.29806	0.00390403	0.0452186	0.0389571	2544	tags=27%, list=19%, signal=23%	ENSG00000112038/ENSG00000164326/ENSG00000166128/ENSG00000158747/ENSG00000102362/ENSG00000168993/ENSG00000142615/ENSG00000136160/ENSG00000119782/ENSG00000011347/ENSG00000118432/ENSG00000276781/ENSG00000121853/ENSG00000155093/ENSG00000131620/ENSG00000102924/ENSG00000130037/ENSG00000275410/ENSG00000171135/ENSG00000171560/ENSG00000162992/ENSG00000082196/ENSG00000007516/ENSG00000155660/ENSG00000091428…
Heart	Age	GO:0002066	GO:0002066	columnar/cuboidal epithelial cell development	44	-0.57209	-1.57181	0.00394283	0.0455262	0.039222	1038	tags=23%, list=8%, signal=21%	ENSG00000173404/ENSG00000158669/ENSG00000082175/ENSG00000007372/ENSG00000124664/ENSG00000101076/ENSG00000106004/ENSG00000163623/ENSG00000102554/ENSG00000125820
Heart	Age	GO:0060421	GO:0060421	positive regulation of heart growth	29	0.503364	1.85141	0.0040478	0.04649	0.0400524	1204	tags=38%, list=9%, signal=35%	ENSG00000151320/ENSG00000138685/ENSG00000105697/ENSG00000076555/ENSG00000107779/ENSG00000168214/ENSG00000078401/ENSG00000137193/ENSG00000164532/ENSG00000089225/ENSG00000066468
Heart	Age	GO:0072337	GO:0072337	modified amino acid transport	33	-0.619473	-1.62589	0.00407632	0.04649	0.0400524	2146	tags=52%, list=16%, signal=43%	ENSG00000152661/ENSG00000076351/ENSG00000165457/ENSG00000125257/ENSG00000010379/ENSG00000174827/ENSG00000021488/ENSG00000004809/ENSG00000151012/ENSG00000081479/ENSG00000152779/ENSG00000134294/ENSG00000197375/ENSG00000111181/ENSG00000114770/ENSG00000110203/ENSG00000268104
Heart	Age	GO:0051955	GO:0051955	regulation of amino acid transport	43	-0.572788	-1.56822	0.00407385	0.04649	0.0400524	2226	tags=44%, list=17%, signal=37%	ENSG00000179520/ENSG00000157103/ENSG00000101200/ENSG00000145335/ENSG00000101188/ENSG00000103257/ENSG00000196277/ENSG00000147003/ENSG00000128271/ENSG00000159164/ENSG00000118520/ENSG00000166148/ENSG00000134294/ENSG00000136854/ENSG00000198049/ENSG00000135312/ENSG00000170893/ENSG00000164082/ENSG00000228978
Heart	Age	GO:0006935	GO:0006935	chemotaxis	472	-0.395035	-1.23994	0.00405275	0.04649	0.0400524	3222	tags=33%, list=24%, signal=26%	ENSG00000092421/ENSG00000188822/ENSG00000141968/ENSG00000125378/ENSG00000276701/ENSG00000154639/ENSG00000163823/ENSG00000156642/ENSG00000128340/ENSG00000165731/ENSG00000157168/ENSG00000187122/ENSG00000182580/ENSG00000138135/ENSG00000035720/ENSG00000136238/ENSG00000173482/ENSG00000172349/ENSG00000144619/ENSG00000185737/ENSG00000075388/ENSG00000110934/ENSG00000112486/ENSG00000153993/ENSG00000168758…
Heart	Age	GO:0009719	GO:0009719	response to endogenous stimulus	1295	-0.360206	-1.14627	0.00412711	0.0469253	0.0404275	2551	tags=23%, list=19%, signal=21%	ENSG00000133216/ENSG00000112038/ENSG00000136158/ENSG00000070193/ENSG00000135363/ENSG00000149305/ENSG00000181195/ENSG00000026025/ENSG00000165168/ENSG00000123342/ENSG00000075624/ENSG00000152661/ENSG00000170027/ENSG00000132334/ENSG00000084636/ENSG00000182621/ENSG00000158747/ENSG00000163430/ENSG00000166033/ENSG00000138035/ENSG00000165140/ENSG00000108187/ENSG00000168209/ENSG00000135925/ENSG00000107104…
Heart	Age	GO:0035116	GO:0035116	embryonic hindlimb morphogenesis	27	-0.630035	-1.61049	0.00415913	0.0471453	0.040617	2184	tags=44%, list=17%, signal=37%	ENSG00000164920/ENSG00000147655/ENSG00000156150/ENSG00000143867/ENSG00000107831/ENSG00000120149/ENSG00000125686/ENSG00000154764/ENSG00000103494/ENSG00000144218/ENSG00000164690/ENSG00000069011
Heart	Age	GO:0032989	GO:0032989	cellular component morphogenesis	682	-0.380179	-1.19777	0.00420147	0.0474804	0.0409057	2447	tags=23%, list=18%, signal=20%	ENSG00000169760/ENSG00000067715/ENSG00000158747/ENSG00000138035/ENSG00000147852/ENSG00000028839/ENSG00000141385/ENSG00000107104/ENSG00000178235/ENSG00000133083/ENSG00000144460/ENSG00000139233/ENSG00000182533/ENSG00000251493/ENSG00000155974/ENSG00000160460/ENSG00000058085/ENSG00000130477/ENSG00000176165/ENSG00000101977/ENSG00000168280/ENSG00000131620/ENSG00000283085/ENSG00000136279/ENSG00000179542…
Heart	Age	GO:0035282	GO:0035282	segmentation	83	-0.507234	-1.47874	0.0042784	0.0481249	0.0414609	1890	tags=28%, list=14%, signal=24%	ENSG00000143867/ENSG00000163389/ENSG00000101346/ENSG00000164458/ENSG00000273529/ENSG00000095627/ENSG00000154342/ENSG00000111049/ENSG00000122877/ENSG00000165556/ENSG00000173253/ENSG00000136099/ENSG00000151379/ENSG00000083093/ENSG00000184344/ENSG00000164690/ENSG00000181965/ENSG00000103241/ENSG00000274577/ENSG00000180113/ENSG00000171956/ENSG00000179111/ENSG00000105996
Heart	Age	GO:0071695	GO:0071695	anatomical structure maturation	186	-0.445943	-1.36511	0.00428439	0.0481249	0.0414609	1765	tags=24%, list=13%, signal=21%	ENSG00000139767/ENSG00000163472/ENSG00000112029/ENSG00000120149/ENSG00000176890/ENSG00000225697/ENSG00000100078/ENSG00000145491/ENSG00000071539/ENSG00000276336/ENSG00000151388/ENSG00000147155/ENSG00000092969/ENSG00000273529/ENSG00000068078/ENSG00000169594/ENSG00000071242/ENSG00000095627/ENSG00000174469/ENSG00000176749/ENSG00000160801/ENSG00000125084/ENSG00000163273/ENSG00000115112/ENSG00000158669…
Heart	Age	GO:0060428	GO:0060428	lung epithelium development	40	-0.580916	-1.57631	0.00431574	0.0483311	0.0416386	1826	tags=32%, list=14%, signal=28%	ENSG00000169032/ENSG00000288257/ENSG00000188064/ENSG00000129514/ENSG00000083307/ENSG00000129654/ENSG00000124664/ENSG00000164690/ENSG00000078900/ENSG00000139352/ENSG00000106004/ENSG00000106541/ENSG00000136352
Heart	Age	GO:0046530	GO:0046530	photoreceptor cell differentiation	53	-0.546444	-1.52993	0.00433043	0.04835	0.0416549	3706	tags=49%, list=28%, signal=35%	ENSG00000187535/ENSG00000137474/ENSG00000174483/ENSG00000163501/ENSG00000134376/ENSG00000070729/ENSG00000140463/ENSG00000089091/ENSG00000183638/ENSG00000125398/ENSG00000057657/ENSG00000135541/ENSG00000112619/ENSG00000186765/ENSG00000179270/ENSG00000144355/ENSG00000007062/ENSG00000175544/ENSG00000103494/ENSG00000095464/ENSG00000007372/ENSG00000235718/ENSG00000148600/ENSG00000134183/ENSG00000278570…
Heart	Age	GO:0010035	GO:0010035	response to inorganic substance	439	-0.396457	-1.24353	0.00442455	0.0491059	0.0423061	3206	tags=30%, list=24%, signal=24%	ENSG00000177606/ENSG00000178773/ENSG00000080819/ENSG00000176971/ENSG00000198838/ENSG00000196557/ENSG00000020426/ENSG00000138061/ENSG00000183023/ENSG00000163874/ENSG00000196353/ENSG00000119523/ENSG00000132510/ENSG00000184389/ENSG00000112514/ENSG00000162551/ENSG00000197943/ENSG00000197299/ENSG00000138823/ENSG00000129673/ENSG00000143933/ENSG00000285485/ENSG00000068831/ENSG00000143878/ENSG00000181195…
Heart	Age	GO:0042330	GO:0042330	taxis	474	-0.396061	-1.24342	0.00442455	0.0491059	0.0423061	3222	tags=33%, list=24%, signal=26%	ENSG00000092421/ENSG00000188822/ENSG00000141968/ENSG00000125378/ENSG00000276701/ENSG00000154639/ENSG00000163823/ENSG00000156642/ENSG00000128340/ENSG00000165731/ENSG00000157168/ENSG00000187122/ENSG00000182580/ENSG00000138135/ENSG00000035720/ENSG00000136238/ENSG00000173482/ENSG00000172349/ENSG00000144619/ENSG00000185737/ENSG00000075388/ENSG00000110934/ENSG00000112486/ENSG00000153993/ENSG00000168758…
Heart	Age	GO:0015909	GO:0015909	long-chain fatty acid transport	51	-0.550741	-1.53698	0.00449119	0.0496349	0.0427618	2324	tags=33%, list=18%, signal=28%	ENSG00000113396/ENSG00000123983/ENSG00000168398/ENSG00000101188/ENSG00000165025/ENSG00000147872/ENSG00000276825/ENSG00000100078/ENSG00000134548/ENSG00000135046/ENSG00000132911/ENSG00000149295/ENSG00000198049/ENSG00000138308/ENSG00000163586/ENSG00000151577/ENSG00000197142
Heart	Age	GO:0010038	GO:0010038	response to metal ion	284	-0.416396	-1.29219	0.00449891	0.0496349	0.0427618	3206	tags=33%, list=24%, signal=26%	ENSG00000177606/ENSG00000178773/ENSG00000080819/ENSG00000176971/ENSG00000198838/ENSG00000196557/ENSG00000020426/ENSG00000196353/ENSG00000119523/ENSG00000184389/ENSG00000112514/ENSG00000197943/ENSG00000138823/ENSG00000129673/ENSG00000143933/ENSG00000285485/ENSG00000068831/ENSG00000181195/ENSG00000165168/ENSG00000169760/ENSG00000067715/ENSG00000144935/ENSG00000165140/ENSG00000164362/ENSG00000011347…
Muscle	Age	GO:0006959	GO:0006959	humoral immune response	111	0.600203	2.5938	1e-10	1.63087e-08	1.22426e-08	1594	tags=38%, list=12%, signal=34%	ENSG00000149131/ENSG00000171564/ENSG00000205403/ENSG00000171560/ENSG00000113600/ENSG00000204359/ENSG00000091513/ENSG00000241253/ENSG00000110169/ENSG00000241534/ENSG00000125730/ENSG00000180210/ENSG00000008438/ENSG00000176919/ENSG00000124875/ENSG00000181374/ENSG00000125538/ENSG00000000971/ENSG00000169245/ENSG00000164406/ENSG00000157131/ENSG00000175899/ENSG00000183918/ENSG00000124116/ENSG00000021852…
Muscle	Age	GO:0006261	GO:0006261	DNA-templated DNA replication	145	-0.559008	-2.24638	1e-10	1.63087e-08	1.22426e-08	2138	tags=38%, list=16%, signal=32%	ENSG00000136807/ENSG00000132383/ENSG00000187790/ENSG00000138346/ENSG00000115947/ENSG00000136982/ENSG00000161036/ENSG00000258366/ENSG00000051341/ENSG00000084073/ENSG00000133119/ENSG00000160957/ENSG00000100479/ENSG00000112029/ENSG00000168411/ENSG00000020922/ENSG00000109917/ENSG00000176208/ENSG00000111732/ENSG00000197299/ENSG00000159147/ENSG00000107815/ENSG00000101003/ENSG00000014138/ENSG00000129173…
Muscle	Age	GO:0002250	GO:0002250	adaptive immune response	276	0.451967	2.21336	1e-10	1.63087e-08	1.22426e-08	2339	tags=34%, list=18%, signal=29%	ENSG00000149131/ENSG00000171564/ENSG00000205403/ENSG00000171560/ENSG00000113600/ENSG00000110169/ENSG00000134321/ENSG00000026751/ENSG00000125730/ENSG00000176919/ENSG00000182566/ENSG00000198851/ENSG00000211598/ENSG00000167604/ENSG00000125538/ENSG00000172578/ENSG00000135047/ENSG00000078081/ENSG00000115085/ENSG00000211798/ENSG00000157131/ENSG00000121807/ENSG00000113263/ENSG00000115594/ENSG00000183918…
Muscle	Age	GO:0045087	GO:0045087	innate immune response	472	0.428951	2.19067	1e-10	1.63087e-08	1.22426e-08	1613	tags=26%, list=12%, signal=24%	ENSG00000149131/ENSG00000171564/ENSG00000205403/ENSG00000171560/ENSG00000113600/ENSG00000204359/ENSG00000241253/ENSG00000110169/ENSG00000241534/ENSG00000134321/ENSG00000026751/ENSG00000125730/ENSG00000142166/ENSG00000124201/ENSG00000008438/ENSG00000254647/ENSG00000176919/ENSG00000136688/ENSG00000166263/ENSG00000108771/ENSG00000184979/ENSG00000276085/ENSG00000116824/ENSG00000181374/ENSG00000000971…
Muscle	Age	GO:0002443	GO:0002443	leukocyte mediated immunity	247	0.440841	2.12907	1e-10	1.63087e-08	1.22426e-08	1635	tags=26%, list=12%, signal=23%	ENSG00000134443/ENSG00000149131/ENSG00000205403/ENSG00000113600/ENSG00000110169/ENSG00000134321/ENSG00000026751/ENSG00000125730/ENSG00000180210/ENSG00000176919/ENSG00000182566/ENSG00000124875/ENSG00000116824/ENSG00000255587/ENSG00000125538/ENSG00000157131/ENSG00000121807/ENSG00000115594/ENSG00000183918/ENSG00000239732/ENSG00000153879/ENSG00000162739/ENSG00000162711/ENSG00000118520/ENSG00000223481…
Muscle	Age	GO:0098542	GO:0098542	defense response to other organism	605	0.405704	2.11787	1e-10	1.63087e-08	1.22426e-08	1643	tags=25%, list=13%, signal=23%	ENSG00000149131/ENSG00000171564/ENSG00000205403/ENSG00000171560/ENSG00000113600/ENSG00000204359/ENSG00000091513/ENSG00000241253/ENSG00000110169/ENSG00000241534/ENSG00000134321/ENSG00000026751/ENSG00000125730/ENSG00000142166/ENSG00000124201/ENSG00000180210/ENSG00000008438/ENSG00000254647/ENSG00000176919/ENSG00000136688/ENSG00000166263/ENSG00000108771/ENSG00000184979/ENSG00000124875/ENSG00000276085…
Muscle	Age	GO:0050778	GO:0050778	positive regulation of immune response	339	0.415215	2.05796	1e-10	1.63087e-08	1.22426e-08	2357	tags=32%, list=18%, signal=27%	ENSG00000149131/ENSG00000205403/ENSG00000113600/ENSG00000204359/ENSG00000241253/ENSG00000110169/ENSG00000241534/ENSG00000134321/ENSG00000125730/ENSG00000124201/ENSG00000176919/ENSG00000232641/ENSG00000124508/ENSG00000198851/ENSG00000167604/ENSG00000125538/ENSG00000000971/ENSG00000172578/ENSG00000140853/ENSG00000182866/ENSG00000126456/ENSG00000123609/ENSG00000115085/ENSG00000157131/ENSG00000121807…
Muscle	Age	GO:0002252	GO:0002252	immune effector process	409	0.406445	2.0434	1e-10	1.63087e-08	1.22426e-08	1635	tags=24%, list=12%, signal=22%	ENSG00000134443/ENSG00000149131/ENSG00000205403/ENSG00000113600/ENSG00000204359/ENSG00000118137/ENSG00000241253/ENSG00000110169/ENSG00000241534/ENSG00000134321/ENSG00000026751/ENSG00000125730/ENSG00000180210/ENSG00000008438/ENSG00000254647/ENSG00000176919/ENSG00000182566/ENSG00000108771/ENSG00000124875/ENSG00000008513/ENSG00000116824/ENSG00000255587/ENSG00000167604/ENSG00000125538/ENSG00000000971…
Muscle	Age	GO:0006955	GO:0006955	immune response	981	0.367881	1.9874	1e-10	1.63087e-08	1.22426e-08	1613	tags=22%, list=12%, signal=21%	ENSG00000134443/ENSG00000149131/ENSG00000171564/ENSG00000205403/ENSG00000171560/ENSG00000113600/ENSG00000204359/ENSG00000091513/ENSG00000118137/ENSG00000241253/ENSG00000125735/ENSG00000110169/ENSG00000241534/ENSG00000134321/ENSG00000026751/ENSG00000125730/ENSG00000142166/ENSG00000124201/ENSG00000180210/ENSG00000008438/ENSG00000254647/ENSG00000176919/ENSG00000136688/ENSG00000232641/ENSG00000166263…
Muscle	Age	GO:0050776	GO:0050776	regulation of immune response	549	0.379838	1.9721	1e-10	1.63087e-08	1.22426e-08	2364	tags=29%, list=18%, signal=25%	ENSG00000149131/ENSG00000205403/ENSG00000113600/ENSG00000204359/ENSG00000241253/ENSG00000110169/ENSG00000241534/ENSG00000134321/ENSG00000125730/ENSG00000124201/ENSG00000008438/ENSG00000254647/ENSG00000176919/ENSG00000232641/ENSG00000182566/ENSG00000108771/ENSG00000124508/ENSG00000184979/ENSG00000198851/ENSG00000167604/ENSG00000125538/ENSG00000000971/ENSG00000172578/ENSG00000115267/ENSG00000140853…
Muscle	Age	GO:0009617	GO:0009617	response to bacterium	379	0.382616	1.92125	1e-10	1.63087e-08	1.22426e-08	2319	tags=31%, list=18%, signal=26%	ENSG00000171564/ENSG00000171560/ENSG00000204359/ENSG00000091513/ENSG00000241253/ENSG00000241534/ENSG00000125730/ENSG00000142166/ENSG00000124201/ENSG00000180210/ENSG00000008438/ENSG00000136688/ENSG00000108771/ENSG00000184979/ENSG00000124875/ENSG00000165197/ENSG00000125538/ENSG00000173821/ENSG00000134326/ENSG00000169245/ENSG00000172578/ENSG00000148677/ENSG00000092067/ENSG00000126456/ENSG00000164406…
Muscle	Age	GO:0043207	GO:0043207	response to external biotic stimulus	844	0.350928	1.88018	1e-10	1.63087e-08	1.22426e-08	1760	tags=23%, list=13%, signal=21%	ENSG00000134443/ENSG00000149131/ENSG00000171564/ENSG00000205403/ENSG00000171560/ENSG00000113600/ENSG00000204359/ENSG00000091513/ENSG00000241253/ENSG00000110169/ENSG00000241534/ENSG00000134321/ENSG00000026751/ENSG00000125730/ENSG00000142166/ENSG00000124201/ENSG00000180210/ENSG00000008438/ENSG00000254647/ENSG00000176919/ENSG00000136688/ENSG00000166263/ENSG00000108771/ENSG00000184979/ENSG00000124875…
Muscle	Age	GO:0051276	GO:0051276	chromosome organization	495	-0.411208	-1.85862	1e-10	1.63087e-08	1.22426e-08	2944	tags=35%, list=22%, signal=28%	ENSG00000197771/ENSG00000097007/ENSG00000146731/ENSG00000167842/ENSG00000080345/ENSG00000174371/ENSG00000136492/ENSG00000122376/ENSG00000204463/ENSG00000233348/ENSG00000135624/ENSG00000212916/ENSG00000104885/ENSG00000275837/ENSG00000155657/ENSG00000285262/ENSG00000121579/ENSG00000276910/ENSG00000130177/ENSG00000136824/ENSG00000227804/ENSG00000162039/ENSG00000137804/ENSG00000277956/ENSG00000140451…
Muscle	Age	GO:0051707	GO:0051707	response to other organism	841	0.346556	1.84919	1e-10	1.63087e-08	1.22426e-08	1760	tags=23%, list=13%, signal=21%	ENSG00000149131/ENSG00000171564/ENSG00000205403/ENSG00000171560/ENSG00000113600/ENSG00000204359/ENSG00000091513/ENSG00000241253/ENSG00000110169/ENSG00000241534/ENSG00000134321/ENSG00000026751/ENSG00000125730/ENSG00000142166/ENSG00000124201/ENSG00000180210/ENSG00000008438/ENSG00000254647/ENSG00000176919/ENSG00000136688/ENSG00000166263/ENSG00000108771/ENSG00000184979/ENSG00000124875/ENSG00000276085…
Muscle	Age	GO:0006952	GO:0006952	defense response	1001	0.341087	1.84883	1e-10	1.63087e-08	1.22426e-08	1624	tags=22%, list=12%, signal=21%	ENSG00000134443/ENSG00000149131/ENSG00000171564/ENSG00000205403/ENSG00000171560/ENSG00000113600/ENSG00000204359/ENSG00000091513/ENSG00000055955/ENSG00000118137/ENSG00000241253/ENSG00000132965/ENSG00000145192/ENSG00000110169/ENSG00000276838/ENSG00000277377/ENSG00000241534/ENSG00000134321/ENSG00000026751/ENSG00000125730/ENSG00000288411/ENSG00000142166/ENSG00000124201/ENSG00000180210/ENSG00000008438…
Muscle	Age	GO:0002684	GO:0002684	positive regulation of immune system process	590	0.353879	1.84388	1e-10	1.63087e-08	1.22426e-08	2545	tags=30%, list=19%, signal=25%	ENSG00000149131/ENSG00000205403/ENSG00000113600/ENSG00000204359/ENSG00000164935/ENSG00000241253/ENSG00000125735/ENSG00000110169/ENSG00000241534/ENSG00000134321/ENSG00000124762/ENSG00000125730/ENSG00000124201/ENSG00000176919/ENSG00000232641/ENSG00000108771/ENSG00000124508/ENSG00000198851/ENSG00000165197/ENSG00000116824/ENSG00000167604/ENSG00000125538/ENSG00000000971/ENSG00000169245/ENSG00000172578…
Muscle	Age	GO:0009607	GO:0009607	response to biotic stimulus	876	0.339317	1.81762	1e-10	1.63087e-08	1.22426e-08	1760	tags=23%, list=13%, signal=21%	ENSG00000134443/ENSG00000149131/ENSG00000171564/ENSG00000205403/ENSG00000171560/ENSG00000113600/ENSG00000204359/ENSG00000091513/ENSG00000241253/ENSG00000110169/ENSG00000241534/ENSG00000134321/ENSG00000026751/ENSG00000125730/ENSG00000142166/ENSG00000124201/ENSG00000180210/ENSG00000008438/ENSG00000254647/ENSG00000176919/ENSG00000136688/ENSG00000166263/ENSG00000108771/ENSG00000184979/ENSG00000124875…
[truncated: 1,591 more rows]
