# Supplementary material for: Transcriptomes of aging brain, heart, muscle, and spleen from female and male African turquoise killifish
Source: Sci Data. 2023 Oct 12;10:695. doi: 10.1038/s41597-023-02609-x (PMC10570339; doi:10.1038/s41597-023-02609-x)
Supplement: Supplementary file 4 — Supplemental Table S4 [file 41597_2023_2609_MOESM4_ESM.xlsx]

## Sheet: Table S4
Supplemental Table S4 Machine-Readable Read Information
Number of raw reads, reads post filtration, number and percentage of uniquely mapped reads by libraries
Tissue Sample	Raw Reads	Reads Post Filtration	Uniquely Mapped Reads	% Uniquely Mapped Reads
Brain 1	69437750	67760082	35421034	0.5227
Brain 2	54366157	53631714	27917546	0.5205
Brain 3	11303424	11130040	5727348	0.5146
Brain 4	12574598	12301745	7148367	0.5811
Brain 5	8866566	8665940	4485690	0.5176
Brain 6	11181753	10945078	5163227	0.4717
Brain 7	12381297	12172390	7057079	0.5798
Brain 8	11243550	11072738	6264365	0.5657
Brain 9	13978752	13721674	7266975	0.5296
Brain 10	11633159	11404406	6233169	0.5466
Brain 11	10837613	10650004	5372905	0.5045
Brain 12	11984073	11756149	6144409	0.5227
Brain 13	11337916	11114969	6035940	0.543
Brain 14	11693146	11430514	6323395	0.5532
Brain 15	10484973	10260297	5859179	0.5711
Brain 16	10820635	10282303	5802702	0.5643
Brain 17	12227838	11865101	5902586	0.4975
Brain 18	14028622	13792856	1942811	0.1409
Brain 19	13780025	13587761	1840608	0.1355
Brain 20	12044038	11833822	1456473	0.1231
Heart 1	13376043	12135200	5171207	0.4261
Heart 2	18015767	16648594	7348212	0.4414
Heart 3	16481842	14646958	6485905	0.4428
Heart 4	16644251	15272379	6999393	0.4583
Heart 5	15885302	14434908	7676705	0.5318
Heart 6	17371903	14656901	6342071	0.4327
Heart 7	18424293	16705638	6696059	0.4008
Heart 8	16746701	15885550	7367042	0.4638
Heart 9	21135592	20436316	8991490	0.44
Heart 10	17234317	16746441	8406765	0.502
Heart 11	17225697	16344309	7761288	0.4749
Heart 12	18570226	18067139	8458437	0.4682
Heart 13	15965753	15294695	7446398	0.4869
Heart 14	19451060	18970178	9777719	0.5154
Heart 15	17848563	17317821	8456976	0.4883
Heart 16	12494532	12115345	5678797	0.4687
Heart 17	15991144	15666387	6830690	0.436
Heart 18	21298940	20623360	8130134	0.3942
Heart 19	19305674	18570822	7983918	0.4299
Heart 20	15620283	14972695	6287404	0.4199
Muscle 1	23566575	23177246	10606962	0.4576
Muscle 2	18149208	17889814	8109095	0.4533
Muscle 3	20317634	20030027	9325834	0.4656
Muscle 4	20454489	20081812	8867329	0.4416
Muscle 5	17336624	17072911	7378945	0.4322
Muscle 6	8857717	8340450	4909685	0.5887
Muscle 7	20233748	19841434	8467801	0.4268
Muscle 8	18113268	17832504	7263435	0.4073
Muscle 9	23018908	22668533	9195169	0.4056
Muscle 10	16618975	16361338	7095730	0.4337
Muscle 11	15088973	14892476	7028529	0.472
Muscle 12	20546399	20243196	9217261	0.4553
Muscle 13	15346732	15115040	6684609	0.4422
Muscle 14	19425249	19096610	8518882	0.4461
Muscle 15	18080452	17441733	7721757	0.4427
Muscle 16	16779319	16492899	8171935	0.4955
Muscle 17	14241702	13942588	7149167	0.5128
Muscle 18	19020505	18680506	9216814	0.4934
Muscle 19	17120272	16757398	8360229	0.4989
Spleen 1	20082048	19840193	7863507	0.3963
Spleen 2	16202538	16011138	10435252	0.6517
Spleen 3	13325614	13160356	10034041	0.7624
Spleen 4	17481974	17264368	9093074	0.5267
Spleen 5	13831361	13623465	10277169	0.7544
Spleen 6	15248331	15076713	7806450	0.5178
Spleen 7	15920450	15710414	12111528	0.7709
Spleen 8	19447245	19249775	10391142	0.5398
Spleen 9	13661404	13527279	10195598	0.7537
Spleen 10	19072397	18868659	13424695	0.7115
Spleen 11	21486064	21231182	15142080	0.7132
Spleen 12	21661144	21382662	13910862	0.6506
Spleen 13	17448037	17250230	12378108	0.7176
Spleen 14	18936388	18701303	12897545	0.6897
Spleen 15	16473346	16268671	10559992	0.6491
Spleen 16	16137988	15932520	10257904	0.6438
Spleen 17	28484444	28192356	17535188	0.622
Spleen 18	15063542	14863993	9595152	0.6455
Spleen 19	24006935	23804201	15578294	0.6544
