# Supplementary material for: Transcriptomes of aging brain, heart, muscle, and spleen from female and male African turquoise killifish
Source: Sci Data. 2023 Oct 12;10:695. doi: 10.1038/s41597-023-02609-x (PMC10570339; doi:10.1038/s41597-023-02609-x)
Supplement: Supplementary file 5 — Supplemental Table S5 [file 41597_2023_2609_MOESM5_ESM.xlsx]

## Sheet: Table S5
Supplemental Table S5 Machine-Readable Read Origin
Number of reads and percentage of reads mapping to intronic regions or exonic regions by libraries
Sample	Exonic Reads	Intronic Reads	Total Reads	% Exonic Reads	% Intronic Reads
Brain 1	14908766	14524642	29433408	0.5065	0.4935
Brain 2	11605211	11231021	22836232	0.5082	0.4918
Brain 3	2459842	2212442	4672284	0.5265	0.4735
Brain 4	3025051	3046561	6071612	0.4982	0.5018
Brain 5	1859843	1882245	3742088	0.497	0.503
Brain 6	2250150	2060813	4310963	0.522	0.478
Brain 7	2860757	2990514	5851271	0.4889	0.5111
Brain 8	2552918	2614628	5167546	0.494	0.506
Brain 9	3019711	3044151	6063862	0.498	0.502
Brain 10	2533074	2653154	5186228	0.4884	0.5116
Brain 11	2084136	2265343	4349479	0.4792	0.5208
Brain 12	2371209	2615001	4986210	0.4756	0.5244
Brain 13	2295764	2592469	4888233	0.4697	0.5303
Brain 14	2527948	2703993	5231941	0.4832	0.5168
Brain 15	2221703	2595674	4817377	0.4612	0.5388
Brain 16	2144889	2668715	4813604	0.4456	0.5544
Brain 17	2159375	2668819	4828194	0.4472	0.5528
Brain 18	642867	725168	1368035	0.4699	0.5301
Brain 19	638294	684914	1323208	0.4824	0.5176
Brain 20	511203	512595	1023798	0.4993	0.5007
Heart 1	2504484	1653732	4158216	0.6023	0.3977
Heart 2	3618755	2423548	6042303	0.5989	0.4011
Heart 3	3198633	2048401	5247034	0.6096	0.3904
Heart 4	3402551	2280051	5682602	0.5988	0.4012
Heart 5	3624183	2787411	6411594	0.5653	0.4347
Heart 6	2950664	2255367	5206031	0.5668	0.4332
Heart 7	3176159	2246760	5422919	0.5857	0.4143
Heart 8	3611783	2516323	6128106	0.5894	0.4106
Heart 9	4362438	2999203	7361641	0.5926	0.4074
Heart 10	3906128	2803345	6709473	0.5822	0.4178
Heart 11	3589614	2361223	5950837	0.6032	0.3968
Heart 12	3909413	2658456	6567869	0.5952	0.4048
Heart 13	3364117	2435300	5799417	0.5801	0.4199
Heart 14	4541783	3130903	7672686	0.5919	0.4081
Heart 15	3960859	2637727	6598586	0.6003	0.3997
Heart 16	2754188	1787142	4541330	0.6065	0.3935
Heart 17	3220970	2084119	5305089	0.6071	0.3929
Heart 18	4034668	2609811	6644479	0.6072	0.3928
Heart 19	3669026	2713662	6382688	0.5748	0.4252
Heart 20	3029837	2160539	5190376	0.5837	0.4163
Muscle 1	7807559	2564152	10371711	0.7528	0.2472
Muscle 2	5965916	1893177	7859093	0.7591	0.2409
Muscle 3	6701665	2036250	8737915	0.767	0.233
Muscle 4	6669478	2069602	8739080	0.7632	0.2368
Muscle 5	4912246	1903882	6816128	0.7207	0.2793
Muscle 6	3541551	1276645	4818196	0.735	0.265
Muscle 7	6062051	1852763	7914814	0.7659	0.2341
Muscle 8	5184648	1718353	6903001	0.7511	0.2489
Muscle 9	6506879	2179090	8685969	0.7491	0.2509
Muscle 10	4370183	1704847	6075030	0.7194	0.2806
Muscle 11	4583912	1722128	6306040	0.7269	0.2731
Muscle 12	5955858	2129553	8085411	0.7366	0.2634
Muscle 13	4620295	1587798	6208093	0.7442	0.2558
Muscle 14	5555667	1867962	7423629	0.7484	0.2516
Muscle 15	5363929	1871312	7235241	0.7414	0.2586
Muscle 16	5679905	2048191	7728096	0.735	0.265
Muscle 17	5281032	1675725	6956757	0.7591	0.2409
Muscle 18	6467530	2129778	8597308	0.7523	0.2477
Muscle 19	5815008	1991870	7806878	0.7449	0.2551
Spleen 1	4334557	2639241	6973798	0.6215	0.3785
Spleen 2	5843374	3410146	9253520	0.6315	0.3685
Spleen 3	4753534	4274154	9027688	0.5266	0.4734
Spleen 4	4907508	3432296	8339804	0.5884	0.4116
Spleen 5	4821133	4489991	9311124	0.5178	0.4822
Spleen 6	3860571	3240579	7101150	0.5437	0.4563
Spleen 7	5613011	5396055	11009066	0.5099	0.4901
Spleen 8	5699582	3757365	9456947	0.6027	0.3973
Spleen 9	4786156	4463578	9249734	0.5174	0.4826
Spleen 10	6453914	5638011	12091925	0.5337	0.4663
Spleen 11	7558220	6235012	13793232	0.548	0.452
Spleen 12	6993332	5508069	12501401	0.5594	0.4406
Spleen 13	5759573	5198553	10958126	0.5256	0.4744
Spleen 14	6332649	5297385	11630034	0.5445	0.4555
Spleen 15	5097488	4403099	9500587	0.5365	0.4635
Spleen 16	5105004	4209854	9314858	0.548	0.452
Spleen 17	8749232	7240568	15989800	0.5472	0.4528
Spleen 18	4584090	4046504	8630594	0.5311	0.4689
Spleen 19	7752928	6353132	14106060	0.5496	0.4504
